# Supplementary material for: Differentiation of T Helper 17 Cells May Mediate the Abnormal Humoral Immunity in IgA Nephropathy and Inflammatory Bowel Disease Based on Shared Genetic Effects
Source: Front Immunol. 2022 Jun 13;13:916934. doi: 10.3389/fimmu.2022.916934 (PMC9234173; doi:10.3389/fimmu.2022.916934)
Supplement: Supplementary file 5 [file Table_3.xlsx]

## Sheet: limma_sig_deg_Con-vs-IgAN 
Tag	logFC	t	P.Value	adj.P.Val	B
IGFLR1	-1.00341	-5.04456	5.16138e-05	0.589986	-1.03657
FKBP5	2.04382	4.69932	0.000117757	0.589986	-1.34074
TSSC4	-1.84086	-4.63313	0.00013803	0.589986	-1.40081
MYH4	1.68639	4.39167	0.00024671	0.645696	-1.62443
DOCK9	0.961183	4.2169	0.000375847	0.645696	-1.79044
PALB2	1.48549	4.2091	0.000382975	0.645696	-1.79793
PYCR1	-1.06678	-4.17088	0.000419907	0.645696	-1.83469
CACNG2	-1.54173	-4.05162	0.000559586	0.645696	-1.95035
HEXA-AS1	1.78861	3.88925	0.000826823	0.645696	-2.10992
TMEM41B	0.783491	3.8553	0.000897033	0.645696	-2.14357
LOC100131532	-1.67938	-3.84922	0.000910207	0.645696	-2.1496
ADO	0.724926	3.80812	0.0010045	0.645696	-2.19047
CP	-1.55688	-3.77242	0.0010942	0.645696	-2.22606
IL17RB	1.63456	3.7643	0.00111568	0.645696	-2.23417
SCNN1B	-1.64812	-3.75303	0.00114619	0.645696	-2.24543
DEF8	-1.41738	-3.71455	0.00125672	0.645696	-2.28395
KIAA0087	1.94254	3.71048	0.00126901	0.645696	-2.28803
OPN3	0.52284	3.70933	0.0012725	0.645696	-2.28918
CFAP298	-1.02637	-3.61718	0.0015856	0.645696	-2.38183
FCGRT	-0.58015	-3.58147	0.00172636	0.645696	-2.41786
PTGDR2	1.0041	3.57341	0.00175977	0.645696	-2.42599
ZNF41	1.52949	3.57052	0.0017719	0.645696	-2.42891
SMPD3	1.44243	3.5596	0.00181856	0.645696	-2.43995
RBBP4	0.710163	3.55531	0.00183722	0.645696	-2.44429
TRAF3IP1	-1.64971	-3.54464	0.00188441	0.645696	-2.45508
RFPL1	1.54006	3.50906	0.00205055	0.645696	-2.49111
FAM155B	-1.17198	-3.49112	0.0021397	0.645696	-2.50929
WDR44	1.41094	3.48533	0.00216927	0.645696	-2.51516
BACH1	0.892112	3.4833	0.00217971	0.645696	-2.51721
SPARCL1	1.49483	3.48119	0.00219067	0.645696	-2.51936
JRK	0.619226	3.46922	0.00225367	0.645696	-2.5315
HDAC9	1.01469	3.46321	0.00228596	0.645696	-2.5376
REEP4	-0.647348	-3.45789	0.00231494	0.645696	-2.543
P2RY6	1.07483	3.45054	0.0023556	0.645696	-2.55047
MPHOSPH9	0.98546	3.4426	0.00240026	0.645696	-2.55853
ITK	0.876914	3.43861	0.002423	0.645696	-2.56258
CILP	-1.36387	-3.43831	0.00242475	0.645696	-2.56289
SH3YL1	1.06215	3.43633	0.00243612	0.645696	-2.5649
ACAD10	-1.39704	-3.43008	0.00247238	0.645696	-2.57124
GRAMD2B	1.5405	3.41952	0.00253486	0.645696	-2.58198
FADD	-0.763008	-3.41528	0.00256037	0.645696	-2.58628
TMEM243	0.710211	3.40361	0.00263197	0.645696	-2.59816
MRPL41	0.882017	3.39451	0.00268911	0.645696	-2.60741
C12orf29	1.5477	3.38103	0.00277598	0.645696	-2.62112
HBE1	-0.799715	-3.36958	0.00285194	0.645696	-2.63278
SPANXB1	1.80077	3.3595	0.00292047	0.645696	-2.64304
DDX21	0.567532	3.35869	0.00292604	0.645696	-2.64386
SOX3	-1.6111	-3.35719	0.00293643	0.645696	-2.64539
GATD3A	-0.692025	-3.35556	0.0029477	0.645696	-2.64705
LYPD3	-0.989514	-3.35082	0.00298084	0.645696	-2.65188
STK38L	0.81784	3.33312	0.00310757	0.645696	-2.6699
SLC25A51	1.59125	3.30027	0.00335698	0.645696	-2.70338
HNRNPA1	0.617583	3.29759	0.0033781	0.645696	-2.70611
ZNF473	-1.01814	-3.28685	0.00346437	0.645696	-2.71706
CDA	-0.622331	-3.28603	0.00347101	0.645696	-2.7179
H1FX	0.69622	3.28117	0.00351083	0.645696	-2.72286
GLTP	-1.1454	-3.28007	0.00351988	0.645696	-2.72398
NFATC4	-1.10027	-3.26617	0.00363637	0.645696	-2.73814
ZFHX3	1.00557	3.26031	0.00368667	0.645696	-2.74412
CNGB1	-0.695006	-3.2469	0.00380423	0.645696	-2.7578
CARTPT	1.13116	3.23321	0.00392797	0.645696	-2.77176
BPNT1	1.62183	3.23197	0.00393939	0.645696	-2.77303
MGAT2	0.671739	3.22673	0.00398793	0.645696	-2.77838
XPNPEP1	0.499769	3.22669	0.00398826	0.645696	-2.77841
TP53TG5	-1.33503	-3.21877	0.00406274	0.645696	-2.78649
PPP1R14B	-0.911902	-3.21069	0.0041401	0.645696	-2.79473
GRHL2	1.01335	3.20962	0.00415047	0.645696	-2.79583
DBR1	1.02297	3.20859	0.00416051	0.645696	-2.79688
IARS	0.65583	3.20509	0.00419454	0.645696	-2.80044
GABRG3	-1.99633	-3.20442	0.0042012	0.645696	-2.80114
TRIM31	-0.989098	-3.20069	0.00423787	0.645696	-2.80494
NPFFR1	-1.13628	-3.20007	0.00424404	0.645696	-2.80557
EDC4	-0.825752	-3.19673	0.00427721	0.645696	-2.80898
HERC2P2	0.673202	3.19247	0.00431991	0.645696	-2.81333
EGOT	-0.946593	-3.18842	0.00436081	0.645696	-2.81745
HEPH	1.14035	3.18636	0.00438186	0.645696	-2.81956
LALBA	1.25121	3.18426	0.00440327	0.645696	-2.82169
EPHA1	0.924657	3.18318	0.0044144	0.645696	-2.8228
B3GNTL1	-0.986524	-3.17969	0.00445046	0.645696	-2.82636
ZSCAN18	0.941387	3.17948	0.00445261	0.645696	-2.82658
ELAVL3	-1.34503	-3.17106	0.00454075	0.645696	-2.83516
ARID4A	1.02978	3.16977	0.00455445	0.645696	-2.83648
DFFA	0.514774	3.16705	0.0045833	0.645696	-2.83925
CLDN14	0.919578	3.16642	0.00459011	0.645696	-2.8399
SS18L1	1.21552	3.16429	0.00461286	0.645696	-2.84207
PPP1R17	-1.21141	-3.15484	0.00471542	0.645696	-2.85172
GRAP2	-1.59032	-3.15458	0.00471826	0.645696	-2.85198
RBM8A	0.547556	3.15311	0.00473439	0.645696	-2.85348
LRRC37BP1	1.57345	3.15287	0.00473703	0.645696	-2.85372
ARID4B	0.629617	3.15207	0.00474585	0.645696	-2.85454
CMPK1	0.868866	3.14781	0.004793	0.645696	-2.85888
BLM	0.936061	3.14396	0.00483615	0.645696	-2.86281
SPTLC1	0.807372	3.13718	0.00491285	0.645696	-2.86972
ZZZ3	1.44346	3.13558	0.00493118	0.645696	-2.87136
AMDHD2	1.26289	3.13365	0.00495333	0.645696	-2.87333
SEPTIN7	0.79741	3.11516	0.0051704	0.645696	-2.89219
RAB6A	0.819695	3.11442	0.0051792	0.645696	-2.89294
TRPC6	-0.771456	-3.1141	0.00518309	0.645696	-2.89327
TNFSF14	-0.733752	-3.11328	0.00519295	0.645696	-2.8941
FABP2	-1.24226	-3.10043	0.00534983	0.645696	-2.9072
PDCD4	0.488805	3.09831	0.0053761	0.645696	-2.90936
PLD3	0.617898	3.09629	0.00540136	0.645696	-2.91143
TREM1	-0.494831	-3.09193	0.0054561	0.645696	-2.91587
MOBP	-0.782141	-3.09161	0.00546023	0.645696	-2.9162
DPEP1	-1.24508	-3.08741	0.00551344	0.645696	-2.92047
GPR25	1.52204	3.085	0.00554425	0.645696	-2.92293
RAB3A	-1.0972	-3.08464	0.00554894	0.645696	-2.9233
DOK3	-0.636338	-3.08367	0.00556142	0.645696	-2.92429
TOPBP1	0.576887	3.0777	0.00563863	0.645696	-2.93037
TST	-0.730656	-3.07765	0.00563934	0.645696	-2.93043
2022-03-01	0.855121	3.07617	0.00565858	0.645696	-2.93193
AMIGO2	1.00985	3.0714	0.00572134	0.645696	-2.9368
AUH	1.05239	3.06156	0.00585288	0.645696	-2.94683
RNF17	-0.827292	-3.06108	0.00585936	0.645696	-2.94732
OXCT2	-1.15983	-3.05316	0.00596742	0.645696	-2.95539
TOB1	1.03794	3.0508	0.00599993	0.645696	-2.95779
SHCBP1L	-1.46927	-3.04964	0.00601604	0.645696	-2.95897
TMSB4Y	-0.968711	-3.04823	0.00603557	0.645696	-2.9604
TSN	0.658724	3.03984	0.00615339	0.645696	-2.96895
RANBP2	0.716017	3.03888	0.00616706	0.645696	-2.96993
CDK2AP1	0.757841	3.03664	0.00619899	0.645696	-2.97221
OR2B6	-1.1133	-3.0354	0.00621678	0.645696	-2.97348
INSRR	-1.22336	-3.02888	0.00631081	0.645696	-2.98012
CYP21A1P	-1.14882	-3.02703	0.00633773	0.645696	-2.982
DHX15	0.65592	3.0262	0.00634979	0.645696	-2.98284
ZNF365	1.01414	3.01751	0.00647796	0.645696	-2.99168
RPE	1.18914	3.013	0.00654553	0.645696	-2.99628
RPL41	-0.730209	-3.0095	0.00659846	0.645696	-2.99984
CDK5	-0.858543	-3.00613	0.00664973	0.645696	-3.00327
NAGK	-0.574358	-3.0036	0.00668845	0.645696	-3.00584
LILRB5	1.27709	3.00179	0.00671628	0.645696	-3.00768
APCS	-0.926532	-3.0014	0.0067224	0.645696	-3.00809
SH3BGRL	0.587983	2.99942	0.00675295	0.645696	-3.0101
DOP1A	0.806718	2.99692	0.00679187	0.645696	-3.01264
ST3GAL5	-0.660868	-2.9951	0.00682024	0.645696	-3.01449
MAGI1	-0.823741	-2.98617	0.0069614	0.645696	-3.02357
PRR14L	-1.1924	-2.98614	0.00696191	0.645696	-3.02361
RETN	-0.959147	-2.98283	0.00701496	0.645696	-3.02697
EXD3	-0.883082	-2.98166	0.00703375	0.645696	-3.02816
NCKAP1	-1.11799	-2.97654	0.00711679	0.645696	-3.03337
ADNP	0.86313	2.97624	0.00712169	0.645696	-3.03367
ZNF16	-1.13754	-2.97339	0.00716835	0.645696	-3.03657
GMFG	-0.748798	-2.96769	0.00726264	0.645696	-3.04237
MEX3C	1.25821	2.96567	0.00729628	0.645696	-3.04442
SCML1	2.07804	2.9611	0.00737303	0.645696	-3.04907
PNISR	0.612646	2.95943	0.00740117	0.645696	-3.05076
BPESC1	1.53242	2.95937	0.00740212	0.645696	-3.05082
ZNF556	-1.08352	-2.94891	0.00758139	0.654291	-3.06145
AFF1	0.612882	2.94768	0.0076027	0.654291	-3.0627
USB1	-0.654404	-2.94044	0.00772961	0.660778	-3.07005
SERINC5	0.900119	2.93427	0.00783923	0.665711	-3.07632
CDH18	-1.30644	-2.925	0.00800668	0.668992	-3.08572
ENPP4	1.02674	2.91944	0.00810881	0.668992	-3.09136
VPREB1	0.930548	2.91328	0.0082235	0.668992	-3.09761
TRMT11	1.39644	2.91272	0.00823411	0.668992	-3.09819
FBXO5	2.27892	2.91208	0.00824597	0.668992	-3.09883
OAT	0.461884	2.9097	0.00829082	0.668992	-3.10124
LINC01711	-0.849119	-2.90041	0.00846805	0.668992	-3.11067
MVP	-0.599185	-2.89933	0.0084888	0.668992	-3.11176
ADCY9	-0.523663	-2.89853	0.00850427	0.668992	-3.11257
CTNNB1	0.783122	2.89788	0.00851687	0.668992	-3.11323
SFTPD	1.08564	2.8962	0.00854958	0.668992	-3.11494
INTS13	1.3883	2.88589	0.00875216	0.668992	-3.12537
U2SURP	0.949576	2.88316	0.00880675	0.668992	-3.12815
SFPQ	0.47685	2.88073	0.00885539	0.668992	-3.1306
NPTN	0.841231	2.87971	0.00887603	0.668992	-3.13164
ZNF675	1.75197	2.87944	0.00888148	0.668992	-3.13192
NDUFA2	-0.705907	-2.87708	0.00892902	0.668992	-3.1343
SLC38A2	0.799273	2.8746	0.00897944	0.668992	-3.13681
ZFP36L2	0.50563	2.8699	0.00907568	0.668992	-3.14157
CCDC6	-1.36412	-2.86701	0.00913554	0.668992	-3.1445
ALG6	0.785598	2.86631	0.00914993	0.668992	-3.1452
APBB3	-0.724121	-2.86519	0.00917323	0.668992	-3.14634
BICD1	-0.68771	-2.86193	0.0092412	0.668992	-3.14963
MAPK8IP2	-0.722231	-2.85849	0.0093135	0.668992	-3.15311
SIDT2	-0.778506	-2.85845	0.00931437	0.668992	-3.15315
TPSB2	-1.01539	-2.85617	0.00936273	0.668992	-3.15547
JAK2	0.996126	2.85366	0.00941603	0.668992	-3.158
CA6	-0.903712	-2.85319	0.00942601	0.668992	-3.15848
PDXK	-0.414924	-2.85081	0.0094771	0.668992	-3.16089
RPS9	-0.742674	-2.84972	0.00950038	0.668992	-3.16199
PIK3R2	-0.669466	-2.84797	0.00953811	0.668992	-3.16376
PTEN	0.782409	2.84394	0.00962545	0.668992	-3.16783
PELI1	0.753402	2.84179	0.00967251	0.668992	-3.17001
TRIB2	0.80471	2.83855	0.00974363	0.668992	-3.17328
CELF1	0.42286	2.83803	0.00975511	0.668992	-3.17381
TMEM123	0.831663	2.83798	0.00975603	0.668992	-3.17385
DAZ1	-0.860591	-2.8134	0.0103129	0.674057	-3.19868
LOC100996756	0.827537	2.8123	0.0103385	0.674057	-3.19978
S100A12	-0.793552	-2.81207	0.0103439	0.674057	-3.20002
CDC42EP1	1.15825	2.80653	0.0104739	0.674057	-3.20561
MTCL1	-1.1314	-2.80571	0.0104932	0.674057	-3.20643
HSPA13	1.06882	2.80483	0.010514	0.674057	-3.20732
ADAM10	1.00189	2.80302	0.010557	0.674057	-3.20914
MCHR1	-1.19065	-2.80119	0.0106007	0.674057	-3.21099
CST8	-1.08638	-2.79584	0.010729	0.674057	-3.21638
PFDN5	-0.604838	-2.79464	0.010758	0.674057	-3.21759
MFSD6	1.89944	2.79201	0.010822	0.674057	-3.22025
RAB23	-1.31257	-2.79044	0.0108603	0.674057	-3.22183
NBEAL2	-0.62924	-2.78932	0.0108875	0.674057	-3.22295
HSPA6	-0.517609	-2.78697	0.0109454	0.674057	-3.22533
TSPAN3	0.729731	2.78679	0.0109497	0.674057	-3.2255
ATG10	-1.24742	-2.78558	0.0109796	0.674057	-3.22672
SLC6A5	-0.828878	-2.78386	0.011022	0.674057	-3.22845
ATP5MF	-0.7557	-2.78311	0.0110407	0.674057	-3.22921
PDCD6IP	0.43478	2.78218	0.0110639	0.674057	-3.23015
STK26	0.815122	2.78053	0.011105	0.674057	-3.23181
REG1CP	1.32517	2.77806	0.0111667	0.674057	-3.2343
THAP10	-1.34395	-2.77754	0.0111798	0.674057	-3.23482
MAP4K5	1.05815	2.77686	0.0111968	0.674057	-3.2355
MAGI2	0.832962	2.77474	0.0112503	0.674057	-3.23764
BLZF1	-0.762184	-2.7745	0.0112564	0.674057	-3.23788
PYCR3	-1.25509	-2.7737	0.0112766	0.674057	-3.23869
LUC7L2	1.01718	2.77172	0.0113268	0.674057	-3.24067
SINHCAF	0.566516	2.77044	0.0113593	0.674057	-3.24196
OXSM	-0.636214	-2.76795	0.0114232	0.674057	-3.24447
RBM12B	0.859227	2.76526	0.0114922	0.674057	-3.24718
PIAS3	-0.987049	-2.76355	0.0115363	0.674057	-3.24889
TRAF3	0.453489	2.76074	0.0116094	0.674057	-3.25172
OXSR1	0.436778	2.76032	0.0116203	0.674057	-3.25215
MTDH	0.446252	2.75895	0.011656	0.674057	-3.25352
NR2C2	0.725971	2.75842	0.0116697	0.674057	-3.25405
TM4SF5	-1.29937	-2.75496	0.0117606	0.674691	-3.25753
EGR3	-0.866456	-2.74942	0.0119076	0.674691	-3.2631
CPED1	-0.95575	-2.74859	0.0119296	0.674691	-3.26393
DRP2	1.05616	2.74159	0.0121179	0.674691	-3.27096
GOLPH3L	1.23328	2.74116	0.0121296	0.674691	-3.27139
FLI1	0.673146	2.74073	0.0121414	0.674691	-3.27183
KDM3A	0.562403	2.73993	0.0121631	0.674691	-3.27263
TRPV4	-1.37156	-2.73918	0.0121835	0.674691	-3.27338
NDRG3	0.428006	2.7389	0.0121912	0.674691	-3.27367
ITGA6	0.928471	2.73832	0.0122068	0.674691	-3.27424
PRDX4	-0.755051	-2.7329	0.0123557	0.678018	-3.27968
RCN2	1.04928	2.72734	0.0125101	0.678018	-3.28526
RNASEH2A	-0.941424	-2.72641	0.0125362	0.678018	-3.2862
KAT2B	0.847793	2.72028	0.0127089	0.678018	-3.29234
TRIM22	0.632707	2.71844	0.0127614	0.678018	-3.29419
CCL2	0.988978	2.71719	0.0127969	0.678018	-3.29544
PIP5K1B	0.822592	2.71693	0.0128044	0.678018	-3.2957
ANXA13	1.21476	2.71443	0.0128759	0.678018	-3.29821
HSPD1	0.439605	2.71117	0.0129699	0.678018	-3.30148
UTP11	1.18565	2.71017	0.0129986	0.678018	-3.30247
CRYGD	-0.961302	-2.71005	0.0130022	0.678018	-3.30259
TAOK2	-0.632575	-2.7095	0.0130182	0.678018	-3.30315
COQ8B	-0.723425	-2.70827	0.013054	0.678018	-3.30438
FGGY	-1.08927	-2.70658	0.0131033	0.678018	-3.30607
TXNRD1	0.66417	2.70304	0.013207	0.678018	-3.30962
SERPINA4	-1.1135	-2.69884	0.0133311	0.678018	-3.31382
LINC00260	-1.19199	-2.69721	0.0133794	0.678018	-3.31545
EP400	0.718354	2.69707	0.0133835	0.678018	-3.31559
LMNA	-0.517263	-2.69673	0.0133937	0.678018	-3.31593
ORMDL2	-0.483973	-2.69582	0.0134209	0.678018	-3.31684
SIRT7	-0.456117	-2.6949	0.0134483	0.678018	-3.31776
TRAM1	0.602329	2.69053	0.0135797	0.678018	-3.32213
SGCE	1.19709	2.69004	0.0135946	0.678018	-3.32262
NR1H4	1.12623	2.6882	0.0136502	0.678018	-3.32446
VAV3	0.602185	2.68816	0.0136514	0.678018	-3.3245
PLEKHJ1	-0.478138	-2.68749	0.0136718	0.678018	-3.32517
ALCAM	0.712717	2.6835	0.0137935	0.678018	-3.32916
MMP9	-0.533388	-2.6807	0.0138796	0.678018	-3.33196
CAMP	-1.03795	-2.6774	0.0139819	0.678018	-3.33526
TAS2R14	-0.996747	-2.67384	0.0140928	0.678018	-3.33881
CASP8AP2	1.50059	2.67269	0.0141287	0.678018	-3.33996
SLC6A2	0.635377	2.67237	0.0141386	0.678018	-3.34028
CBFA2T2	0.745316	2.67055	0.014196	0.678018	-3.3421
DNAH17	-0.749658	-2.66784	0.0142814	0.678018	-3.3448
E4F1	1.12923	2.66639	0.0143277	0.678018	-3.34625
UBE2M	-1.13984	-2.66281	0.0144417	0.678018	-3.34982
RPS6KA3	0.500315	2.66243	0.014454	0.678018	-3.3502
L2HGDH	1.29579	2.65974	0.0145403	0.678018	-3.35289
MED17	1.08901	2.65917	0.0145585	0.678018	-3.35345
C11orf80	1.17756	2.65803	0.0145953	0.678018	-3.35459
ORC2	1.25876	2.65754	0.0146111	0.678018	-3.35507
UBL5	-0.591778	-2.65713	0.0146245	0.678018	-3.35548
ZSCAN5A	1.20028	2.64799	0.0149235	0.678018	-3.3646
BZW1	0.68937	2.63952	0.0152055	0.678018	-3.37303
SURF2	-0.575757	-2.63914	0.0152184	0.678018	-3.37341
GSAP	0.733092	2.63853	0.0152389	0.678018	-3.37402
GSDMB	-0.552117	-2.63535	0.0153464	0.678018	-3.37719
PDE8B	1.12408	2.63478	0.0153656	0.678018	-3.37775
SCRG1	-0.937813	-2.62952	0.015545	0.678018	-3.38298
FDPS	-0.848629	-2.62809	0.0155943	0.678018	-3.38441
ELMO2	0.563531	2.62766	0.0156089	0.678018	-3.38483
TENM3	-1.21491	-2.62694	0.0156339	0.678018	-3.38555
CYCS	0.737514	2.62596	0.0156676	0.678018	-3.38652
SIM2	0.819496	2.62037	0.0158619	0.678018	-3.39208
C3	-0.982468	-2.61955	0.0158908	0.678018	-3.3929
IDI2-AS1	-1.12111	-2.61948	0.015893	0.678018	-3.39296
INPPL1	-1.12293	-2.61133	0.016181	0.678018	-3.40106
ITGAV	1.28046	2.61021	0.0162208	0.678018	-3.40216
KIAA1614	0.76075	2.60902	0.0162635	0.678018	-3.40335
GPM6A	-1.06361	-2.60791	0.0163034	0.678018	-3.40445
DYRK2	0.523431	2.60461	0.0164221	0.678018	-3.40773
ZWILCH	1.21449	2.60196	0.016518	0.678018	-3.41035
HOXB6	-0.818188	-2.60154	0.0165334	0.678018	-3.41077
ZBTB11	0.749193	2.60071	0.0165636	0.678018	-3.4116
CDCA3	1.33367	2.60009	0.016586	0.678018	-3.41221
IPO5	0.572952	2.59916	0.0166201	0.678018	-3.41313
BSPRY	-1.19854	-2.5969	0.016703	0.678018	-3.41538
ABCA7	0.605671	2.59422	0.0168016	0.678018	-3.41803
NUP153	0.729444	2.59254	0.0168637	0.678018	-3.4197
THUMPD1	0.785812	2.59139	0.0169062	0.678018	-3.42083
ARHGEF12	0.599724	2.59125	0.0169115	0.678018	-3.42097
UBE2A	0.387384	2.58655	0.0170867	0.678018	-3.42562
INVS	0.833371	2.58594	0.0171096	0.678018	-3.42623
IHH	-1.07978	-2.58431	0.017171	0.678018	-3.42784
DHX32	-0.528513	-2.58309	0.0172169	0.678018	-3.42905
POP4	-0.435308	-2.58248	0.0172402	0.678018	-3.42966
MEAF6	0.555507	2.57829	0.017399	0.678018	-3.4338
TRPC4AP	-0.803356	-2.57746	0.0174309	0.678018	-3.43462
C6orf120	0.723997	2.57525	0.0175156	0.678018	-3.43681
KDM4A	-0.493941	-2.57466	0.0175383	0.678018	-3.43739
ZNF507	-0.893305	-2.57397	0.0175648	0.678018	-3.43808
PXDC1	-1.08319	-2.57326	0.0175919	0.678018	-3.43877
PEPD	0.689681	2.57099	0.0176799	0.678018	-3.44103
ZNF749	1.3771	2.56843	0.0177793	0.678018	-3.44356
TMEM156	1.24318	2.56819	0.0177883	0.678018	-3.44378
CITED2	0.605281	2.56763	0.0178103	0.678018	-3.44434
COX6A1	-0.503814	-2.56713	0.0178299	0.678018	-3.44484
GCC2	0.69334	2.56631	0.0178617	0.678018	-3.44564
TOMM20	0.367812	2.56577	0.0178829	0.678018	-3.44618
IFIT5	0.648182	2.56481	0.0179205	0.678018	-3.44713
NDUFB2	-0.477297	-2.56415	0.0179466	0.678018	-3.44779
CYTH3	1.03274	2.5629	0.0179954	0.678018	-3.44901
SCAMP5	-0.853951	-2.56285	0.0179977	0.678018	-3.44907
ATXN8OS	1.01637	2.56098	0.0180713	0.678018	-3.45091
CCNB2	-1.09891	-2.5602	0.0181021	0.678018	-3.45168
ADGRG3	-0.392845	-2.55883	0.0181567	0.678018	-3.45304
CSF2RB	0.690022	2.5565	0.0182493	0.678018	-3.45534
BIK	0.838597	2.55551	0.0182886	0.678018	-3.45631
MVD	-1.09076	-2.55513	0.0183038	0.678018	-3.45668
TPH1	-1.14045	-2.55247	0.0184108	0.678018	-3.45931
HDAC2	0.599454	2.5504	0.018494	0.678018	-3.46135
LCE2B	-1.12131	-2.55016	0.0185039	0.678018	-3.46159
CRYGB	-1.14659	-2.54892	0.0185538	0.678018	-3.46281
HAMP	-0.642862	-2.54798	0.0185921	0.678018	-3.46374
GCOM1	0.565703	2.54707	0.0186289	0.678018	-3.46463
TBC1D16	1.24489	2.54584	0.018679	0.678018	-3.46585
PNPLA4	-0.773721	-2.54446	0.0187353	0.678018	-3.46721
C5orf22	0.643689	2.544	0.0187544	0.678018	-3.46767
ZNF354A	1.12083	2.54362	0.0187698	0.678018	-3.46804
GLA	-0.407926	-2.54206	0.0188339	0.678018	-3.46958
IL12B	1.48628	2.53855	0.0189785	0.678018	-3.47303
UBE2G1	0.532557	2.53818	0.0189937	0.678018	-3.4734
RBBP6	0.634848	2.53717	0.0190357	0.678018	-3.47439
SLC39A6	0.580797	2.53711	0.0190384	0.678018	-3.47446
EXTL3	-0.58564	-2.5369	0.0190468	0.678018	-3.47466
GABRR1	-1.20894	-2.53501	0.0191256	0.678018	-3.47652
ANGPT4	0.978555	2.53463	0.0191412	0.678018	-3.47689
OGT	0.38248	2.53452	0.019146	0.678018	-3.477
TMEM144	-1.14225	-2.53064	0.0193083	0.678018	-3.48082
LTB4R2	0.710239	2.52918	0.01937	0.678018	-3.48226
PRDM14	0.673142	2.52773	0.0194313	0.678018	-3.48369
IFNA21	-1.30789	-2.52623	0.0194947	0.678018	-3.48516
UNKL	-1.12159	-2.5258	0.0195129	0.678018	-3.48558
MUC6	-1.06095	-2.52351	0.0196103	0.678018	-3.48783
MYO19	0.741323	2.52321	0.0196231	0.678018	-3.48812
DHRS11	-0.935776	-2.52209	0.0196711	0.678018	-3.48923
PPAN	0.685685	2.52121	0.0197086	0.678018	-3.49009
PHGDH	-0.965425	-2.52079	0.019727	0.678018	-3.49051
MSH2	1.14049	2.51958	0.0197786	0.678018	-3.49169
DLC1	-0.769492	-2.5195	0.0197823	0.678018	-3.49177
MTNR1B	0.896445	2.51833	0.0198326	0.678018	-3.49292
SSX3	-0.557965	-2.51667	0.0199044	0.678018	-3.49456
LAMP3	1.02715	2.51656	0.0199091	0.678018	-3.49466
USP5	-0.787588	-2.5161	0.0199292	0.678018	-3.49512
DAGLA	0.879152	2.5155	0.0199551	0.678018	-3.49571
FCMR	0.433825	2.51393	0.0200232	0.678018	-3.49725
ARGLU1	0.694546	2.50934	0.020224	0.678018	-3.50176
SMUG1	1.08816	2.50928	0.0202266	0.678018	-3.50182
KPNA2	0.357248	2.5066	0.0203447	0.678018	-3.50445
ALOX5AP	-0.408163	-2.50634	0.020356	0.678018	-3.5047
WWP1	0.919324	2.50538	0.0203985	0.678018	-3.50564
NCR1	-0.595916	-2.50321	0.0204949	0.678018	-3.50777
ANKRD10	0.505324	2.50192	0.0205522	0.678018	-3.50904
RBM28	0.389299	2.50093	0.0205962	0.678018	-3.51
YOD1	1.22148	2.49772	0.0207402	0.678018	-3.51315
LRRC8D	0.936106	2.49608	0.020814	0.678018	-3.51476
EPHB6	-0.458423	-2.49417	0.0209001	0.678018	-3.51662
MEPE	0.982918	2.49132	0.0210296	0.678018	-3.51942
NUP42	-0.667171	-2.49115	0.0210377	0.678018	-3.51959
KLHL36	1.05239	2.48915	0.0211288	0.678018	-3.52155
CPB2	-0.938989	-2.48849	0.0211589	0.678018	-3.52219
CDKN1A	0.600628	2.48782	0.0211895	0.678018	-3.52284
FAM163A	0.870124	2.48759	0.0212004	0.678018	-3.52308
SUCO	1.12924	2.48512	0.0213138	0.678018	-3.52549
AK5	-1.22595	-2.48507	0.021316	0.678018	-3.52554
LDHC	-1.15314	-2.48458	0.0213388	0.678018	-3.52602
OSTF1	-0.332327	-2.48432	0.0213507	0.678018	-3.52627
ANXA9	-0.99784	-2.47853	0.0216196	0.678018	-3.53193
TAS2R7	-1.08835	-2.47725	0.0216798	0.678018	-3.53319
SRBD1	1.19094	2.47712	0.0216856	0.678018	-3.53331
RBM19	0.82133	2.4771	0.0216867	0.678018	-3.53333
CDX1	0.714803	2.47384	0.0218402	0.678018	-3.53652
MARCKSL1	0.476593	2.47331	0.0218652	0.678018	-3.53704
TRAPPC6A	-1.06976	-2.47231	0.0219124	0.678018	-3.53802
CYTH2	-0.43827	-2.47069	0.0219891	0.678018	-3.5396
COG4	-0.638491	-2.47	0.0220217	0.678018	-3.54027
LRP3	-0.643035	-2.46987	0.0220279	0.678018	-3.54039
ZNF223	0.730019	2.46986	0.0220284	0.678018	-3.5404
ERBIN	0.758991	2.46872	0.0220828	0.678018	-3.54152
DDX60	0.818274	2.46836	0.0220999	0.678018	-3.54187
ATP10D	0.83921	2.46743	0.0221446	0.678018	-3.54278
PLN	-0.935333	-2.46706	0.0221619	0.678018	-3.54314
IMPA1	0.840883	2.46635	0.0221958	0.678018	-3.54383
CD4	0.636281	2.4661	0.0222081	0.678018	-3.54408
UPK3B	-1.10044	-2.46559	0.0222326	0.678018	-3.54458
GK3P	-0.557443	-2.46419	0.0222999	0.678018	-3.54594
SRPX	-0.994345	-2.46386	0.0223157	0.678018	-3.54627
PLIN1	-0.734179	-2.46285	0.0223641	0.678018	-3.54725
CPOX	0.534324	2.46208	0.0224015	0.678018	-3.548
TCEA1	0.575509	2.4619	0.0224102	0.678018	-3.54818
KIF2A	0.802842	2.4613	0.0224392	0.678018	-3.54876
CHERP	0.507685	2.45845	0.0225773	0.678018	-3.55154
CA3	-1.2599	-2.45786	0.0226063	0.678018	-3.55212
SMPD1	-0.566165	-2.45704	0.0226459	0.678018	-3.55291
GOLGA8N	0.856634	2.45688	0.0226539	0.678018	-3.55307
CLIC1	-0.658437	-2.45676	0.0226597	0.678018	-3.55319
B4GAT1	-0.650716	-2.45675	0.0226602	0.678018	-3.5532
ZNF432	-0.970916	-2.45605	0.0226944	0.678018	-3.55388
LAIR1	0.544119	2.45534	0.0227292	0.678018	-3.55457
PRKACA	0.78601	2.45516	0.0227381	0.678018	-3.55475
GSTO1	-0.475466	-2.45483	0.0227542	0.678018	-3.55507
RTN4	0.488101	2.45399	0.0227954	0.678018	-3.55589
TES	0.44214	2.45325	0.0228315	0.678018	-3.5566
DHRS12	-0.6611	-2.45291	0.0228482	0.678018	-3.55694
PEX5L	-1.19174	-2.45248	0.0228696	0.678018	-3.55736
PPP1R2	0.667441	2.4479	0.0230963	0.678018	-3.56182
HNRNPH1	0.616278	2.44681	0.0231506	0.678018	-3.56289
LSM14A	0.493374	2.44631	0.0231756	0.678018	-3.56337
RAB11FIP4	1.51419	2.44591	0.0231954	0.678018	-3.56376
LINC00837	-1.55447	-2.44549	0.0232163	0.678018	-3.56417
SCNM1	-0.476228	-2.44373	0.0233041	0.678018	-3.56588
CLCC1	-0.717178	-2.44153	0.0234148	0.678018	-3.56802
SSTR2	-0.766249	-2.44023	0.0234804	0.678018	-3.56929
CCNJ	-1.34481	-2.44008	0.0234878	0.678018	-3.56943
SNORD21	0.731868	2.43921	0.0235318	0.678018	-3.57028
IL10	-1.18817	-2.43783	0.0236015	0.678018	-3.57162
SNUPN	-0.751119	-2.43681	0.0236533	0.678018	-3.57261
MYBBP1A	0.610547	2.43415	0.0237891	0.678018	-3.5752
PJA1	0.470083	2.43378	0.023808	0.678018	-3.57556
LINC00115	1.11237	2.43167	0.023916	0.678018	-3.57761
NKX2-5	1.20501	2.43126	0.0239372	0.678018	-3.57801
RNF111	0.74848	2.43084	0.0239585	0.678018	-3.57841
SUGCT	0.962814	2.43084	0.0239589	0.678018	-3.57842
AANAT	-1.04252	-2.42997	0.0240035	0.678018	-3.57926
ZNF702P	1.43359	2.4297	0.0240172	0.678018	-3.57952
GPR32	-0.934453	-2.42955	0.0240251	0.678018	-3.57967
LRRC14	-0.852915	-2.42949	0.0240281	0.678018	-3.57972
MEIS2	-1.17967	-2.42811	0.0240994	0.678018	-3.58106
NUP188	0.7018	2.4281	0.0240998	0.678018	-3.58107
NDUFA10	-0.417687	-2.42666	0.0241747	0.678018	-3.58248
C5orf15	1.13146	2.42565	0.0242271	0.678018	-3.58346
LIMD1	-0.555676	-2.42546	0.024237	0.678018	-3.58364
MYBPH	1.06973	2.42398	0.0243137	0.678018	-3.58507
AIFM1	-0.621619	-2.42319	0.024355	0.678018	-3.58584
TCOF1	-0.613189	-2.42238	0.0243972	0.678018	-3.58662
A4GALT	-1.0208	-2.42238	0.0243976	0.678018	-3.58663
MOAP1	0.554466	2.42236	0.0243984	0.678018	-3.58664
ACTB	0.343405	2.42189	0.0244229	0.678018	-3.5871
ZNF611	-0.652253	-2.42129	0.0244545	0.678018	-3.58768
IP6K1	-0.566656	-2.42024	0.0245095	0.678018	-3.5887
LRPPRC	0.469235	2.41875	0.0245878	0.678018	-3.59015
CD86	-0.382412	-2.41855	0.0245984	0.678018	-3.59034
FAM184A	1.29088	2.41847	0.0246026	0.678018	-3.59042
ZNF80	-1.44837	-2.41687	0.0246869	0.678018	-3.59197
INSIG1	0.480954	2.41605	0.0247302	0.678018	-3.59276
SEMA3G	1.06742	2.41398	0.0248403	0.678018	-3.59477
CLEC2D	0.9496	2.41384	0.0248475	0.678018	-3.5949
MEF2D	-0.667387	-2.41367	0.0248566	0.678018	-3.59507
ANGPTL4	-0.951277	-2.41207	0.024942	0.678018	-3.59662
CLIC4	0.662415	2.41179	0.0249571	0.678018	-3.59689
IARS2	0.569865	2.40923	0.0250941	0.680148	-3.59937
LOC100130449	0.974338	2.40735	0.0251953	0.680148	-3.60119
NSUN7	-1.33442	-2.40732	0.0251966	0.680148	-3.60122
TLR6	-0.717211	-2.40638	0.0252476	0.680148	-3.60213
TRDV3	0.481117	2.40198	0.0254858	0.683151	-3.60638
SMYD2	0.602112	2.40082	0.0255495	0.683151	-3.60751
COQ3	-0.964887	-2.40062	0.02556	0.683151	-3.6077
WDR37	0.416814	2.39647	0.0257875	0.683151	-3.61171
NONO	0.355516	2.39553	0.0258396	0.683151	-3.61263
SIRPB1	-0.534586	-2.3949	0.0258741	0.683151	-3.61323
XPNPEP2	-0.555089	-2.39449	0.025897	0.683151	-3.61363
SIKE1	-0.616858	-2.39209	0.0260301	0.683151	-3.61595
VSIG4	-0.701574	-2.39185	0.0260433	0.683151	-3.61618
FUT6	0.543795	2.3916	0.026057	0.683151	-3.61642
EFCAB2	-1.06665	-2.38882	0.0262118	0.683151	-3.6191
MPHOSPH10	0.52983	2.38724	0.0263003	0.683151	-3.62063
S100A10	-0.499235	-2.38526	0.0264118	0.683151	-3.62254
GPATCH1	0.876512	2.38472	0.0264424	0.683151	-3.62307
SURF1	-0.474964	-2.3822	0.0265842	0.683151	-3.62549
AKR1C2	-0.754761	-2.38075	0.0266664	0.683151	-3.62689
HECW1	-0.604598	-2.3806	0.0266751	0.683151	-3.62704
NF2	0.683432	2.37993	0.0267132	0.683151	-3.62768
SLC25A24	1.43918	2.37958	0.0267332	0.683151	-3.62802
CYP11B2	-1.02645	-2.37833	0.0268044	0.683151	-3.62922
FKBP6	0.741792	2.37622	0.0269251	0.683151	-3.63126
CELA2B	-1.13655	-2.37508	0.0269902	0.683151	-3.63235
TRIM68	0.972018	2.37446	0.0270258	0.683151	-3.63295
EPM2AIP1	0.468599	2.37325	0.0270959	0.683151	-3.63412
LUC7L3	0.394694	2.37324	0.027096	0.683151	-3.63412
RAB40C	0.651351	2.37281	0.0271211	0.683151	-3.63454
SHQ1	0.571644	2.37257	0.0271346	0.683151	-3.63477
PTPRO	0.545745	2.37173	0.0271832	0.683151	-3.63558
HMGCR	0.805457	2.37015	0.0272751	0.683151	-3.63711
BCL2L10	1.03007	2.37001	0.027283	0.683151	-3.63724
PUS3	-0.451178	-2.36957	0.0273088	0.683151	-3.63767
ZNF442	1.26787	2.36891	0.0273469	0.683151	-3.6383
CCDC9	-0.410007	-2.3677	0.0274175	0.683151	-3.63946
RALGAPA1	0.622555	2.3671	0.0274523	0.683151	-3.64004
ALKBH1	-0.340048	-2.36637	0.0274947	0.683151	-3.64074
ATP5IF1	-0.449316	-2.36592	0.027521	0.683151	-3.64117
CSRP2	0.759387	2.36295	0.0276953	0.683151	-3.64403
PTPN2	0.781383	2.36215	0.0277422	0.683151	-3.6448
PHACTR1	-0.916879	-2.36193	0.0277554	0.683151	-3.64501
PNRC2	0.592089	2.36145	0.0277834	0.683151	-3.64547
FAM205BP	1.23918	2.36055	0.0278365	0.683151	-3.64633
UQCR11	-0.562269	-2.35997	0.0278708	0.683151	-3.64689
RASGRP3	0.91856	2.35947	0.0279004	0.683151	-3.64737
DGKB	1.28402	2.35839	0.0279649	0.683151	-3.64842
TGIF2	-0.755654	-2.35826	0.0279721	0.683151	-3.64853
PLEKHA6	0.744427	2.35799	0.0279887	0.683151	-3.6488
COL7A1	-0.519269	-2.35762	0.0280106	0.683151	-3.64916
RPS2P45	-1.08664	-2.3564	0.028083	0.683151	-3.65033
FASTKD1	0.86757	2.355	0.0281662	0.683151	-3.65167
WBP1	-0.488764	-2.35412	0.028219	0.683151	-3.65251
TPM3	0.743528	2.3524	0.0283222	0.683151	-3.65417
BMERB1	1.26852	2.35208	0.0283411	0.683151	-3.65447
NUDT7	-1.03149	-2.35181	0.0283573	0.683151	-3.65473
GABRA3	-1.16172	-2.35009	0.0284611	0.683151	-3.65638
SPATA2L	-0.412265	-2.35009	0.0284612	0.683151	-3.65638
PDE1C	-0.567902	-2.35003	0.0284647	0.683151	-3.65644
RNF138	0.865271	2.34995	0.0284696	0.683151	-3.65652
GIMAP1	-0.506673	-2.34789	0.0285942	0.683151	-3.6585
ARMC1	0.732875	2.34778	0.0286005	0.683151	-3.6586
MCCC2	0.694957	2.34766	0.0286081	0.683151	-3.65872
DARS	0.542214	2.34595	0.0287121	0.683151	-3.66036
SND1	-0.641572	-2.34564	0.0287306	0.683151	-3.66065
PSIP1	0.714614	2.34464	0.0287917	0.683151	-3.66161
EXO5	-0.960915	-2.34429	0.0288132	0.683151	-3.66195
NUP62	0.804202	2.34236	0.0289309	0.683151	-3.6638
KRI1	-0.944254	-2.34159	0.0289781	0.683151	-3.66454
AKAP17A	0.473119	2.34079	0.029027	0.683151	-3.6653
P2RY4	-0.581516	-2.33953	0.0291046	0.683151	-3.66651
IFNAR2	-0.368277	-2.33918	0.029126	0.683151	-3.66684
CGB1	0.733115	2.33707	0.0292562	0.683151	-3.66886
UBE2O	1.15095	2.33695	0.0292637	0.683151	-3.66898
SREBF1	-0.921479	-2.33657	0.0292873	0.683151	-3.66934
CHRNA10	-0.763653	-2.33584	0.0293323	0.683151	-3.67004
CLINT1	0.398559	2.331	0.0296341	0.683151	-3.67468
GPR20	-0.894404	-2.32978	0.0297106	0.683151	-3.67584
ARF4	0.449831	2.32893	0.0297641	0.683151	-3.67666
ARID5B	0.498399	2.32864	0.0297819	0.683151	-3.67693
MAT2B	0.49823	2.32821	0.0298091	0.683151	-3.67734
VENTX	-0.927377	-2.32809	0.0298165	0.683151	-3.67745
ADIPOQ	1.10651	2.32804	0.0298201	0.683151	-3.67751
ANKRD12	0.891669	2.32732	0.0298651	0.683151	-3.67819
ITSN2	0.501799	2.32666	0.029907	0.683151	-3.67883
FRZB	0.926279	2.32625	0.0299325	0.683151	-3.67921
PROS1	1.10567	2.32555	0.0299768	0.683151	-3.67988
HUWE1	0.517426	2.3255	0.0299802	0.683151	-3.67993
ZIC3	-1.09194	-2.32517	0.030001	0.683151	-3.68025
RBFOX1	-1.01909	-2.32421	0.0300615	0.683151	-3.68116
EDA	-0.495916	-2.32242	0.0301754	0.683151	-3.68287
C11orf58	0.386222	2.32201	0.0302019	0.683151	-3.68327
MTRR	0.81852	2.32193	0.0302069	0.683151	-3.68335
RPL9	-0.787752	-2.32	0.0303299	0.683151	-3.68519
ATP5MC1	-0.385058	-2.31936	0.0303712	0.683151	-3.6858
NACA	0.331429	2.31884	0.0304039	0.683151	-3.68629
CCN6	-1.30698	-2.31776	0.0304735	0.683151	-3.68733
C1RL	0.591347	2.31702	0.0305209	0.683151	-3.68803
AFG3L2	-0.821049	-2.31499	0.0306518	0.683151	-3.68997
KBTBD4	0.544835	2.31426	0.0306988	0.683151	-3.69066
ALG3	-0.59708	-2.31408	0.0307108	0.683151	-3.69084
APOL2	-0.564887	-2.31237	0.0308214	0.683151	-3.69247
ZNF12	0.719742	2.31176	0.030861	0.683151	-3.69305
ZFR2	1.0646	2.31125	0.0308942	0.683151	-3.69354
THY1	-0.499348	-2.311	0.0309104	0.683151	-3.69377
PPP2CA	0.439304	2.30868	0.0310615	0.683151	-3.69598
AGTPBP1	0.532399	2.30858	0.0310685	0.683151	-3.69608
DBT	-0.489844	-2.30833	0.0310848	0.683151	-3.69632
IRS2	0.573958	2.30785	0.0311161	0.683151	-3.69678
DCK	0.572093	2.30526	0.0312857	0.683151	-3.69924
MT1G	-0.675004	-2.3052	0.03129	0.683151	-3.6993
COL14A1	-0.845564	-2.30396	0.0313715	0.683151	-3.70048
IL1A	0.50752	2.30296	0.0314377	0.683151	-3.70143
UBE2E3	0.480074	2.30268	0.0314564	0.683151	-3.7017
RPL24	-0.522113	-2.30226	0.0314841	0.683151	-3.7021
KLF9	0.619475	2.30097	0.0315696	0.683151	-3.70333
MEP1B	0.967098	2.30086	0.0315766	0.683151	-3.70343
TNFAIP8	0.49671	2.30065	0.0315907	0.683151	-3.70363
MMRN2	-1.07193	-2.29984	0.0316442	0.683151	-3.7044
PDLIM5	0.456214	2.29846	0.0317363	0.683151	-3.70571
PAX6	1.31318	2.29752	0.0317993	0.683151	-3.70661
GCLC	0.644242	2.29704	0.0318312	0.683151	-3.70707
AMELX	0.617869	2.29541	0.0319403	0.683151	-3.70862
MATR3	0.672171	2.29489	0.0319751	0.683151	-3.70911
ORC5	-0.616387	-2.29455	0.0319983	0.683151	-3.70944
CYTIP	0.404909	2.29449	0.0320018	0.683151	-3.70949
POLDIP3	0.589695	2.29409	0.0320288	0.683151	-3.70987
PRB3	1.12026	2.29377	0.0320504	0.683151	-3.71018
PSMD10	0.520423	2.29297	0.0321044	0.683151	-3.71094
MTRF1	1.07001	2.29266	0.0321251	0.683151	-3.71123
NT5C1B	0.642049	2.29068	0.0322589	0.684861	-3.71311
FOXO3B	0.715586	2.28985	0.0323154	0.684926	-3.7139
GPR63	-1.20144	-2.28743	0.0324797	0.687059	-3.7162
DYRK1B	-0.784557	-2.28679	0.0325232	0.687059	-3.71681
LMBRD1	0.569026	2.28537	0.0326202	0.687975	-3.71816
DDX5	0.500545	2.28223	0.0328356	0.691381	-3.72114
GRAMD1C	-0.946765	-2.28033	0.032966	0.692409	-3.72293
SCPEP1	0.369226	2.27987	0.0329983	0.692409	-3.72337
DGCR6L	-0.982797	-2.27737	0.0331711	0.692409	-3.72574
EEF1A2	0.886086	2.27709	0.0331908	0.692409	-3.72601
CCR10	-1.10233	-2.2766	0.0332249	0.692409	-3.72647
GJC1	-0.826958	-2.27552	0.0333001	0.692409	-3.7275
UBXN4	0.400239	2.27496	0.0333392	0.692409	-3.72803
HBZ	-1.51376	-2.27453	0.0333688	0.692409	-3.72843
SLC6A16	0.949294	2.27403	0.0334039	0.692409	-3.72891
XCR1	-1.26352	-2.27311	0.0334681	0.692409	-3.72978
LCAT	-0.608114	-2.27296	0.0334784	0.692409	-3.72992
FN3K	-0.973124	-2.27122	0.0336008	0.693536	-3.73157
TSNAX	0.824364	2.27064	0.0336411	0.693536	-3.73211
RCOR3	0.599492	2.26434	0.0340872	0.698988	-3.73808
TNKS	0.380594	2.26259	0.0342118	0.698988	-3.73973
WFDC1	0.59683	2.26254	0.0342154	0.698988	-3.73978
TMPRSS3	-0.636627	-2.26244	0.0342225	0.698988	-3.73987
LSM8	0.74773	2.26244	0.0342226	0.698988	-3.73987
DLEU2	0.735372	2.2623	0.0342326	0.698988	-3.74
LINC00652	-0.925118	-2.2605	0.0343612	0.699497	-3.7417
PAM	0.555184	2.25903	0.0344671	0.699497	-3.7431
CHMP2A	-0.472699	-2.25895	0.0344729	0.699497	-3.74317
MMP8	-1.41036	-2.25829	0.0345201	0.699497	-3.74379
SNRPC	-0.901447	-2.25815	0.0345302	0.699497	-3.74392
HEATR3	1.26397	2.25425	0.0348123	0.701776	-3.74761
LARP1	0.517009	2.2507	0.0350705	0.701776	-3.75095
CRIP1	-0.467738	-2.24914	0.035185	0.701776	-3.75243
KCNIP1	-0.977935	-2.24856	0.0352272	0.701776	-3.75297
RCHY1	0.74621	2.24747	0.0353073	0.701776	-3.754
LGALS8	0.380149	2.24675	0.0353603	0.701776	-3.75468
PIK3R3	0.642371	2.24652	0.035377	0.701776	-3.75489
ABCF1	0.372408	2.24584	0.0354271	0.701776	-3.75553
MAB21L1	-1.16724	-2.24362	0.0355917	0.701776	-3.75763
CABP2	-0.826073	-2.24346	0.035603	0.701776	-3.75778
GTF2H3	-0.477223	-2.24339	0.0356084	0.701776	-3.75784
CDH5	1.07112	2.24259	0.0356677	0.701776	-3.7586
ERI3	-0.801749	-2.24244	0.0356785	0.701776	-3.75873
SLC30A10	1.3037	2.24028	0.0358396	0.701776	-3.76077
TRIM5	0.653775	2.23688	0.0360937	0.701776	-3.76397
C22orf46	0.84294	2.23623	0.036142	0.701776	-3.76458
HSPH1	0.643038	2.23559	0.0361904	0.701776	-3.76518
STK17A	0.518001	2.23375	0.036329	0.701776	-3.76691
CCL22	-0.950711	-2.2331	0.0363778	0.701776	-3.76752
HSD17B10	-0.425238	-2.23268	0.0364096	0.701776	-3.76792
RAB29	0.450558	2.23238	0.0364324	0.701776	-3.7682
EIF4A2	0.484196	2.23144	0.0365035	0.701776	-3.76908
HRH1	0.84938	2.23003	0.0366103	0.701776	-3.77041
POLR2J	-0.423476	-2.22916	0.0366765	0.701776	-3.77122
SMARCA5	0.954508	2.22853	0.0367251	0.701776	-3.77182
YWHAQ	0.423262	2.2284	0.0367346	0.701776	-3.77194
ARHGAP11A	1.22784	2.22817	0.0367521	0.701776	-3.77216
BCL2L13	0.503138	2.22777	0.0367824	0.701776	-3.77253
EIF2AK3	0.676764	2.22764	0.0367927	0.701776	-3.77266
CCNG2	0.744236	2.22729	0.0368192	0.701776	-3.77298
FNBP4	0.414408	2.22708	0.0368354	0.701776	-3.77318
CBL	-1.01706	-2.22695	0.0368457	0.701776	-3.77331
RTF2	-0.303593	-2.22681	0.0368558	0.701776	-3.77343
RAB33B	1.12309	2.22544	0.0369606	0.701776	-3.77472
RABEP2	-0.385435	-2.22502	0.0369933	0.701776	-3.77512
PLEKHF2	1.05096	2.22488	0.0370042	0.701776	-3.77525
ARID1A	0.426836	2.22419	0.037057	0.701776	-3.7759
MAPRE1	0.376189	2.22418	0.0370573	0.701776	-3.7759
F3	-0.952882	-2.2235	0.0371098	0.701776	-3.77654
CRIM1	1.44306	2.22284	0.0371608	0.701776	-3.77716
METTL8	-0.857057	-2.22259	0.03718	0.701776	-3.7774
PIK3C2B	0.903025	2.22247	0.0371891	0.701776	-3.77751
KDM3B	0.482785	2.22229	0.037203	0.701776	-3.77768
TOP2B	0.482078	2.22149	0.0372645	0.701776	-3.77842
CKLF	-0.473802	-2.22075	0.0373222	0.701776	-3.77912
ROR1	0.709686	2.22054	0.0373385	0.701776	-3.77932
IRF2	0.513911	2.2201	0.0373723	0.701776	-3.77973
LOC730101	-1.14196	-2.21876	0.037476	0.701776	-3.78098
SOX12	-0.843788	-2.21824	0.0375168	0.701776	-3.78148
PEMT	-0.97293	-2.21713	0.0376029	0.701776	-3.78251
ZCCHC8	0.469746	2.21632	0.0376661	0.701776	-3.78327
CTPS2	-0.938203	-2.21621	0.0376745	0.701776	-3.78338
ABAT	-0.577346	-2.21615	0.037679	0.701776	-3.78343
RIPOR2	0.473667	2.21583	0.0377043	0.701776	-3.78373
DPEP2	-0.403849	-2.21488	0.0377781	0.701776	-3.78462
MT1HL1	-0.750536	-2.21313	0.0379156	0.701776	-3.78626
SACM1L	0.662586	2.21309	0.0379188	0.701776	-3.7863
CTBP1	0.401547	2.2128	0.0379413	0.701776	-3.78657
RPP21	-0.478074	-2.21264	0.0379539	0.701776	-3.78672
CCN4	0.822395	2.21115	0.038071	0.701776	-3.78811
OIP5	1.22878	2.21096	0.0380862	0.701776	-3.78829
IGHMBP2	-0.473499	-2.20979	0.038178	0.701776	-3.78938
LPAL2	-0.943629	-2.20973	0.0381829	0.701776	-3.78944
GCHFR	-0.640878	-2.20777	0.0383377	0.701776	-3.79127
TXK	0.408923	2.20733	0.0383724	0.701776	-3.79168
SLC2A4RG	-0.470396	-2.20727	0.0383776	0.701776	-3.79174
SNAP23	0.541747	2.20719	0.038384	0.701776	-3.79182
PMEL	-0.702767	-2.2055	0.0385181	0.701776	-3.7934
LEMD3	1.07416	2.20502	0.0385563	0.701776	-3.79385
NEB	-0.732686	-2.20313	0.0387075	0.701776	-3.79562
PCDHA2	0.778776	2.20256	0.0387532	0.701776	-3.79615
SNHG17	0.570448	2.20147	0.0388402	0.701776	-3.79717
NECTIN2	-0.529158	-2.20041	0.0389252	0.701776	-3.79816
GAS2	-1.05583	-2.2	0.0389582	0.701776	-3.79854
PDE12	-1.07844	-2.19918	0.0390241	0.701776	-3.7993
CEP170	0.562855	2.19747	0.0391621	0.701776	-3.8009
DOCK10	0.506274	2.19727	0.0391781	0.701776	-3.80109
DAPK2	-0.536277	-2.19677	0.0392189	0.701776	-3.80156
IQCG	-0.802568	-2.19469	0.0393868	0.701776	-3.80349
EPCAM	-1.13013	-2.19187	0.0396166	0.701776	-3.80612
SYT5	-0.815281	-2.19098	0.0396896	0.701776	-3.80695
ARF6	0.451632	2.19	0.03977	0.701776	-3.80787
ZNF214	-1.38686	-2.18896	0.0398548	0.701776	-3.80883
TPST1	0.987191	2.18783	0.0399476	0.701776	-3.80989
GAD2	0.614746	2.18651	0.0400564	0.701776	-3.81112
INSL3	-0.489859	-2.1863	0.0400739	0.701776	-3.81131
TGFBR2	0.509677	2.18625	0.0400781	0.701776	-3.81136
KCNN4	-0.606622	-2.18584	0.040112	0.701776	-3.81174
ANKRD17	0.54009	2.18565	0.0401279	0.701776	-3.81192
PTPRB	0.83336	2.18514	0.0401694	0.701776	-3.81239
MAPK6	0.950655	2.18278	0.0403652	0.701776	-3.81459
TLR2	0.497576	2.18211	0.0404212	0.701776	-3.81522
CCNT1	-1.21535	-2.18128	0.0404897	0.701776	-3.81598
FANCL	1.11753	2.18097	0.0405158	0.701776	-3.81627
BRINP3	1.11865	2.18095	0.0405172	0.701776	-3.81629
CCL25	-0.874099	-2.18085	0.0405261	0.701776	-3.81639
ZCCHC24	0.638283	2.18052	0.0405531	0.701776	-3.81669
GRIK2	-0.94857	-2.18045	0.0405588	0.701776	-3.81675
GALNT7	0.886799	2.18016	0.040583	0.701776	-3.81702
FABP3	-0.835651	-2.17966	0.040625	0.701776	-3.81749
TMEM106B	0.634693	2.17881	0.0406961	0.701776	-3.81828
DEK	0.72558	2.17879	0.0406976	0.701776	-3.8183
ABCA5	0.733043	2.1781	0.0407552	0.701776	-3.81894
DOC2B	0.937835	2.17782	0.0407793	0.701776	-3.81921
ZNF259P1	1.08123	2.17777	0.0407831	0.701776	-3.81925
AGL	0.941686	2.17766	0.0407921	0.701776	-3.81935
STX5	-0.515958	-2.17694	0.0408529	0.701776	-3.82002
ANXA7	0.462051	2.17637	0.0409009	0.701776	-3.82055
DEPDC1	-0.850419	-2.17617	0.0409176	0.701776	-3.82074
GCH1	0.574816	2.17612	0.0409217	0.701776	-3.82078
KRT8P12	0.737553	2.17174	0.0412918	0.701776	-3.82486
ACTR3	0.539073	2.17134	0.0413255	0.701776	-3.82522
CD209	0.591792	2.17039	0.0414059	0.701776	-3.8261
PTGER2	0.908044	2.16972	0.0414631	0.701776	-3.82673
TMEM159	-0.393337	-2.16923	0.0415049	0.701776	-3.82718
CYBA	-0.292915	-2.16884	0.0415381	0.701776	-3.82755
SVEP1	-0.735291	-2.16727	0.0416722	0.701776	-3.829
MRPL57	-0.352171	-2.16671	0.04172	0.701776	-3.82952
RRP1	-0.921598	-2.16658	0.0417313	0.701776	-3.82964
CASD1	1.25425	2.16652	0.0417363	0.701776	-3.8297
SQSTM1	-0.654316	-2.16508	0.0418593	0.701776	-3.83103
PUM2	0.481461	2.16401	0.0419514	0.701776	-3.83202
CAPZB	-0.374076	-2.16371	0.0419775	0.701776	-3.8323
ARVCF	-0.684502	-2.16319	0.0420221	0.701776	-3.83278
SRY	-1.14122	-2.16308	0.0420318	0.701776	-3.83289
URM1	-0.521696	-2.16291	0.0420461	0.701776	-3.83304
PLPP1	-0.550559	-2.16258	0.0420742	0.701776	-3.83334
HIST1H2AJ	0.839004	2.16236	0.0420932	0.701776	-3.83355
LGALS1	-0.497177	-2.16235	0.0420939	0.701776	-3.83356
LAD1	-0.672254	-2.16134	0.0421819	0.701776	-3.8345
PIWIL1	-1.06204	-2.16112	0.0422001	0.701776	-3.8347
OR7E14P	-1.13666	-2.16018	0.042282	0.701776	-3.83557
POLR1B	-0.4146	-2.15951	0.0423403	0.701776	-3.8362
KNL1	-1.31972	-2.15678	0.0425768	0.701776	-3.83871
GTF3C4	-0.948826	-2.15624	0.0426241	0.701776	-3.83922
TGIF1	0.496597	2.15569	0.0426723	0.701776	-3.83973
FZD3	-0.926603	-2.15459	0.0427687	0.701776	-3.84075
NXF3	-1.01011	-2.15406	0.0428145	0.701776	-3.84123
CCDC71	-0.651254	-2.15393	0.042826	0.701776	-3.84135
AHSP	-0.716485	-2.15312	0.042897	0.701776	-3.8421
DYNLT1	-0.37141	-2.15303	0.0429048	0.701776	-3.84218
EXOC1	0.513119	2.15262	0.0429412	0.701776	-3.84257
TRIM34	0.764814	2.15235	0.0429651	0.701776	-3.84282
DCP2	0.638347	2.15204	0.0429921	0.701776	-3.8431
NARS	0.456469	2.15203	0.0429934	0.701776	-3.84312
OCM2	0.985784	2.15169	0.0430229	0.701776	-3.84343
VIPR1	0.879162	2.15079	0.0431023	0.701776	-3.84426
MIS12	0.722622	2.15046	0.0431312	0.701776	-3.84456
GIMAP6	0.560538	2.14966	0.0432014	0.701776	-3.8453
CFP	-0.414714	-2.1489	0.0432692	0.701776	-3.84601
RPS15A	-0.765156	-2.14884	0.0432747	0.701776	-3.84606
SPANXC	-1.00545	-2.14844	0.0433097	0.701776	-3.84643
TIMP3	-0.464868	-2.1484	0.0433129	0.701776	-3.84646
GRPEL1	0.347618	2.14835	0.0433177	0.701776	-3.84651
ELF2	0.847245	2.14565	0.0435574	0.701776	-3.84901
ZNF813	1.2287	2.14542	0.0435781	0.701776	-3.84922
ALDH1A1	0.711231	2.14524	0.0435933	0.701776	-3.84938
SREK1	0.984078	2.14499	0.0436156	0.701776	-3.84961
GPSM2	0.820159	2.1447	0.0436418	0.701776	-3.84988
SGF29	-0.418151	-2.14433	0.0436749	0.701776	-3.85023
LMAN1	0.630639	2.14326	0.0437704	0.701776	-3.85121
TARBP1	0.556121	2.14303	0.0437907	0.701776	-3.85142
TMPO	0.40999	2.14223	0.0438623	0.701776	-3.85216
GLRA3	0.627017	2.14127	0.0439487	0.701776	-3.85305
SLCO5A1	0.906856	2.14117	0.0439575	0.701776	-3.85314
NAA16	0.959892	2.14046	0.0440214	0.701776	-3.8538
ISG20	-0.504761	-2.14019	0.0440458	0.701776	-3.85405
GP5	0.844951	2.13978	0.0440824	0.701776	-3.85442
ZFX	0.613878	2.13928	0.0441277	0.701776	-3.85489
HABP2	-0.760234	-2.13803	0.0442398	0.701776	-3.85603
MICU2	0.557692	2.13733	0.0443031	0.701776	-3.85668
RNF141	-0.815072	-2.13706	0.0443274	0.701776	-3.85693
PSMG2	0.360412	2.13695	0.0443379	0.701776	-3.85703
PRPF38B	1.31849	2.13638	0.0443888	0.701776	-3.85755
SPATA2	-0.443619	-2.13352	0.0446483	0.701776	-3.86019
SAR1B	-0.974248	-2.13321	0.0446766	0.701776	-3.86047
KCND2	-1.22595	-2.13295	0.0447006	0.701776	-3.86072
RNF139	0.564929	2.13289	0.0447059	0.701776	-3.86077
LIPE	-0.631416	-2.13248	0.0447434	0.701776	-3.86115
CCDC91	1.00799	2.13243	0.0447476	0.701776	-3.86119
SCAF8	0.71214	2.13181	0.0448047	0.701776	-3.86177
LMAN1L	0.741478	2.13137	0.0448443	0.701776	-3.86217
ZNF85	1.01465	2.13068	0.0449077	0.701776	-3.8628
KBTBD2	0.426605	2.13031	0.0449414	0.701776	-3.86314
EPN1	-0.625359	-2.12929	0.045035	0.701776	-3.86408
TMEM183A	0.458797	2.1289	0.0450702	0.701776	-3.86444
SYPL1	0.447691	2.1286	0.0450978	0.701776	-3.86471
USP6	0.677864	2.12845	0.0451122	0.701776	-3.86486
RRP1B	0.480318	2.12801	0.0451521	0.701776	-3.86526
SKAP1	0.330276	2.12766	0.0451841	0.701776	-3.86558
MYH13	-0.667404	-2.12684	0.0452603	0.701776	-3.86634
IL15RA	0.626228	2.12653	0.0452882	0.701776	-3.86662
CDON	1.02729	2.12646	0.0452955	0.701776	-3.86669
PRKAR1A	0.589893	2.12632	0.045308	0.701776	-3.86681
LOC101927086	-0.996865	-2.12625	0.0453147	0.701776	-3.86688
DNTTIP2	0.355479	2.12421	0.0455026	0.703836	-3.86875
PAPOLG	0.610406	2.12336	0.0455818	0.704211	-3.86954
S100PBP	0.415419	2.12211	0.0456975	0.70428	-3.87068
IFI44	0.855712	2.11876	0.0460097	0.70428	-3.87376
NUFIP1	0.579659	2.11831	0.0460515	0.70428	-3.87417
FUBP1	0.475139	2.11818	0.0460638	0.70428	-3.87429
ZMPSTE24	0.429443	2.11806	0.0460756	0.70428	-3.8744
MON2	0.558598	2.11802	0.0460792	0.70428	-3.87444
RPL13A	-0.410771	-2.11783	0.0460969	0.70428	-3.87461
MID2	-0.407263	-2.11687	0.0461867	0.70428	-3.87549
RAP2B	0.432245	2.11672	0.0462004	0.70428	-3.87563
MTMR12	-0.652576	-2.1164	0.0462312	0.70428	-3.87593
GPR137B	0.966868	2.11598	0.0462699	0.70428	-3.87631
FLOT1	-0.449034	-2.11586	0.0462818	0.70428	-3.87642
CAB39	0.583665	2.11566	0.0463003	0.70428	-3.8766
SLC10A3	-0.635502	-2.11363	0.0464916	0.705879	-3.87846
IL12RB2	1.39338	2.11249	0.0465994	0.705879	-3.87951
BFSP1	0.95828	2.11238	0.0466092	0.705879	-3.87961
POU1F1	1.2815	2.11221	0.0466255	0.705879	-3.87976
ICOS	1.00989	2.11078	0.0467608	0.707091	-3.88107
CD24	0.671517	2.10969	0.0468648	0.707779	-3.88207
POU6F1	-0.574501	-2.10914	0.0469167	0.707779	-3.88257
DTX2	0.750056	2.10836	0.046991	0.707926	-3.88329
NDFIP1	0.510213	2.10788	0.0470368	0.707926	-3.88373
FZD4	0.732306	2.1068	0.0471401	0.707941	-3.88472
MAML3	0.682794	2.10625	0.0471923	0.707941	-3.88522
MAN1A1	0.780785	2.10602	0.0472147	0.707941	-3.88543
RPSA	-0.416334	-2.10522	0.0472915	0.707941	-3.88617
RAB3B	0.848916	2.10375	0.0474319	0.707941	-3.88751
RFNG	-0.537089	-2.10344	0.0474625	0.707941	-3.8878
DYSF	-0.332357	-2.10216	0.0475855	0.707941	-3.88897
DAPP1	-0.381035	-2.10193	0.0476072	0.707941	-3.88917
PAIP1	0.544826	2.10113	0.0476848	0.707941	-3.88991
TEAD1	-1.18766	-2.10107	0.0476903	0.707941	-3.88996
PRKRA	0.470403	2.10077	0.0477197	0.707941	-3.89024
PTGER1	0.495048	2.09957	0.0478352	0.707941	-3.89133
MACO1	0.901632	2.09892	0.0478985	0.707941	-3.89193
ZNF165	-1.10977	-2.09871	0.0479184	0.707941	-3.89211
HAUS6	-1.49729	-2.0985	0.0479388	0.707941	-3.89231
EML4	0.711254	2.09842	0.0479472	0.707941	-3.89238
CAPN15	0.584639	2.09812	0.0479763	0.707941	-3.89266
RGS9	1.14884	2.09688	0.0480964	0.707987	-3.89379
RNF43	0.788309	2.09668	0.0481162	0.707987	-3.89397
SRSF2	0.399297	2.09638	0.0481451	0.707987	-3.89424
ERCC2	0.879795	2.09511	0.0482688	0.708783	-3.8954
SLC12A5	0.532317	2.09448	0.0483307	0.708783	-3.89598
RIPK1	0.394412	2.09413	0.0483651	0.708783	-3.8963
RGPD5	0.525234	2.09291	0.0484843	0.709304	-3.89741
CGA	-1.02387	-2.0922	0.0485542	0.709304	-3.89806
SLC26A2	0.837322	2.09169	0.048604	0.709304	-3.89853
COMMD4	-0.48908	-2.09151	0.0486219	0.709304	-3.89869
ACTR1A	-0.277038	-2.0907	0.048701	0.709651	-3.89943
DCAKD	0.520913	2.08877	0.0488916	0.711619	-3.90119
LHFPL6	-0.813605	-2.08753	0.0490136	0.712586	-3.90231
CLCF1	0.923652	2.08608	0.0491578	0.713138	-3.90364
CFAP45	-0.860196	-2.08603	0.0491628	0.713138	-3.90369
ADGRB1	0.748401	2.08421	0.0493437	0.714369	-3.90534
WDR61	0.473407	2.0837	0.0493943	0.714369	-3.90581
RETSAT	-0.543728	-2.08297	0.0494666	0.714369	-3.90647
FHL1	0.445479	2.08294	0.0494705	0.714369	-3.9065
COL8A2	0.581149	2.08193	0.0495708	0.715013	-3.90742
CRY1	0.839949	2.07997	0.0497668	0.715461	-3.9092
LST1	-0.409865	-2.07972	0.0497922	0.715461	-3.90943
TM7SF3	-1.20854	-2.07827	0.0499379	0.715461	-3.91074
TMEM267	1.44699	2.07818	0.0499466	0.715461	-3.91082
IL6	-0.809047	-2.07774	0.0499909	0.715461	-3.91122

## Sheet: limma_sig_deg_UC-vs-con 
Tag	logFC	AveExpr	t	P.Value	adj.P.Val	B
TRAPPC1	-0.475329	9.73604	-8.11344	2.04665e-12	4.78814e-08	17.7338
TOR3A	0.516776	7.68457	7.70509	1.44488e-11	1.69015e-07	15.8926
TNFAIP8L1	-0.424635	7.51575	-7.45979	4.63273e-11	3.50506e-07	14.7945
FAM160A2	0.554052	8.10493	7.40537	5.99283e-11	3.50506e-07	14.5518
SERP1	0.325542	8.95608	7.28643	1.05032e-10	4.21531e-07	14.0229
VOPP1	0.356949	7.7562	7.2803	1.08108e-10	4.21531e-07	13.9957
AP1G1	0.392576	8.17555	7.04299	3.28921e-10	1.07816e-06	12.9467
MEPCE	0.383904	8.25896	7.01273	3.78805e-10	1.07816e-06	12.8135
DHX16	0.376832	9.2573	6.99328	4.14766e-10	1.07816e-06	12.728
SCNM1	-0.398448	8.52365	-6.80617	9.88696e-10	2.31305e-06	11.9091
NENF	-0.47352	9.3565	-6.77699	1.13142e-09	2.40632e-06	11.782
HPS3	0.388154	7.60747	6.69297	1.66668e-09	3.24933e-06	11.4169
RPS6KA1	0.230706	8.11566	6.63901	2.13569e-09	3.84341e-06	11.1832
DNAJC5	0.407445	7.6308	6.6137	2.39859e-09	4.00822e-06	11.0738
PIK3CD	0.343385	10.0903	6.55713	3.10765e-09	4.42715e-06	10.8297
EIF5A	-0.629264	9.77243	-6.55361	3.1581e-09	4.42715e-06	10.8146
OSBPL9	0.239465	7.55257	6.54423	3.29643e-09	4.42715e-06	10.7742
MARS	0.316018	8.74689	6.50895	3.87239e-09	4.42715e-06	10.6224
MRPL19	-0.439745	7.95035	-6.50015	4.031e-09	4.42715e-06	10.5846
RNASEK	-0.435134	11.0256	-6.49722	4.08509e-09	4.42715e-06	10.572
TKT	0.63209	12.2727	6.49705	4.08838e-09	4.42715e-06	10.5713
CAB39	0.468918	12.3198	6.49307	4.16317e-09	4.42715e-06	10.5542
ZNF106	0.391167	9.8896	6.4683	4.66031e-09	4.74034e-06	10.4479
TMEM167B	0.303645	9.13861	6.42091	5.78053e-09	5.58901e-06	10.245
HMGCR	0.36775	9.33501	6.40308	6.26751e-09	5.58901e-06	10.1688
KDM2A	0.345081	9.33288	6.40145	6.31405e-09	5.58901e-06	10.1618
KDM3B	0.442339	9.23639	6.39675	6.45024e-09	5.58901e-06	10.1417
DCAF8	0.352263	8.6656	6.38777	6.71806e-09	5.61318e-06	10.1034
SFXN5	0.48864	6.91049	6.35687	7.72704e-09	6.23359e-06	9.97156
XRCC5	0.347969	9.32956	6.33762	8.42976e-09	6.57381e-06	9.88957
STK38	0.401432	10.7145	6.30938	9.57654e-09	7.14651e-06	9.76943
IQSEC1	0.414495	9.29795	6.30483	9.7751e-09	7.14651e-06	9.7501
RALGAPB	0.247014	7.4558	6.28651	1.06171e-08	7.48143e-06	9.67229
WBP1L	0.364181	8.19915	6.28122	1.08728e-08	7.48143e-06	9.64987
ARAP1	0.339436	8.44819	6.26656	1.16149e-08	7.62409e-06	9.58769
TRIM11	0.270592	7.9771	6.26434	1.17319e-08	7.62409e-06	9.57826
RNF38	0.223406	7.72664	6.25365	1.23095e-08	7.78324e-06	9.533
NSF	0.203175	7.51056	6.19801	1.58042e-08	9.36097e-06	9.29768
TPT1P8	0.118353	5.7802	6.1964	1.59186e-08	9.36097e-06	9.29089
ANAPC16	-0.379466	8.42911	-6.19519	1.60051e-08	9.36097e-06	9.28578
PTMAP10	-0.732438	8.46468	-6.18068	1.70805e-08	9.66687e-06	9.22456
WDR37	0.300824	8.63102	6.17712	1.73545e-08	9.66687e-06	9.20957
GOLGA5	0.260379	8.49859	6.17114	1.7826e-08	9.69856e-06	9.18434
GBE1	0.381632	7.65082	6.16286	1.84984e-08	9.83567e-06	9.14948
RASSF5	0.346507	8.65072	6.14461	2.00715e-08	1.04349e-05	9.07264
USP34	0.305716	8.4501	6.12782	2.16351e-08	1.10033e-05	9.00202
PGM1	0.35258	10.1919	6.12261	2.21442e-08	1.10227e-05	8.98012
SUPT20H	0.148541	6.7869	6.08957	2.56582e-08	1.25057e-05	8.84149
MED1	-0.193914	8.10096	-6.0803	2.67402e-08	1.27671e-05	8.80261
IWS1	0.349668	8.45469	6.0622	2.89827e-08	1.3561e-05	8.72682
STAT5A	0.404031	9.94066	6.0546	2.99789e-08	1.37521e-05	8.69501
AFF1	0.250338	7.12438	6.04846	3.08068e-08	1.38119e-05	8.66938
KLHL21	0.549382	7.63438	6.04496	3.129e-08	1.38119e-05	8.65473
LASP1	0.432271	12.4885	6.03955	3.20504e-08	1.38856e-05	8.63213
HAUS2	-0.564076	9.85852	-5.98994	3.99345e-08	1.69867e-05	8.42518
RPL21P119	-0.726515	11.4463	-5.98498	4.08203e-08	1.70534e-05	8.40454
SCAF8	0.26294	7.92962	5.971	4.34237e-08	1.78228e-05	8.34637
C16orf72	0.40702	9.34401	5.9614	4.53059e-08	1.78426e-05	8.30645
SNRPCP2	-0.31425	7.73183	-5.95505	4.65955e-08	1.78426e-05	8.28005
TMEM14B	-0.524057	9.99378	-5.9534	4.69357e-08	1.78426e-05	8.27321
FES	0.69297	9.77181	5.95261	4.71e-08	1.78426e-05	8.26992
GIMAP1	-0.605121	9.50773	-5.94968	4.77124e-08	1.78426e-05	8.25777
TMEM259	0.261344	7.36523	5.94809	4.8048e-08	1.78426e-05	8.25117
SEC23B	0.276216	9.34192	5.94345	4.90424e-08	1.79273e-05	8.2319
UTP23	-0.22516	6.76175	-5.93136	5.17282e-08	1.86182e-05	8.18175
ARFGAP3	0.219749	7.21273	5.91935	5.45397e-08	1.93327e-05	8.13196
LOC728416	-0.336625	6.90128	-5.91225	5.62727e-08	1.96029e-05	8.10254
PIN1	-0.315583	10.159	-5.90942	5.6978e-08	1.96029e-05	8.09083
ARHGAP4	0.449969	10.4475	5.90022	5.93338e-08	2.01176e-05	8.05272
HSPB1	-0.551897	10.9013	-5.88215	6.42393e-08	2.11314e-05	7.97801
LAMP1	0.342355	11.5928	5.8797	6.49349e-08	2.11314e-05	7.96788
CZIB	-0.314908	8.65605	-5.87935	6.50335e-08	2.11314e-05	7.96645
AURKAIP1	-0.404981	11.1058	-5.86765	6.84636e-08	2.14811e-05	7.91812
NAA10	-0.32027	8.69953	-5.8646	6.93862e-08	2.14811e-05	7.90553
COPB2	0.340663	9.19117	5.86311	6.98409e-08	2.14811e-05	7.89939
EIF1AX	-0.311563	7.19349	-5.86076	7.05655e-08	2.14811e-05	7.88968
ATP2B1-AS1	-0.47188	8.676	-5.86032	7.07008e-08	2.14811e-05	7.88788
USF1	0.337578	8.28039	5.84871	7.43951e-08	2.23138e-05	7.83998
GSN	0.24915	6.67352	5.84297	7.62907e-08	2.25927e-05	7.81632
YTHDF3	0.292614	8.53346	5.83099	8.03981e-08	2.33087e-05	7.76702
COTL1	0.384534	10.0772	5.83013	8.07012e-08	2.33087e-05	7.76348
MAP7D1	0.380277	10.2237	5.82192	8.36533e-08	2.38667e-05	7.7297
FAM160B1	0.244399	7.93299	5.81224	8.72718e-08	2.45991e-05	7.68989
PAFAH1B1	0.444067	10.2489	5.8042	9.0396e-08	2.50775e-05	7.65682
CYTH4	0.532433	10.9905	5.80239	9.1113e-08	2.50775e-05	7.64939
F8	0.122145	6.05168	5.79522	9.40109e-08	2.55743e-05	7.61995
KBTBD2	0.309491	10.3	5.78257	9.93494e-08	2.67159e-05	7.56803
RPL31P4	-0.749988	8.93486	-5.77846	1.01145e-07	2.68895e-05	7.5512
RPRD1A	0.287678	8.20464	5.77293	1.03616e-07	2.7237e-05	7.52851
FMC1	-0.270654	8.11469	-5.76362	1.07907e-07	2.80499e-05	7.49036
GPN2	-0.282108	8.57461	-5.76009	1.0958e-07	2.81717e-05	7.4759
ERGIC2	-0.357944	7.77063	-5.75464	1.12213e-07	2.8535e-05	7.45359
SPIDR	0.329886	7.78098	5.73375	1.22891e-07	3.08138e-05	7.36816
RPL6P10	-0.796425	11.3485	-5.72907	1.25414e-07	3.08138e-05	7.34905
CCL4L2	-0.615904	7.17901	-5.72847	1.25744e-07	3.08138e-05	7.34659
MAEA	0.359401	8.1072	5.72203	1.2931e-07	3.08138e-05	7.32031
TMBIM6	0.452634	12.5274	5.72169	1.29499e-07	3.08138e-05	7.31893
RPL21P97	-0.677335	8.71441	-5.7189	1.31081e-07	3.08138e-05	7.30752
ARMC7	0.385746	7.3657	5.71857	1.31267e-07	3.08138e-05	7.30619
C9orf16	-0.335169	7.34397	-5.71779	1.31711e-07	3.08138e-05	7.30302
CASP6	-0.257445	7.14058	-5.70719	1.37915e-07	3.16933e-05	7.25977
LOC644310	-0.321906	6.98225	-5.70675	1.3818e-07	3.16933e-05	7.25796
ACTB	0.307618	14.153	5.70251	1.40745e-07	3.19683e-05	7.24068
SENP2	0.224075	7.76187	5.69713	1.44066e-07	3.2408e-05	7.21876
FRG1	-0.467155	9.51592	-5.68185	1.53929e-07	3.42968e-05	7.15655
AKAP17A	0.258436	9.32783	5.67177	1.60798e-07	3.54894e-05	7.11553
ACAA1	0.361837	9.4485	5.66489	1.65654e-07	3.56831e-05	7.08758
MGMT	-0.569916	8.33919	-5.66409	1.66229e-07	3.56831e-05	7.08432
ARHGAP45	0.520703	10.1708	5.66406	1.66252e-07	3.56831e-05	7.08419
RPL21P16	-0.463098	11.1583	-5.63572	1.87902e-07	3.99634e-05	6.96919
TRIM8	0.498373	10.5528	5.6318	1.91109e-07	3.99993e-05	6.9533
TMEM134	-0.287558	7.91064	-5.62957	1.92953e-07	3.99993e-05	6.94428
TLK2	0.237826	8.14163	5.62928	1.932e-07	3.99993e-05	6.94308
IRAK4	0.29455	7.76644	5.6207	2.00478e-07	4.10735e-05	6.90835
FBXO27	0.169794	5.91024	5.61906	2.019e-07	4.10735e-05	6.90171
BNIP2	0.317834	9.87547	5.61695	2.03749e-07	4.10923e-05	6.89314
CERKL	0.103307	6.03614	5.61258	2.07617e-07	4.15145e-05	6.87548
DIP2B	0.324245	9.28237	5.60978	2.10141e-07	4.16632e-05	6.86413
ATP1B3	-0.211773	7.87497	-5.60473	2.14761e-07	4.20729e-05	6.84371
TMCO3	0.539401	8.23491	5.6036	2.15805e-07	4.20729e-05	6.83916
ZCCHC8	0.229398	7.86661	5.59925	2.19885e-07	4.2514e-05	6.82157
RPL21P14	-0.749456	10.9686	-5.58948	2.29327e-07	4.39763e-05	6.78208
PRMT5	0.286224	7.84795	5.5813	2.37535e-07	4.45869e-05	6.74906
MYD88	0.466185	9.72157	5.58065	2.38191e-07	4.45869e-05	6.74647
ACTR2	0.34434	12.1039	5.58062	2.38229e-07	4.45869e-05	6.74632
RPL23AP87	-0.874553	11.731	-5.57841	2.40503e-07	4.46553e-05	6.7374
TIMM17B	-0.255154	8.06197	-5.5761	2.42898e-07	4.47449e-05	6.72809
SELENOW	-0.325047	8.48509	-5.5658	2.53876e-07	4.57719e-05	6.68659
MT1X	-0.640145	9.08458	-5.5658	2.53881e-07	4.57719e-05	6.68657
KLHL12	0.246473	8.45903	5.56385	2.56015e-07	4.57719e-05	6.67871
ZNF224	0.301754	7.16313	5.563	2.56951e-07	4.57719e-05	6.67528
CTCF	0.349813	8.61101	5.56182	2.58255e-07	4.57719e-05	6.67053
MTOR	0.388044	8.7379	5.5598	2.605e-07	4.58225e-05	6.66241
THOC5	0.316576	8.85713	5.55793	2.62605e-07	4.5848e-05	6.65485
ARHGAP30	0.275598	10.3593	5.55604	2.64736e-07	4.58778e-05	6.64726
PELI2	0.495004	8.92648	5.55382	2.67273e-07	4.59768e-05	6.63831
KLF13	0.338895	10.9189	5.54981	2.71904e-07	4.61651e-05	6.62218
GOLPH3	0.250972	9.36157	5.54946	2.72314e-07	4.61651e-05	6.62076
ASB15	0.10821	5.80774	5.53917	2.8459e-07	4.76196e-05	6.57937
SYK	0.437585	10.7023	5.53886	2.84964e-07	4.76196e-05	6.57813
RPL21P125	-0.827932	10.5346	-5.51961	3.09435e-07	5.08841e-05	6.5008
NCOR1	0.297796	7.55586	5.51871	3.10636e-07	5.08841e-05	6.49716
JAML	0.452832	11.7636	5.51841	3.11025e-07	5.08841e-05	6.49599
SLC9A8	0.44144	7.76552	5.51568	3.14683e-07	5.09906e-05	6.48501
PIK3CB	0.412944	7.52988	5.51468	3.16035e-07	5.09906e-05	6.48099
RPL21P61	-0.760482	11.3004	-5.50822	3.24878e-07	5.20583e-05	6.45509
KIAA2013	0.389286	9.06576	5.50606	3.27886e-07	5.20617e-05	6.44644
MRPL16	-0.295983	8.98992	-5.50502	3.29349e-07	5.20617e-05	6.44226
PTMA	-0.800685	10.2313	-5.49509	3.43614e-07	5.3952e-05	6.40246
FAM162A	-0.587854	7.31718	-5.49185	3.48393e-07	5.43376e-05	6.3895
HLA-G	-0.449362	9.70968	-5.49029	3.50728e-07	5.43396e-05	6.38323
STK10	0.38162	9.2894	5.48803	3.54118e-07	5.45039e-05	6.3742
EDEM1	0.373255	9.31535	5.48299	3.61808e-07	5.50029e-05	6.35404
CPNE3	0.425048	10.1813	5.48283	3.62062e-07	5.50029e-05	6.35338
BTBD1	0.226597	7.67387	5.46924	3.83649e-07	5.76491e-05	6.29904
NIN	0.232201	7.79969	5.46823	3.85301e-07	5.76491e-05	6.29501
CDK9	0.341834	8.40922	5.4662	3.88646e-07	5.76491e-05	6.28689
PHKB	0.232073	7.20066	5.46465	3.91221e-07	5.76491e-05	6.2807
TMEM179B	-0.266167	9.93894	-5.46421	3.91956e-07	5.76491e-05	6.27894
RABL2A	-0.175297	6.80514	-5.46283	3.94266e-07	5.76491e-05	6.27342
RPL21P53	-1.02465	11.3866	-5.45998	3.99073e-07	5.79895e-05	6.26205
MBTPS1	0.293321	8.12565	5.45811	4.02258e-07	5.80915e-05	6.25459
LSM6	-0.506738	7.72774	-5.45422	4.08973e-07	5.84452e-05	6.23906
KCTD21	0.268818	6.97032	5.4538	4.09704e-07	5.84452e-05	6.23738
TTC17	0.317745	7.63336	5.43903	4.36255e-07	6.18556e-05	6.17847
HSPA1B	0.488304	9.57401	5.43325	4.4708e-07	6.30087e-05	6.15548
DYNLRB1	-0.287058	8.90453	-5.42929	4.5467e-07	6.36947e-05	6.13968
PPA2	-0.217133	8.82261	-5.425	4.63015e-07	6.44776e-05	6.12262
DRAM1	0.476455	7.98872	5.41998	4.72992e-07	6.54772e-05	6.10262
SNORD11	-0.170846	6.11892	-5.40524	5.03486e-07	6.92885e-05	6.04402
CASP17P	-0.33022	7.04125	-5.40285	5.08605e-07	6.95837e-05	6.03453
ZNF223	-0.561524	9.82857	-5.40101	5.12587e-07	6.97208e-05	6.02722
HIST2H4B	-0.380697	7.00175	-5.3957	5.24232e-07	7.08925e-05	6.00615
NDRG1	0.38193	9.81445	5.39096	5.34845e-07	7.19121e-05	5.98735
NDUFA3	-0.625531	10.7712	-5.38622	5.45686e-07	7.29504e-05	5.96853
FAM133B	-0.31417	7.97915	-5.3834	5.52231e-07	7.3406e-05	5.95735
ACAP2	0.337757	8.78887	5.38095	5.57991e-07	7.37525e-05	5.94762
KIF3C	0.213236	5.97877	5.36196	6.04568e-07	7.92514e-05	5.87244
DPP8	0.11735	7.20386	5.36126	6.06369e-07	7.92514e-05	5.86965
IRAK1	0.306772	9.66277	5.35895	6.12306e-07	7.95828e-05	5.86051
RPLP1P4	-0.814942	12.3545	-5.3523	6.29717e-07	8.13936e-05	5.83422
NUDCD2	-0.401614	7.24889	-5.35091	6.33424e-07	8.14228e-05	5.82872
PTS	-0.301161	7.45773	-5.34798	6.41298e-07	8.19845e-05	5.81714
TERF1	-0.154603	6.57772	-5.34615	6.46259e-07	8.21697e-05	5.80991
APBB1IP	0.369965	10.661	5.34467	6.50313e-07	8.22382e-05	5.80405
LOC729200	-0.401648	8.24688	-5.34179	6.58256e-07	8.22621e-05	5.79267
AKAP10	0.321952	7.13823	5.34123	6.59799e-07	8.22621e-05	5.79047
UQCRBP1	-0.586496	12.0299	-5.33881	6.66561e-07	8.22621e-05	5.78091
TLE4	0.34507	8.46771	5.33839	6.67723e-07	8.22621e-05	5.77928
EIF4H	0.273467	10.4365	5.33827	6.68082e-07	8.22621e-05	5.77878
MED30	-0.350379	8.99424	-5.33364	6.81219e-07	8.32161e-05	5.76052
C7orf50	-0.357767	9.70149	-5.33252	6.84434e-07	8.32161e-05	5.75611
DDX23	0.331409	8.72971	5.33181	6.86502e-07	8.32161e-05	5.75328
ROCK1P1	0.318985	7.65703	5.32806	6.97407e-07	8.41022e-05	5.7385
QSOX1	0.256161	7.70011	5.3267	7.01405e-07	8.41506e-05	5.73315
SAR1A	-0.291793	9.44539	-5.32297	7.12519e-07	8.50478e-05	5.71841
PPCS	-0.321607	9.45759	-5.31819	7.26977e-07	8.63332e-05	5.69958
ATP2A3	0.283964	7.82028	5.31152	7.47644e-07	8.82107e-05	5.6733
CHRM5	0.13324	5.818	5.31057	7.50615e-07	8.82107e-05	5.66958
C19orf53	-0.572758	9.27578	-5.30936	7.54459e-07	8.82107e-05	5.6648
SEPTIN11	-0.381814	7.34531	-5.30828	7.57869e-07	8.82107e-05	5.66057
HIST1H3E	-0.195118	6.52178	-5.30357	7.73033e-07	8.95302e-05	5.642
LPGAT1	0.317025	7.39619	5.29938	7.86741e-07	9.06689e-05	5.62553
ID2	-0.553265	10.0827	-5.29685	7.95141e-07	9.11878e-05	5.61557
RPL23AP61	-0.89021	9.39946	-5.29071	8.15865e-07	9.31081e-05	5.59146
SUMO1	-0.242098	6.6325	-5.28873	8.22668e-07	9.3254e-05	5.58368
MYH9	0.394599	12.8023	5.28803	8.25115e-07	9.3254e-05	5.58089
JAK1	0.392778	9.69625	5.2818	8.46938e-07	9.52602e-05	5.55643
SLX4IP	-0.26307	6.98799	-5.27666	8.65372e-07	9.68678e-05	5.53625
CCAR1	-0.234894	6.47755	-5.27446	8.73377e-07	9.72983e-05	5.52763
SH3BP5L	0.484586	8.32711	5.27321	8.77959e-07	9.73452e-05	5.52272
DNAJC2	-0.225271	6.38801	-5.26789	8.97711e-07	9.90658e-05	5.50187
GTF2H5	-0.362608	9.41516	-5.2621	9.19728e-07	0.000100592	5.47917
RPS4XP16	-0.739843	11.7553	-5.262	9.20144e-07	0.000100592	5.47875
CDK2AP2	-0.44101	8.21733	-5.26029	9.26746e-07	0.000100843	5.47205
RPL21P28	-0.668155	12.1443	-5.2533	9.5423e-07	0.000103353	5.44467
RPL29P15	-0.723977	10.4067	-5.25084	9.64088e-07	0.000103939	5.43504
ITGAM	0.602735	10.7073	5.23776	1.01818e-06	0.000109268	5.38389
ATP6V1F	-0.34477	10.922	-5.23323	1.03763e-06	0.000110846	5.36618
NDUFB10	-0.394272	10.4877	-5.22791	1.06089e-06	0.000112816	5.3454
NOL7	-0.377876	10.6394	-5.2095	1.1455e-06	0.000121262	5.27354
ZNF410	0.263968	8.50276	5.20344	1.17472e-06	0.000123796	5.24994
FKBP3	-0.279089	7.74385	-5.20165	1.1835e-06	0.000124162	5.24297
PRR13P3	-0.425687	7.97577	-5.20053	1.18905e-06	0.000124187	5.23859
YIF1A	-0.309582	8.3399	-5.19653	1.20898e-06	0.000125707	5.22303
TP53INP1	0.397763	9.68788	5.19173	1.23335e-06	0.000127673	5.20433
CTDSP1	0.16124	8.68747	5.18819	1.25164e-06	0.000128351	5.19055
TAF2	0.244697	7.84479	5.18746	1.25542e-06	0.000128351	5.18772
RNF4	0.245903	8.43177	5.18728	1.25635e-06	0.000128351	5.18703
CDC42SE1	0.414463	9.47653	5.18471	1.26984e-06	0.000128635	5.17703
NDUFA3P3	-0.354751	6.66348	-5.18435	1.27172e-06	0.000128635	5.17564
SIRPA	0.539859	10.3853	5.18362	1.27563e-06	0.000128635	5.17277
RBM23	0.263725	10.307	5.17799	1.30576e-06	0.000130517	5.15091
RNA18SN5	-0.67974	10.9571	-5.1779	1.30628e-06	0.000130517	5.15054
RPL12P6	-0.69783	9.11145	-5.17702	1.31103e-06	0.000130517	5.14714
NDUFAF4	-0.30374	7.15945	-5.17359	1.32982e-06	0.000131827	5.13381
RNY3	-0.511926	7.87866	-5.17009	1.34928e-06	0.000133191	5.12021
PTGER4P2-CDK2AP2P2	-0.155433	6.34206	-5.16081	1.40218e-06	0.000137493	5.08421
MRPL36	-0.396742	9.00022	-5.15942	1.41032e-06	0.000137493	5.07879
TPI1P1	-0.328072	8.28732	-5.15939	1.41048e-06	0.000137493	5.07868
C18orf25	0.144733	7.59412	5.15745	1.42185e-06	0.000138025	5.07117
HSD17B4	0.265467	9.45249	5.14736	1.48253e-06	0.000142733	5.03205
IVNS1ABP	0.226733	8.21916	5.14735	1.48255e-06	0.000142733	5.03204
RIPK1	0.398869	8.59947	5.14612	1.49016e-06	0.000142879	5.02724
PICALM	0.336988	9.23855	5.14454	1.49991e-06	0.000143226	5.02114
TRPT1	-0.249645	7.37633	-5.14318	1.50839e-06	0.00014345	5.01586
WDR82P1	0.275082	6.81	5.13759	1.54368e-06	0.000145869	4.99421
PRDM10	0.166447	7.34177	5.13645	1.55093e-06	0.000145869	4.98983
NDUFB4P12	-0.550139	10.1838	-5.1362	1.55252e-06	0.000145869	4.98887
TMEM131L	0.364434	9.37559	5.13282	1.57436e-06	0.000147329	4.97579
NDUFA7	-0.384363	8.13955	-5.13089	1.58698e-06	0.00014734	4.96832
CLINT1	0.31804	9.50273	5.13088	1.58707e-06	0.00014734	4.96827
RPS27P21	-0.836316	12.803	-5.12744	1.6098e-06	0.000148859	4.95496
KIDINS220	0.22431	9.2973	5.12543	1.62318e-06	0.000149505	4.94721
ANKRD20A18P	-0.0929191	6.1592	-5.12165	1.64871e-06	0.0001507	4.93261
VPS54	0.193952	6.74936	5.1216	1.64904e-06	0.0001507	4.93242
PREB	0.335697	7.83297	5.11934	1.66451e-06	0.000151083	4.92368
URM1	-0.297558	9.88305	-5.1191	1.66614e-06	0.000151083	4.92276
SAP30	-0.438727	7.91273	-5.10317	1.77933e-06	0.000160723	4.86126
AQP12B	-0.233979	6.58593	-5.09781	1.819e-06	0.000162649	4.84062
LAPTM5	0.307695	12.0042	5.09777	1.81933e-06	0.000162649	4.84045
METTL5	-0.457204	8.47009	-5.09748	1.8215e-06	0.000162649	4.83934
LOC100134868	-0.460725	9.14724	-5.09556	1.83594e-06	0.000163315	4.83195
RPL37P6	-0.792555	8.35399	-5.08713	1.90081e-06	0.000168445	4.79946
UQCRHL	-0.480089	11.5609	-5.08046	1.95362e-06	0.000172472	4.77383
ITGB2	0.290026	14.5359	5.07698	1.98181e-06	0.000174302	4.76043
KRAS	0.151453	7.21887	5.07395	2.00664e-06	0.000175825	4.74878
UQCRFS1P1	-0.211657	6.4995	-5.07089	2.03202e-06	0.000177385	4.73702
FBXW2	0.143071	7.23164	5.06677	2.06674e-06	0.000179745	4.72117
RPL21P39	-0.772519	11.5001	-5.06495	2.08222e-06	0.00018042	4.71419
NAXD	0.215531	7.59424	5.05365	2.181e-06	0.000188283	4.67084
EIF3FP2	-0.533477	9.60665	-5.04957	2.21784e-06	0.000190758	4.65518
SRP14P1	-0.431168	10.0413	-5.04792	2.23289e-06	0.00019135	4.64885
TENT2	0.286398	9.88051	5.04369	2.2719e-06	0.000193655	4.63265
H6PD	0.191925	6.58186	5.04321	2.27635e-06	0.000193655	4.63082
CASP3	0.15698	7.96198	5.04195	2.28819e-06	0.000193872	4.62597
RPL21P87	-0.742723	9.32532	-5.04117	2.29547e-06	0.000193872	4.623
LSM3P4	-0.218801	7.62153	-5.03809	2.3246e-06	0.000195597	4.61121
PCBD1	-0.238256	6.99098	-5.03725	2.33262e-06	0.000195597	4.60799
FGR	0.308327	10.4356	5.02833	2.41938e-06	0.000201589	4.57384
CMTM6	0.398973	10.7751	5.02689	2.43367e-06	0.000201589	4.56833
UQCRH	-0.457054	10.1772	-5.02609	2.44159e-06	0.000201589	4.56529
AP3B1	0.34495	10.307	5.02603	2.44225e-06	0.000201589	4.56504
FNDC3B	0.399799	9.18932	5.02543	2.44819e-06	0.000201589	4.56277
UBXN2B	0.475836	8.8571	5.02467	2.45578e-06	0.000201589	4.55987
GNL3L	-0.231233	8.21909	-5.02196	2.48316e-06	0.000203124	4.5495
SAP30BP	0.18535	6.9908	5.01742	2.5297e-06	0.000205986	4.53214
MRPL48	-0.353571	7.5373	-5.01683	2.53575e-06	0.000205986	4.52991
MRPL17	-0.509967	8.75055	-5.01285	2.57741e-06	0.000208645	4.51468
HSCB	-0.225692	7.93404	-5.01098	2.59713e-06	0.000209517	4.50755
TANC2	0.251159	6.86465	5.00782	2.63084e-06	0.000210962	4.49549
MCTS1	-0.553229	7.99094	-5.00761	2.63308e-06	0.000210962	4.4947
SLC20A1	0.350846	10.0652	5.00519	2.65927e-06	0.000212333	4.48545
RBM43	-0.228284	6.71783	-5.00354	2.67723e-06	0.00021304	4.47915
UBE2D4	-0.229792	7.59637	-4.99864	2.73129e-06	0.000216605	4.46046
WASHC5	0.342145	9.02163	4.99732	2.74598e-06	0.000217035	4.45545
IMPDH1	0.203389	7.72574	4.99582	2.76278e-06	0.000217627	4.44975
RPL21P134	-0.44099	13.0328	-4.9931	2.79369e-06	0.00021912	4.43935
APP	0.327169	7.82349	4.99197	2.80652e-06	0.00021912	4.43507
KDM5B	0.321779	8.41959	4.99168	2.80983e-06	0.00021912	4.43396
PPIAP43	-0.890921	9.91827	-4.99031	2.82561e-06	0.000219618	4.42873
AAMP	-0.229494	7.84647	-4.98846	2.84699e-06	0.000220029	4.42168
UVRAG	0.169937	7.25204	4.98822	2.8497e-06	0.000220029	4.42079
TRIR	-0.290967	10.2837	-4.98563	2.88e-06	0.000221637	4.41091
CAPZA2	0.307151	10.8319	4.98472	2.89072e-06	0.000221732	4.40744
MSRB2	-0.476428	9.87434	-4.98288	2.91235e-06	0.000222662	4.40047
STEAP4	0.536739	7.42172	4.97664	2.98737e-06	0.000227653	4.3767
GBA	0.29916	8.6898	4.9758	2.99758e-06	0.000227689	4.37351
LOC400446	-0.271364	8.37281	-4.97387	3.02116e-06	0.000228707	4.36618
DGCR2	0.311925	8.47237	4.97295	3.0325e-06	0.000228707	4.36268
TDGP1	-0.343158	6.89508	-4.97232	3.0403e-06	0.000228707	4.36028
ARL2	-0.430245	9.40493	-4.96833	3.09006e-06	0.000231705	4.34511
KIF5B	0.338879	7.65088	4.96617	3.11726e-06	0.000232998	4.33692
RPS8P10	-0.751412	10.3142	-4.95908	3.20835e-06	0.000238734	4.31001
SEC24C	0.241373	8.21639	4.95862	3.21442e-06	0.000238734	4.30824
CAP1	0.327461	13.3254	4.95758	3.22805e-06	0.000238988	4.30429
EMC6	-0.309985	8.27901	-4.95486	3.26389e-06	0.0002406	4.29397
PECAM1	0.440662	10.9545	4.95437	3.27039e-06	0.0002406	4.29211
PSMB6	-0.309626	11.1652	-4.95076	3.31858e-06	0.000243324	4.27844
LSM10	-0.278983	9.41744	-4.94933	3.33794e-06	0.000243324	4.27301
MEA1	-0.28073	7.99188	-4.94908	3.34137e-06	0.000243324	4.27205
RPS12P23	-0.573101	12.6794	-4.94851	3.34902e-06	0.000243324	4.26991
VPS8	0.311159	7.96395	4.93981	3.46935e-06	0.000249767	4.23693
TNPO1	0.162553	7.19843	4.9398	3.46944e-06	0.000249767	4.23691
CYLD	0.174525	7.18825	4.93971	3.47075e-06	0.000249767	4.23656
NEK8	-0.268667	6.54387	-4.93827	3.49105e-06	0.000249767	4.23111
PRR13P5	-0.313971	6.71746	-4.93807	3.49387e-06	0.000249767	4.23035
DENND4B	0.336626	9.41048	4.93692	3.51018e-06	0.000249767	4.226
DENND5A	0.416642	10.0829	4.93676	3.51243e-06	0.000249767	4.2254
WBP4	0.187585	8.04952	4.93551	3.53031e-06	0.000250278	4.22066
SLCO4C1	0.443863	7.44045	4.92876	3.62816e-06	0.000256438	4.19512
SMIM30	-0.332618	8.92791	-4.92392	3.69991e-06	0.000260721	4.17683
HCFC1R1	-0.241113	8.02345	-4.9219	3.73028e-06	0.000262072	4.16919
DCP2	0.307848	10.4912	4.91848	3.78221e-06	0.000264925	4.15628
MRPL15	-0.440238	8.15951	-4.91659	3.81136e-06	0.00026617	4.14911
BUD31	-0.273727	10.5623	-4.91016	3.91162e-06	0.000272083	4.12485
PPP1R3D	0.342482	8.00237	4.90968	3.91929e-06	0.000272083	4.12302
LUZP4	0.13469	5.81812	4.90761	3.95212e-06	0.00027355	4.11523
CA5B	-0.521616	7.945	-4.90382	4.01322e-06	0.000276959	4.10091
FLII	0.343813	8.57901	4.9029	4.02806e-06	0.000277166	4.09746
PCNX1	0.413899	10.3699	4.89959	4.08219e-06	0.000280067	4.08499
TH	0.0818205	5.82081	4.89427	4.17092e-06	0.000285318	4.06491
MYO9B	0.410576	9.22109	4.89353	4.18338e-06	0.000285336	4.06213
PPIAP80	-0.669078	9.07549	-4.88873	4.26505e-06	0.00028906	4.04407
C11orf21	0.25078	7.66968	4.88867	4.26615e-06	0.00028906	4.04383
SMIM26	-0.467806	9.41602	-4.88804	4.27689e-06	0.00028906	4.04149
RIN3	0.277879	7.59726	4.88744	4.2874e-06	0.00028906	4.03919
FRG1JP	-0.143463	6.98839	-4.88668	4.30046e-06	0.000289107	4.03635
NDST1	0.418156	7.60782	4.87689	4.47356e-06	0.000298878	3.99951
ARHGAP27	0.407966	7.55857	4.87646	4.48118e-06	0.000298878	3.99792
VPS4B	0.282401	10.4667	4.8763	4.48413e-06	0.000298878	3.99731
CD44	0.316047	9.75174	4.87559	4.49706e-06	0.000298888	3.99462
RPN1	0.278125	11.0616	4.87237	4.55572e-06	0.00030193	3.98252
ZNF230	0.263298	6.85352	4.87046	4.59089e-06	0.000303401	3.97534
ZNF716	-0.142254	6.42562	-4.86379	4.71558e-06	0.000310763	3.95032
ELOB	-0.332305	9.31297	-4.85885	4.81019e-06	0.000316108	3.93178
FBXL5	0.24897	7.95434	4.85604	4.86484e-06	0.000318804	3.92123
CAP1P2	0.33004	12.1477	4.85416	4.90168e-06	0.000320127	3.91419
CTDSP2	0.447679	11.3948	4.85362	4.91241e-06	0.000320127	3.91215
PFKL	0.202405	7.18001	4.84745	5.03568e-06	0.000327249	3.88902
EIF4G3	0.287361	8.63758	4.84571	5.071e-06	0.000328632	3.88249
FBXO11	0.141666	7.73309	4.84341	5.11787e-06	0.000330054	3.87391
VKORC1	-0.328932	8.94757	-4.84325	5.12117e-06	0.000330054	3.87331
HAUS4	0.406967	8.61902	4.83911	5.20691e-06	0.00033383	3.85781
2022-03-07	0.372694	10.6445	4.83905	5.20828e-06	0.00033383	3.85756
INKA1	-0.308274	7.44677	-4.83453	5.30353e-06	0.000339006	3.84065
RPS7	-0.299604	7.15878	-4.83124	5.37396e-06	0.00034168	3.82834
NCKAP1L	0.418927	10.5045	4.83121	5.37457e-06	0.00034168	3.82824
RBX1	-0.483695	10.7525	-4.82673	5.47179e-06	0.000346917	3.81151
TRIM25	0.469612	9.12905	4.8251	5.50764e-06	0.000348247	3.80541
RGS19	0.3554	9.42252	4.82413	5.52906e-06	0.000348659	3.80179
RLF	0.252502	7.8119	4.82143	5.58926e-06	0.000350572	3.79169
SF3B6	-0.398597	9.65483	-4.82142	5.58937e-06	0.000350572	3.79167
NDUFAB1	-0.501309	10.0693	-4.8178	5.67106e-06	0.000354344	3.77813
KMT2C	0.165716	6.7128	4.81733	5.68165e-06	0.000354344	3.77639
ATP5MF	-0.459905	10.0072	-4.81675	5.69495e-06	0.000354344	3.77421
EIF4BP3	0.191785	6.8267	4.8147	5.74164e-06	0.000355728	3.76659
TXNRD1	0.317704	8.45672	4.81444	5.7476e-06	0.000355728	3.76562
DHX9	0.115261	6.72007	4.81342	5.77118e-06	0.000356245	3.7618
ZDHHC7	0.288415	10.5805	4.81034	5.84261e-06	0.000358882	3.75033
SNRPD3	-0.324281	7.72187	-4.80979	5.85551e-06	0.000358882	3.74827
RAB40C	0.240083	9.58012	4.8096	5.85993e-06	0.000358882	3.74757
HK3	0.598809	9.61558	4.80746	5.91028e-06	0.000361021	3.73958
PDCD10	-0.251732	7.59757	-4.80581	5.94943e-06	0.000362466	3.73343
TAF10	-0.240706	10.2488	-4.80009	6.08697e-06	0.000369882	3.7121
ZNF226	-0.177536	6.53004	-4.79544	6.20094e-06	0.000375832	3.6948
RPL23AP21	-0.538903	13.0281	-4.79191	6.28892e-06	0.000380179	3.68166
NADSYN1	0.242265	8.40498	4.78889	6.36524e-06	0.000383801	3.67041
TRIM37	0.135283	6.45283	4.78762	6.39743e-06	0.00038475	3.6657
CCL3L3	-0.541175	7.29374	-4.78533	6.45619e-06	0.000387289	3.65718
PDXK	0.277202	8.09083	4.78412	6.48737e-06	0.000388164	3.65268
KDM7A	0.273738	6.77557	4.78199	6.5428e-06	0.000390481	3.64475
FRG1HP	-0.16064	6.41557	-4.78049	6.58212e-06	0.000390994	3.63916
SEPTIN7	-0.446722	8.35282	-4.78038	6.58481e-06	0.000390994	3.63878
SYAP1	-0.319112	8.46698	-4.77738	6.66412e-06	0.000394701	3.62761
EXT1	0.311627	7.31619	4.77603	6.69989e-06	0.000395073	3.62262
HMGB1P1	-0.307348	8.03911	-4.77587	6.70417e-06	0.000395073	3.62202
EXO5	-0.219335	9.03987	-4.77323	6.775e-06	0.000398244	3.61222
MYO1F	0.401102	9.04342	4.76977	6.86912e-06	0.000402354	3.59936
GAR1	-0.240815	7.77699	-4.76873	6.89755e-06	0.000402354	3.59551
ZEB2	0.315895	8.43499	4.76824	6.91111e-06	0.000402354	3.59367
DNASE2	-0.279705	9.36622	-4.76814	6.91371e-06	0.000402354	3.59332
CCDC90B	-0.253192	8.2089	-4.76656	6.95729e-06	0.000403806	3.58746
MRPS21	-0.360887	8.81708	-4.76599	6.97318e-06	0.000403806	3.58534
RABGAP1L	-0.348078	8.42288	-4.76085	7.11707e-06	0.000410709	3.56629
PSMD2	0.360904	8.9629	4.76031	7.13257e-06	0.000410709	3.56427
MT1A	-0.627447	9.79478	-4.75987	7.14505e-06	0.000410709	3.56264
PRKAR2A	0.223372	7.10008	4.75767	7.20782e-06	0.00041323	3.55448
RPL39L	-0.288337	7.14404	-4.75709	7.22423e-06	0.00041323	3.55236
PTMAP12	-0.392347	7.80449	-4.7563	7.24713e-06	0.000413528	3.54941
DUSP23	-0.385287	9.51635	-4.75304	7.34152e-06	0.000417895	3.53734
SCPEP1	0.380618	10.1651	4.75167	7.38154e-06	0.000419153	3.53228
MBD1	0.200168	7.3365	4.74924	7.45316e-06	0.000422195	3.52327
C18orf21	-0.250904	8.27106	-4.74796	7.49122e-06	0.000423326	3.51852
DLC1	0.0979446	5.88386	4.74241	7.65795e-06	0.000431705	3.498
CEMIP2	0.355438	9.31033	4.74119	7.69525e-06	0.000432765	3.49347
PCDHB9	-0.249207	7.27644	-4.7372	7.81791e-06	0.000438609	3.47873
COX6A1	-0.359434	10.0367	-4.7342	7.91157e-06	0.000442802	3.46763
RPL32P11	-0.487838	7.25563	-4.73326	7.94089e-06	0.000443338	3.46418
AK6P1	-0.127457	6.37861	-4.73269	7.95904e-06	0.000443338	3.46206
LOC100129203	-0.187604	6.38813	-4.7315	7.99665e-06	0.000444374	3.45766
B3GNT2	0.262801	6.95952	4.7303	8.0347e-06	0.000445431	3.45324
PRDM1	-0.195261	7.20659	-4.7289	8.07951e-06	0.000446856	3.44805
SNX13	0.278839	7.65221	4.72764	8.11973e-06	0.000447513	3.44343
HERPUD2	-0.181364	8.09109	-4.72733	8.12965e-06	0.000447513	3.44229
LSM1	-0.302402	10.6194	-4.72178	8.31032e-06	0.000456385	3.4218
TOR1AIP1	0.201191	10.0234	4.7189	8.40574e-06	0.000460544	3.41116
PPP1R14A	-0.382493	7.35478	-4.71594	8.50487e-06	0.000464886	3.40024
TPI1P2	-0.318752	8.28398	-4.71464	8.54869e-06	0.000466192	3.39545
TRMT112	-0.487325	10.4596	-4.7125	8.62126e-06	0.000469057	3.38757
USP22	0.0685972	6.20639	4.71089	8.67641e-06	0.000470962	3.38163
CDC26	-0.309039	9.92961	-4.70925	8.73278e-06	0.000472924	3.37559
TTPAL	0.196825	8.0609	4.70602	8.84482e-06	0.000477886	3.36371
BCAS2	-0.221141	6.77273	-4.70409	8.91251e-06	0.000480433	3.35661
UBN1	0.236323	8.64586	4.69687	9.17036e-06	0.000493196	3.33004
GLYR1	0.24513	8.62442	4.69563	9.21548e-06	0.000494486	3.32546
ATP2A2	0.220865	7.95875	4.69407	9.27221e-06	0.000496392	3.31975
BRDT	0.0725089	5.70172	4.69109	9.382e-06	0.000498493	3.30878
RNASEH2CP1	-0.303034	8.1763	-4.69102	9.38459e-06	0.000498493	3.30852
SPTY2D1	0.272616	6.96101	4.69101	9.38473e-06	0.000498493	3.30851
RPL26P33	-0.689522	9.45644	-4.69069	9.39669e-06	0.000498493	3.30732
FSCN2	0.108188	5.72392	4.68686	9.53993e-06	0.000504072	3.29323
RAB42P1	-0.354838	10.603	-4.68672	9.54493e-06	0.000504072	3.29274
IL4R	0.329655	7.80365	4.68614	9.56702e-06	0.0005041	3.29059
SRSF11	-0.416197	7.59587	-4.68449	9.62937e-06	0.000506245	3.28454
ACSS1	0.376716	8.20703	4.68201	9.72406e-06	0.000510077	3.27542
CAMLG	-0.274524	10.8776	-4.68044	9.78411e-06	0.000512079	3.26969
CSRNP1	0.443998	9.33075	4.67713	9.91255e-06	0.00051705	3.25754
RXRA	0.427345	11.1331	4.67686	9.92329e-06	0.00051705	3.25653
TOLLIP	0.296408	7.75804	4.67595	9.95891e-06	0.000517753	3.25319
ZNF45	0.266537	7.48382	4.67422	1.0027e-05	0.000520137	3.24685
BOLA3	-0.302283	7.86726	-4.67206	1.01126e-05	0.000522374	3.23892
MIF4GD	-0.250551	8.83999	-4.67162	1.01301e-05	0.000522374	3.23732
RDH11	-0.217152	9.13998	-4.67144	1.01371e-05	0.000522374	3.23667
MTF2	-0.283086	8.29909	-4.6705	1.01747e-05	0.000523161	3.23322
GADD45GIP1	-0.24055	6.38644	-4.66893	1.02378e-05	0.000525251	3.22746
RPL26P19	-0.556861	10.8414	-4.66782	1.02825e-05	0.000526386	3.22341
SNU13	-0.308013	8.6999	-4.66624	1.03466e-05	0.00052851	3.21763
YY1	-0.240415	10.4846	-4.66549	1.03774e-05	0.000528931	3.21485
TLR8	0.360307	8.90165	4.66419	1.04303e-05	0.000530472	3.21012
RPL12P14	-0.490947	9.66756	-4.66233	1.05068e-05	0.000533205	3.20331
SERINC1	0.216913	9.44646	4.66084	1.05687e-05	0.000535181	3.19785
SGK3	-0.147595	7.14723	-4.65687	1.07348e-05	0.000542421	3.18332
SBF2	0.187703	6.77857	4.65426	1.08454e-05	0.000546827	3.17378
VPS72	-0.198537	7.81055	-4.65166	1.09567e-05	0.000551252	3.16427
CAPZB	-0.187544	10.0724	-4.64837	1.10995e-05	0.000557235	3.15222
TYR	0.127477	5.78262	4.64632	1.11889e-05	0.000560521	3.14475
LOC642897	-0.170496	6.59613	-4.64524	1.12365e-05	0.000561706	3.14079
POLG	0.243581	8.02583	4.64431	1.12775e-05	0.00056255	3.1374
FAM71D	0.127728	5.80884	4.64229	1.13674e-05	0.000564508	3.13001
TRMT112P3	-0.158447	6.2866	-4.64104	1.14232e-05	0.000564508	3.12545
PKN1	0.116219	6.95058	4.64078	1.1435e-05	0.000564508	3.12449
MITD1	-0.294768	8.95496	-4.64043	1.14507e-05	0.000564508	3.12321
NOMO3	0.309241	6.19117	4.64037	1.14532e-05	0.000564508	3.12301
RPS13P8	-0.524109	7.93123	-4.64019	1.14615e-05	0.000564508	3.12233
MRPL10	-0.187594	7.1612	-4.63446	1.17218e-05	0.000575821	3.10142
LITAF	0.386539	13.3476	4.63405	1.17404e-05	0.000575821	3.09995
CANT1	0.265408	8.85739	4.63278	1.17989e-05	0.000577481	3.09532
SLC12A9	0.422939	10.6629	4.63191	1.18392e-05	0.00057824	3.09215
STK40	0.266343	8.8131	4.63027	1.19158e-05	0.000580772	3.08614
TMEM238	-0.450163	8.04954	-4.62886	1.19817e-05	0.000582769	3.08101
NDUFA4	-0.3916	11.0901	-4.62771	1.20357e-05	0.000584182	3.07682
RAD17	0.158857	6.42834	4.62712	1.20635e-05	0.000584319	3.07467
ZNF518A	0.243074	7.90153	4.62411	1.22066e-05	0.000590025	3.0637
LSM3	-0.410669	9.60566	-4.62235	1.22907e-05	0.000592866	3.05731
AIRE	-0.119497	8.34383	-4.6195	1.24287e-05	0.000596897	3.04691
LINC00957	-0.378794	11.3838	-4.61927	1.24399e-05	0.000596897	3.04608
LLPH	-0.267271	9.02874	-4.61905	1.24508e-05	0.000596897	3.04526
COPG1	0.229955	8.19717	4.61572	1.26137e-05	0.000603471	3.03316
C1orf174	-0.212974	9.06099	-4.61449	1.26746e-05	0.000605147	3.02868
SSH2	0.522078	11.1843	4.61277	1.27603e-05	0.000607999	3.02241
POLR2J2	-0.381776	8.18382	-4.60921	1.29386e-05	0.000615241	3.00949
EIF4E3	0.382866	9.77072	4.60835	1.29822e-05	0.000615354	3.00636
RB1	0.251653	6.97466	4.60813	1.29936e-05	0.000615354	3.00555
PPIAP33	-0.611092	9.29287	-4.60725	1.30381e-05	0.000616214	3.00237
CYP51A1	-0.239468	6.68979	-4.60526	1.31401e-05	0.000619786	2.99511
AGO4	0.382522	7.8345	4.6035	1.32305e-05	0.000620875	2.98873
CSF2RB	0.343748	7.04909	4.60314	1.32492e-05	0.000620875	2.98742
CNTRL	0.253684	8.10156	4.60301	1.32558e-05	0.000620875	2.98696
ZNHIT1	-0.278649	9.41216	-4.60275	1.32694e-05	0.000620875	2.986
SON	0.154621	7.79385	4.60173	1.33226e-05	0.00062212	2.98228
LOC441711	0.132241	6.46737	4.59984	1.34212e-05	0.000625474	2.97542
SORL1	0.539935	11.771	4.59882	1.34744e-05	0.000626707	2.97174
POR	0.32447	8.20604	4.59141	1.38697e-05	0.000643813	2.94483
DBNDD2	-0.172345	7.65498	-4.5894	1.39787e-05	0.000647585	2.93755
COX6B1	-0.410147	11.5366	-4.58823	1.40427e-05	0.000649267	2.9333
LOC100129034	0.442948	8.58953	4.58487	1.42277e-05	0.000655639	2.92112
ACLY	0.248697	9.21782	4.58471	1.42366e-05	0.000655639	2.92054
ICAM3	0.317011	12.6977	4.582	1.43875e-05	0.000661289	2.91073
GALC	0.179437	7.87639	4.58041	1.44771e-05	0.000664101	2.90496
WDFY4	0.143211	6.75227	4.57972	1.45158e-05	0.000664575	2.90247
STT3B	0.308966	7.68137	4.57809	1.46081e-05	0.000665919	2.89658
FAR1	0.262829	8.63568	4.57786	1.46211e-05	0.000665919	2.89575
TFPT	-0.213442	7.69491	-4.5777	1.46306e-05	0.000665919	2.89515
UQCR10	-0.229046	7.61716	-4.57481	1.47961e-05	0.000672145	2.88468
LIN37	-0.19606	6.65444	-4.57139	1.49938e-05	0.00067963	2.87233
ENO1	0.33788	12.6395	4.57096	1.5019e-05	0.00067963	2.87077
GNGT2	-0.235204	7.29334	-4.5683	1.51752e-05	0.000685372	2.86115
XPO6	0.438647	10.6962	4.56674	1.52674e-05	0.000687024	2.85551
DIS3L	-0.338339	8.60786	-4.56669	1.52705e-05	0.000687024	2.85533
RPL21	-0.535968	13.3011	-4.56437	1.54091e-05	0.000690123	2.84692
ELF1	0.335494	11.4264	4.56424	1.54166e-05	0.000690123	2.84647
U2AF1	-0.380887	8.33836	-4.56405	1.54278e-05	0.000690123	2.84579
XPC	0.262085	9.37193	4.56327	1.5475e-05	0.000690914	2.84295
OR2AE1	0.134431	5.78917	4.56194	1.55549e-05	0.000693157	2.83816
TM9SF1	0.166477	7.03496	4.56045	1.56457e-05	0.00069503	2.83275
LOC283804	0.111766	5.922	4.56027	1.56564e-05	0.00069503	2.83212
STAT5B	0.363204	9.01002	4.55661	1.58807e-05	0.000703654	2.81889
APPL1	-0.251887	8.08249	-4.55526	1.59641e-05	0.000706013	2.81401
SPANXN1	0.128636	5.77609	4.55448	1.60121e-05	0.000706799	2.81122
RPL23AP75	-0.468126	7.48664	-4.55275	1.61203e-05	0.000707974	2.80496
ZBTB34	0.210311	7.54639	4.55268	1.61243e-05	0.000707974	2.80473
PRRC2C	0.263705	9.67057	4.5526	1.61295e-05	0.000707974	2.80443
CXorf21	-0.209198	6.67887	-4.54893	1.63609e-05	0.000716783	2.79119
SUMO2P6	-0.253962	6.69408	-4.5481	1.64134e-05	0.000717743	2.7882
RPL7P59	-0.577115	8.15288	-4.54659	1.65099e-05	0.000720613	2.78275
BRD8	0.129249	7.35021	4.54524	1.65965e-05	0.000723044	2.77789
ARHGEF2	0.400863	12.1791	4.54227	1.67888e-05	0.000730061	2.76718
INO80D	0.17365	7.24306	4.53971	1.69565e-05	0.000735986	2.75794
CCDC186	0.217646	7.30552	4.53911	1.69953e-05	0.000736307	2.75581
PCF11	0.200541	8.38846	4.5374	1.71087e-05	0.000739847	2.74963
CHCHD10	-0.42349	9.13573	-4.53502	1.7267e-05	0.000744092	2.74107
PRKCD	0.226466	8.81458	4.53403	1.73332e-05	0.000744092	2.73751
ERO1A	0.335458	8.02738	4.53325	1.73858e-05	0.000744092	2.73469
NDUFS4	-0.415736	9.69795	-4.53274	1.74199e-05	0.000744092	2.73287
LYRM2	-0.321209	8.60487	-4.53245	1.74399e-05	0.000744092	2.7318
SLC23A2	0.113914	6.21966	4.53208	1.74649e-05	0.000744092	2.73047
EGLN2	0.114278	8.9696	4.53205	1.74669e-05	0.000744092	2.73037
RPL29P6	-0.656531	9.47573	-4.53199	1.74709e-05	0.000744092	2.73015
ANXA2P1	-0.438709	8.93753	-4.53166	1.74931e-05	0.000744092	2.72897
AK6	-0.31853	7.12367	-4.5273	1.77904e-05	0.000754666	2.7133
SRP19	-0.339101	8.931	-4.52707	1.78062e-05	0.000754666	2.71248
RIC8A	0.230183	9.35775	4.52635	1.78561e-05	0.000754874	2.70988
COMMD1	-0.347358	9.24115	-4.52552	1.79132e-05	0.000754874	2.70691
RPS27P9	-0.824544	8.71925	-4.5253	1.79285e-05	0.000754874	2.70612
HMG20A	0.201243	7.38505	4.52428	1.79997e-05	0.000754874	2.70243
TLR4	0.468052	8.56508	4.52415	1.80085e-05	0.000754874	2.70198
MIR2116	-0.252666	6.61729	-4.52376	1.80361e-05	0.000754874	2.70055
ZNF140	-0.214616	7.09291	-4.52374	1.8037e-05	0.000754874	2.70051
ZMYM2	0.163754	7.14415	4.52313	1.80795e-05	0.000755305	2.69832
PIGS	0.241999	7.9917	4.52102	1.82281e-05	0.000760155	2.69071
GTPBP8	-0.306157	7.30447	-4.51931	1.83488e-05	0.000763826	2.68458
MGST3	-0.47019	9.40157	-4.51576	1.86023e-05	0.000773004	2.67182
UHRF1BP1L	0.120019	6.75289	4.50955	1.90534e-05	0.000790344	2.64956
DDX5	0.315693	12.0813	4.50559	1.93472e-05	0.000801112	2.63533
PTRHD1	-0.289932	7.41664	-4.5047	1.94137e-05	0.000801297	2.63215
RANGRF	-0.281589	6.37165	-4.50461	1.94202e-05	0.000801297	2.63184
SNRK	0.279944	10.4944	4.50284	1.95536e-05	0.000805382	2.62547
LINC01205	-0.432788	9.68283	-4.50183	1.96298e-05	0.000807101	2.62186
LOC390876	-0.45005	6.98903	-4.50107	1.96874e-05	0.000808047	2.61914
USP11	-0.415781	7.73871	-4.49885	1.98567e-05	0.000813568	2.61118
TCIRG1	0.183699	7.63777	4.49817	1.99086e-05	0.000814269	2.60875
CD27-AS1	-0.22658	7.76566	-4.49666	2.00247e-05	0.000817589	2.60335
NUP50	0.129897	6.77535	4.49518	2.01392e-05	0.000819731	2.59805
SYT3	0.17037	6.17546	4.49508	2.01473e-05	0.000819731	2.59768
LAPTM4A	-0.258953	8.58984	-4.49173	2.04089e-05	0.000828936	2.58569
UBE2V1P2	-0.489185	7.98578	-4.49127	2.04454e-05	0.000828976	2.58404
RPL31P17	-0.58228	11.9482	-4.48896	2.06275e-05	0.000834914	2.5758
RPS27AP11	-0.607719	12.5146	-4.48794	2.07091e-05	0.000835975	2.57213
RAB5B	0.298441	11.0955	4.48735	2.07559e-05	0.000835975	2.57003
STRIP2	-0.214926	7.51801	-4.48729	2.07609e-05	0.000835975	2.56981
KRT126P	-0.129298	6.31983	-4.48584	2.08771e-05	0.000839211	2.56462
XPA	-0.253421	7.27837	-4.48502	2.09426e-05	0.0008404	2.56171
KRT6C	0.119977	5.88342	4.48455	2.09808e-05	0.00084049	2.56002
AP3M1	0.173251	7.80383	4.48331	2.10815e-05	0.000843079	2.55557
NUP153	0.307974	8.4068	4.48132	2.12431e-05	0.000848092	2.54848
LRRC8D	0.219747	7.85527	4.48076	2.12889e-05	0.000848473	2.54647
INPPL1	0.417291	9.6594	4.47989	2.136e-05	0.000849858	2.54338
RPS10P4	-0.519878	8.30944	-4.47934	2.14054e-05	0.000850219	2.54141
MYBPHL	0.107395	5.76885	4.47837	2.1485e-05	0.000851937	2.53796
ITGA4	0.295658	7.89352	4.47627	2.16596e-05	0.000857407	2.53044
VIRMA	0.262549	7.46393	4.47065	2.21328e-05	0.000874005	2.51037
EP300	0.306317	8.32869	4.47029	2.21632e-05	0.000874005	2.50909
MRPS18C	-0.201055	7.77989	-4.46996	2.2191e-05	0.000874005	2.50792
RPS28	-0.641549	12.437	-4.46288	2.28022e-05	0.000895405	2.48269
ARL11	0.218231	6.36313	4.46278	2.28109e-05	0.000895405	2.48234
MAP3K11	0.310138	8.3168	4.46061	2.30017e-05	0.000901382	2.4746
PDE6D	-0.205832	8.05868	-4.45979	2.30741e-05	0.000902708	2.47168
PTDSS1	0.467598	9.09246	4.45916	2.31301e-05	0.000903385	2.46943
ING4	-0.18875	7.021	-4.4579	2.32423e-05	0.000904556	2.46494
ZNF69	-0.310748	9.27755	-4.45719	2.33056e-05	0.000904556	2.46241
SHC1	0.107509	7.33376	4.45703	2.33204e-05	0.000904556	2.46182
CLEC7A	-0.316414	7.22058	-4.45694	2.33277e-05	0.000904556	2.46153
EMC9	-0.198047	6.7877	-4.45666	2.33534e-05	0.000904556	2.46051
CCDC97	0.258194	8.99217	4.45568	2.34413e-05	0.000906462	2.45702
CD160	-0.806578	8.30131	-4.45364	2.3625e-05	0.000912056	2.44977
SNRPB2	-0.361388	9.55523	-4.44777	2.41627e-05	0.000931278	2.42887
GPR65	-0.302787	9.08738	-4.44651	2.42789e-05	0.000932977	2.42442
DMXL2	0.363442	7.67239	4.44643	2.42865e-05	0.000932977	2.42413
SKIV2L	0.311753	8.8338	4.44489	2.443e-05	0.000935875	2.41866
KLHL6	0.229266	8.01059	4.44475	2.44434e-05	0.000935875	2.41815
VAV1	0.471616	8.69079	4.44434	2.44819e-05	0.000935875	2.41669
PPIP5K2	0.106138	5.89107	4.44237	2.46671e-05	0.000941415	2.40969
RPS27P29	-0.705734	12.8717	-4.43875	2.50111e-05	0.000952002	2.39684
LOC728098	-0.107021	6.95839	-4.4386	2.50259e-05	0.000952002	2.39628
ANGEL1	0.268149	7.20853	4.43495	2.53778e-05	0.000963822	2.38332
RPL23AP32	-0.287507	7.01006	-4.43345	2.55231e-05	0.000967767	2.37802
RREB1	0.0957429	6.2953	4.4316	2.57048e-05	0.000971521	2.37144
EAPP	-0.305252	7.87343	-4.43159	2.57051e-05	0.000971521	2.37142
IDH1	0.281142	8.23852	4.43086	2.57774e-05	0.00097268	2.36882
ADAR	0.26504	9.49233	4.42931	2.59307e-05	0.000976873	2.36331
ZNF438	0.42889	7.84159	4.42889	2.5972e-05	0.000976873	2.36184
U2AF2	-0.201219	8.11483	-4.42826	2.60343e-05	0.000976945	2.35961
RPL21P131	-0.490326	11.981	-4.42803	2.60574e-05	0.000976945	2.35879
PRKCQ-AS1	-0.699307	8.68026	-4.4274	2.612e-05	0.000977723	2.35656
MTMR3	0.36618	8.19001	4.42671	2.61889e-05	0.000978739	2.35412
CCDC34	-0.15213	6.76371	-4.42624	2.62364e-05	0.000978947	2.35244
VIPR1	0.373108	8.01241	4.42344	2.65186e-05	0.000987904	2.3425
HBP1	0.241001	9.33039	4.42138	2.67281e-05	0.00099338	2.3352
TMED4	-0.229853	9.0553	-4.42116	2.67506e-05	0.00099338	2.33442
C9orf85	-0.202502	6.73333	-4.42056	2.68114e-05	0.000993678	2.33231
OPRL1	0.134836	6.78373	4.42011	2.68579e-05	0.000993678	2.33071
ADORA2A	0.281073	8.24699	4.41939	2.69315e-05	0.000993678	2.32817
CCPG1	0.336453	8.21722	4.41912	2.69596e-05	0.000993678	2.3272
RPLP1	-0.399193	12.8403	-4.41901	2.6971e-05	0.000993678	2.32681
FHOD1	0.285247	7.94617	4.41662	2.72173e-05	0.00100118	2.31837
RPL21P20	-0.248213	9.45125	-4.41259	2.76394e-05	0.00101511	2.30409
ESX1	0.168064	6.00334	4.412	2.77017e-05	0.0010158	2.302
NDUFC1	-0.420389	8.04106	-4.41081	2.7827e-05	0.0010188	2.29781
DENR	-0.235704	9.44497	-4.40674	2.82626e-05	0.0010328	2.28339
TBC1D10C	0.320881	10.6224	4.40602	2.83401e-05	0.0010328	2.28085
ENTPD1	0.38974	8.80212	4.406	2.83417e-05	0.0010328	2.2808
SUSD6	0.340613	9.56279	4.4045	2.85042e-05	0.00103678	2.2755
C12orf4	0.241019	7.14019	4.40417	2.85398e-05	0.00103678	2.27434
CAPRIN1	0.155433	7.13918	4.40033	2.8961e-05	0.00104911	2.26074
RPP21	-0.406742	10.1189	-4.40026	2.89687e-05	0.00104911	2.2605
WDR54	-0.396761	8.93133	-4.3984	2.91747e-05	0.00105419	2.25392
CLIP1	0.152346	7.61036	4.39801	2.92176e-05	0.00105419	2.25256
MICOS13	-0.407121	9.29253	-4.39777	2.92441e-05	0.00105419	2.25172
HOXC4	-0.176453	6.31913	-4.39662	2.93726e-05	0.00105719	2.24765
CYTH1	0.330427	10.7457	4.39522	2.95292e-05	0.00106119	2.24272
CHPF2	0.319658	7.38088	4.39474	2.95829e-05	0.00106134	2.24103
RPS15	-0.237892	9.92399	-4.39427	2.96358e-05	0.00106134	2.23938
EHBP1L1	0.302713	10.1032	4.39382	2.96876e-05	0.00106134	2.23776
AFTPH	0.161198	8.38408	4.39357	2.97148e-05	0.00106134	2.2369
MRPL32	-0.315267	9.16494	-4.39149	2.99517e-05	0.00106817	2.22954
RRP12	0.444072	8.27485	4.3905	3.00638e-05	0.00107054	2.22607
C11orf58	-0.231174	7.23857	-4.38937	3.01935e-05	0.00107338	2.22208
HCK	0.391474	10.8078	4.38901	3.02353e-05	0.00107338	2.2208
PLXNC1	0.5306	7.99979	4.38861	3.02813e-05	0.00107338	2.21939
AHCY	0.451086	8.63245	4.38752	3.04071e-05	0.00107602	2.21554
PPP4R3A	0.126331	7.39224	4.38716	3.04478e-05	0.00107602	2.2143
RPS6KA4	0.278787	8.39145	4.38459	3.07468e-05	0.00108408	2.20523
RPLP2P3	-0.634889	10.1054	-4.38441	3.07685e-05	0.00108408	2.20458
PIK3R5	0.250765	6.56712	4.38325	3.09036e-05	0.00108572	2.20052
METTL26	-0.207087	7.39595	-4.38303	3.09302e-05	0.00108572	2.19972
STK11IP	0.290445	7.46475	4.38255	3.09868e-05	0.00108572	2.19802
TTLL12	0.330184	7.80103	4.38194	3.10584e-05	0.00108572	2.19588
RPS15AP19	-0.476059	12.3207	-4.38144	3.11168e-05	0.00108572	2.19414
PLCB2	0.475436	9.74893	4.38108	3.11597e-05	0.00108572	2.19286
GTF2A2	-0.343416	10.0449	-4.38099	3.11702e-05	0.00108572	2.19255
HCLS1	0.333588	13.0969	4.3805	3.12289e-05	0.00108572	2.1908
ROMO1	-0.602637	9.74074	-4.38046	3.12326e-05	0.00108572	2.19069
LCP1	0.307183	13.9428	4.37963	3.13314e-05	0.00108665	2.18776
TMOD3	0.116895	6.50004	4.37946	3.13524e-05	0.00108665	2.18714
LOC100130298	-0.261584	6.9038	-4.37841	3.14776e-05	0.00108938	2.18345
NLRC5	0.289683	7.60142	4.3755	3.18273e-05	0.0010994	2.1732
HIVEP1	0.247631	6.92603	4.37522	3.18611e-05	0.0010994	2.17221
RPL18P9	-0.318646	6.89208	-4.37312	3.2115e-05	0.00110653	2.16485
GNE	-0.2759	8.11836	-4.37196	3.22567e-05	0.00110876	2.16077
PGD	0.487004	11.3129	4.37182	3.22746e-05	0.00110876	2.16026
RAB11A	0.227418	10.6066	4.37124	3.23447e-05	0.00110954	2.15824
IREB2	0.278079	7.37286	4.36749	3.28078e-05	0.00112377	2.14506
ARID3B	0.296003	9.19488	4.36645	3.29382e-05	0.00112659	2.14138
FUCA1	0.3164	8.89525	4.36189	3.3512e-05	0.00114312	2.12537
MRPL13	-0.336033	8.4616	-4.36183	3.3519e-05	0.00114312	2.12517
RPS3P3	-0.520749	9.68588	-4.35945	3.38227e-05	0.00115081	2.11681
NRDC	0.384753	10.6515	4.35929	3.3843e-05	0.00115081	2.11625
TCTEX1D2	-0.29799	7.13644	-4.35873	3.39157e-05	0.00115161	2.11426
TMEM160	-0.349986	9.21632	-4.35237	3.47418e-05	0.00117501	2.09195
STT3A	0.364208	8.75821	4.35227	3.47551e-05	0.00117501	2.0916
ERCC1	-0.181768	7.58674	-4.35223	3.47596e-05	0.00117501	2.09148
HIPK3	0.234638	6.30291	4.35188	3.48058e-05	0.00117501	2.09024
RPS7P10	-0.501253	8.32364	-4.34746	3.53929e-05	0.00119311	2.07474
RPS12P4	-0.441146	13.5545	-4.34608	3.55779e-05	0.00119762	2.0699
MVP	0.364556	9.38026	4.34199	3.61315e-05	0.00121335	2.05559
SRPK2	-0.199771	7.52534	-4.34163	3.61805e-05	0.00121335	2.05433
TMEM87A	0.21213	11.872	4.34148	3.62009e-05	0.00121335	2.05381
SRSF10	-0.164304	6.70735	-4.33954	3.64674e-05	0.00122054	2.04701
LOC100190986	-0.496847	8.7006	-4.33914	3.65233e-05	0.00122066	2.04559
IFFO2	-0.393896	6.91466	-4.33856	3.66035e-05	0.0012216	2.04356
RPS15AP11	-0.501689	10.5386	-4.337	3.68194e-05	0.00122701	2.03811
NT5C	-0.288911	9.34711	-4.33628	3.69199e-05	0.00122701	2.03558
UTP3	-0.203791	7.1158	-4.33625	3.69232e-05	0.00122701	2.0355
MAP4K4	0.189023	7.52981	4.33522	3.70677e-05	0.00123007	2.03188
ANXA5	0.349657	11	4.33472	3.71378e-05	0.00123065	2.03013
USP39	0.172575	8.75429	4.33261	3.74337e-05	0.00123701	2.02277
INIP	-0.231503	10.3049	-4.3326	3.74355e-05	0.00123701	2.02273
RELA	0.148884	7.15317	4.33017	3.77806e-05	0.00124665	2.01422
ZNF585A	-0.205758	7.15211	-4.32954	3.78699e-05	0.00124694	2.01203
TBC1D15	0.224804	8.82421	4.32936	3.7896e-05	0.00124694	2.0114
TBC1D3I	0.320546	6.98845	4.32732	3.81891e-05	0.00125446	2.00426
LINC00161	0.0797526	5.94586	4.32702	3.82316e-05	0.00125446	2.00322
MMP25	0.268055	7.99118	4.32444	3.86058e-05	0.00126496	1.9942
LSM5	-0.401361	8.38099	-4.32349	3.87443e-05	0.00126772	1.99088
HIST1H2BD	-0.437772	7.55084	-4.32228	3.89204e-05	0.00127171	1.98668
PPP6R3	0.25427	8.61266	4.32185	3.89839e-05	0.00127201	1.98517
TRIQK	0.247078	7.06209	4.31845	3.94863e-05	0.00128455	1.9733
SNRPC	-0.231844	8.31605	-4.3183	3.95088e-05	0.00128455	1.97277
TRAPPC12	0.199154	8.61184	4.31814	3.9533e-05	0.00128455	1.97221
MT1G	-0.338403	6.33554	-4.31532	3.99545e-05	0.00129644	1.96238
HNRNPH2	0.253684	8.3951	4.31445	4.00865e-05	0.00129892	1.95932
SPATA22	-0.102462	6.03181	-4.31369	4.0201e-05	0.00130083	1.95668
DLX5	0.114607	5.94408	4.31093	4.06195e-05	0.00131098	1.94708
EPG5	0.116259	6.38954	4.31074	4.0649e-05	0.00131098	1.94641
CHCHD1	-0.312914	7.06131	-4.31041	4.06991e-05	0.00131098	1.94527
KRTAP20-2	0.119818	5.74198	4.30958	4.08276e-05	0.00131098	1.94235
RPS15P1	-0.477586	12.3633	-4.30946	4.08456e-05	0.00131098	1.94194
TRIB1	0.441968	9.34308	4.30943	4.08507e-05	0.00131098	1.94183
MRPL34	-0.420249	8.95694	-4.30837	4.10129e-05	0.00131438	1.93815
UQCRHP2	-0.383698	9.67557	-4.30608	4.13674e-05	0.00132393	1.93018
KCTD20	0.388553	9.33165	4.30466	4.15898e-05	0.00132609	1.92521
RPL7AP9	-0.439128	8.20937	-4.30462	4.15951e-05	0.00132609	1.9251
RALB	0.440481	11.6895	4.30456	4.1605e-05	0.00132609	1.92488
DOCK2	0.379251	11.7986	4.30352	4.17672e-05	0.00132945	1.92127
ALDH2	0.4527	9.20296	4.30299	4.18513e-05	0.00133032	1.91941
ALG5	-0.31966	8.34337	-4.30103	4.21611e-05	0.00133834	1.91258
DCXR	-0.306332	8.43183	-4.29813	4.26218e-05	0.00134989	1.90251
POFUT2	0.162852	7.28132	4.29802	4.26403e-05	0.00134989	1.90211
HSPB1P1	-0.308937	7.11833	-4.29736	4.27464e-05	0.00135142	1.89981
SHKBP1	0.391398	8.66959	4.29432	4.32371e-05	0.00136509	1.88923
COX7B	-0.433873	9.32287	-4.29391	4.33032e-05	0.00136533	1.88782
SREBF1	0.159583	6.55914	4.29263	4.35114e-05	0.00136931	1.88338
TMEM43	0.282767	10.5483	4.29239	4.35508e-05	0.00136931	1.88254
KLC4	0.0657212	5.98967	4.29184	4.36402e-05	0.00136931	1.88064
DDX41	0.223462	8.23765	4.2917	4.36633e-05	0.00136931	1.88015
TMSB4XP8	-0.306938	12.845	-4.29028	4.38968e-05	0.00137479	1.87521
ERCC5	0.429122	8.71809	4.28445	4.48667e-05	0.00140329	1.85497
JAK2	0.383127	8.07428	4.28351	4.50249e-05	0.00140635	1.85171
TOM1	0.211519	8.45242	4.27727	4.60902e-05	0.00143771	1.83006
HERC4	0.138437	7.42652	4.27233	4.69515e-05	0.00146262	1.81291
INTS3	0.330941	8.7532	4.27158	4.70821e-05	0.00146474	1.81034
NBPF3	0.0869414	6.62898	4.27032	4.73054e-05	0.00146974	1.80596
WDR83OS	-0.510584	10.3513	-4.26995	4.73717e-05	0.00146984	1.80466
ANK3	-0.0935231	6.34107	-4.26934	4.74785e-05	0.00146996	1.80258
SAMHD1	0.329586	6.57928	4.26922	4.7501e-05	0.00146996	1.80214
IARS2	0.310956	9.51623	4.26764	4.77818e-05	0.00147669	1.79668
SUMO2	-0.330282	10.3577	-4.26655	4.79765e-05	0.00148075	1.79292
PMM2	0.24643	7.52838	4.26606	4.80642e-05	0.00148151	1.79123
RPS14P3	-0.334855	8.45619	-4.263	4.86188e-05	0.00149655	1.7806
NBEAL2	0.407775	9.17213	4.26259	4.86924e-05	0.00149655	1.7792
RNASEH2B	-0.502086	8.16266	-4.26231	4.87444e-05	0.00149655	1.77822
TBL1XR1	0.300669	7.42456	4.25921	4.93119e-05	0.00151199	1.7675
SMCHD1	0.314826	7.97648	4.25549	5.00006e-05	0.00152925	1.75466
EML4	0.294639	9.87196	4.2552	5.00548e-05	0.00152925	1.75366
RPL23	-0.595203	12.3549	-4.25495	5.01023e-05	0.00152925	1.75278
RABGAP1	0.275854	9.25462	4.25477	5.01362e-05	0.00152925	1.75216
CTSW	-0.565592	8.95409	-4.25433	5.02178e-05	0.00152961	1.75065
CRLF3	0.226611	9.67228	4.25401	5.02786e-05	0.00152961	1.74953
MPEG1	0.357659	7.74939	4.25213	5.06317e-05	0.00153835	1.74305
ATP6V1C1	0.208133	7.07716	4.2517	5.07128e-05	0.00153881	1.74157
RANBP1	-0.325768	8.9132	-4.25035	5.0969e-05	0.00154459	1.73691
RGPD3	-0.118701	7.30282	-4.24901	5.12254e-05	0.00155035	1.73226
ZMPSTE24	0.233146	9.92616	4.24598	5.18071e-05	0.00156593	1.72181
LYPLAL1	-0.218031	8.34725	-4.24543	5.19145e-05	0.00156715	1.7199
PIGU	-0.252356	7.98575	-4.24418	5.21569e-05	0.00157244	1.71559
OR5H6	0.0978747	5.77283	4.24021	5.29332e-05	0.00159379	1.70191
CYB561D1	0.211168	9.05875	4.23924	5.31244e-05	0.00159749	1.69858
NDUFB9	-0.428892	9.38505	-4.2352	5.39299e-05	0.0016196	1.68465
LRRC75B	0.104215	5.81718	4.23486	5.39982e-05	0.0016196	1.68348
FLOT2	0.472094	12.6437	4.23414	5.41446e-05	0.00162191	1.68098
RETSAT	0.245239	7.3335	4.23307	5.43591e-05	0.00162626	1.67732
ZDHHC6	0.176649	8.98355	4.23197	5.45834e-05	0.00163088	1.67351
DPYD	0.336411	9.2497	4.23108	5.47651e-05	0.00163422	1.67043
SUN1	0.246632	7.82955	4.22974	5.50371e-05	0.00163895	1.66585
RBM5	0.290563	10.7762	4.22961	5.50636e-05	0.00163895	1.6654
ZNF557	-0.306379	7.90043	-4.2288	5.52298e-05	0.00164181	1.66262
RPL10AP3	-0.442435	7.17236	-4.22836	5.53211e-05	0.00164243	1.66109
ATOX1	-0.45295	8.64129	-4.22801	5.53935e-05	0.0016425	1.65988
LIN54	-0.203115	7.53184	-4.22557	5.58979e-05	0.00165349	1.65149
ZSCAN32	0.342855	8.01731	4.22553	5.59057e-05	0.00165349	1.65136
CUX1	0.140852	6.83747	4.22404	5.62163e-05	0.00166058	1.64624
COX17	-0.501487	10.3132	-4.22182	5.66823e-05	0.00167223	1.6386
ANKS1A	0.306173	8.74499	4.22084	5.68905e-05	0.00167626	1.63521
UIMC1	0.324234	8.70548	4.21876	5.73306e-05	0.00168711	1.62808
NCLN	0.234521	8.94472	4.2176	5.75788e-05	0.00169228	1.62408
PYGL	0.599096	11.2209	4.21634	5.78476e-05	0.00169696	1.61978
KHNYN	0.344223	8.67864	4.21618	5.78831e-05	0.00169696	1.61921
NLRX1	0.262127	7.59979	4.21579	5.79679e-05	0.00169732	1.61785
CALHM6	-0.551206	8.33592	-4.21504	5.81283e-05	0.0016983	1.6153
R3HCC1	-0.169712	8.54425	-4.2148	5.81808e-05	0.0016983	1.61446
CCDC167	-0.381071	7.90137	-4.21462	5.82191e-05	0.0016983	1.61386
ABI3	-0.312384	8.38067	-4.21174	5.88455e-05	0.00171443	1.60396
TCEAL8	-0.333541	7.8647	-4.21136	5.89285e-05	0.00171472	1.60265
TPRKB	-0.266761	7.13515	-4.21072	5.90677e-05	0.00171658	1.60047
DAZAP2	0.270388	13.5212	4.2104	5.91394e-05	0.00171658	1.59935
CTNNB1	0.0770645	6.5317	4.20953	5.93288e-05	0.00171995	1.59639
MARC1	0.546015	8.86131	4.20884	5.94807e-05	0.00172222	1.59403
NCAPD3	0.1981	6.61717	4.20809	5.96475e-05	0.00172491	1.59144
DPM1	-0.254899	9.9933	-4.20709	5.98691e-05	0.00172918	1.58801
RBIS	-0.598313	9.4393	-4.20597	6.01171e-05	0.00173421	1.58418
LINC01137	-0.277322	7.68887	-4.20168	6.10822e-05	0.00175987	1.56946
STAG3L4	-0.148283	6.369	-4.19981	6.15063e-05	0.00176801	1.56306
LTA4H	0.373973	12.4785	4.19977	6.15155e-05	0.00176801	1.56292
GLUD1	0.332852	10.3716	4.19844	6.18192e-05	0.00177364	1.55837
TP53TG1	-0.200598	6.55444	-4.19825	6.18634e-05	0.00177364	1.55771
PFKFB3	0.566968	9.1151	4.19685	6.21857e-05	0.0017807	1.5529
EDEM2	0.207044	8.8057	4.19591	6.24025e-05	0.00178473	1.54968
ZFAND5	0.303414	11.9341	4.19298	6.30812e-05	0.00180194	1.53968
PPIAP35	-0.531749	9.21305	-4.19263	6.31632e-05	0.00180208	1.53848
UQCRB	-0.20718	7.23774	-4.19215	6.32766e-05	0.00180311	1.53682
RPL32P18	-0.599087	11.8071	-4.18948	6.39037e-05	0.00181877	1.5277
RPL10P8	-0.601172	8.94626	-4.18882	6.40603e-05	0.00182101	1.52544
MLF2	-0.439148	8.30531	-4.18831	6.41816e-05	0.00182224	1.52369
EIF4G2	0.357821	10.7465	4.18642	6.46307e-05	0.00183277	1.51725
FYTTD1	-0.106894	7.52192	-4.18351	6.53307e-05	0.00185038	1.50729
MRPS27	0.233923	8.58537	4.18077	6.5996e-05	0.00186634	1.49792
NUP93	0.275405	8.60931	4.18053	6.60538e-05	0.00186634	1.49711
ATP6AP2	0.233549	11.9246	4.17965	6.62687e-05	0.00187015	1.49411
RPS3AP13	-0.575856	11.5883	-4.17907	6.64105e-05	0.0018719	1.49213
CNGB1	-0.0754204	6.31176	-4.17812	6.66461e-05	0.00187616	1.48886
PABPC1P4	-0.399487	10.2439	-4.17781	6.67221e-05	0.00187616	1.48781
EIF2B5	0.407405	7.41829	4.17734	6.68386e-05	0.00187718	1.48619
POLR2K	-0.171591	6.46919	-4.17556	6.72784e-05	0.00188726	1.48013
HOXA13	0.109462	5.95055	4.17298	6.79214e-05	0.00190302	1.47134
RPL21P128	-0.394289	8.31543	-4.17251	6.80392e-05	0.00190404	1.46974
CREB3L2	0.300735	9.03929	4.16922	6.88712e-05	0.00192502	1.45851
MIA3	0.122921	6.35702	4.16801	6.91803e-05	0.00193109	1.45437
PI4KAP1	0.255772	7.63799	4.16772	6.92535e-05	0.00193109	1.45339
CSDE1	-0.154255	6.97308	-4.16638	6.95953e-05	0.00193769	1.44884
LIMS1	-0.215882	8.06156	-4.16615	6.96558e-05	0.00193769	1.44804
LTN1	0.177169	7.20024	4.1647	7.00277e-05	0.00194166	1.44312
THAP12P1	0.199655	7.11527	4.16468	7.00342e-05	0.00194166	1.44303
PLCG2	0.243523	10.7882	4.16463	7.00474e-05	0.00194166	1.44286
ELSPBP1	0.0984984	5.74152	4.16314	7.04329e-05	0.00195003	1.43779
RPS3AP44	-0.743994	9.11161	-4.16233	7.06419e-05	0.00195351	1.43505
SEC16A	0.386043	9.65266	4.16007	7.12332e-05	0.00196753	1.42734
LPAR1	0.206346	6.74136	4.15667	7.21308e-05	0.00198998	1.41578
MIR330	-0.122816	6.12329	-4.15569	7.23912e-05	0.00199481	1.41245
EXOSC1	-0.244293	7.98163	-4.15459	7.26858e-05	0.00200057	1.40869
CDK11A	-0.260676	7.80954	-4.15293	7.31305e-05	0.00200814	1.40306
SRRM1P1	0.180894	7.26071	4.15293	7.31325e-05	0.00200814	1.40303
RNY4	-0.550767	7.20978	-4.15065	7.37488e-05	0.00202269	1.39528
DHX38	0.330586	7.52244	4.14994	7.39402e-05	0.00202556	1.39288
LATS2	0.252755	6.7037	4.14849	7.43351e-05	0.002034	1.38796
LOC100132797	0.116599	7.07849	4.14806	7.44535e-05	0.00203486	1.38649
RPS10P13	-0.381551	9.83396	-4.14757	7.45881e-05	0.00203616	1.38482
DEXI	-0.324508	9.07601	-4.14574	7.50908e-05	0.00204749	1.37862
DNM1P49	-0.160754	6.24541	-4.14484	7.53392e-05	0.00205187	1.37557
RPS15AP34	-0.478007	7.60124	-4.14177	7.61946e-05	0.00207003	1.36514
PPFIA1	0.191341	7.57905	4.14169	7.62183e-05	0.00207003	1.36485
KIAA0355	-0.25322	8.58581	-4.1415	7.62714e-05	0.00207003	1.36421
EXOC7	0.228537	8.03716	4.14108	7.63886e-05	0.00207081	1.36279
RFX1	0.312966	8.70444	4.14057	7.65316e-05	0.00207229	1.36106
GNG2	0.294924	9.07076	4.13819	7.72045e-05	0.00208809	1.35298
PAMR1	0.118999	5.78237	4.13713	7.7505e-05	0.00209222	1.34939
NLRP3	0.334796	8.33283	4.13673	7.7618e-05	0.00209222	1.34805
ZNF33B	0.359596	7.78692	4.13658	7.76626e-05	0.00209222	1.34751
LINC01720	-0.367559	10.0267	-4.13639	7.77147e-05	0.00209222	1.34689
MIF	-0.566419	10.3418	-4.13534	7.80166e-05	0.00209793	1.34331
EPB41L4A-AS1	-0.427085	9.81982	-4.13319	7.86334e-05	0.00211209	1.33604
METTL7A	-0.369999	8.69732	-4.13206	7.89602e-05	0.00211843	1.33221
ORMDL2	-0.174995	6.69828	-4.1317	7.90663e-05	0.00211885	1.33097
GANAB	0.315696	9.06523	4.13129	7.91832e-05	0.00211955	1.32961
AP3S2	0.234194	7.16571	4.12963	7.96685e-05	0.00213011	1.32396
RNF126	-0.210379	8.01749	-4.12906	7.98337e-05	0.00213057	1.32205
ETFB	-0.160357	7.85341	-4.12883	7.99035e-05	0.00213057	1.32124
DHX35	0.245636	6.71362	4.12864	7.99589e-05	0.00213057	1.3206
CTNNBIP1	0.151792	6.55868	4.12789	8.01786e-05	0.00213399	1.31807
MRPL50	-0.442882	8.38161	-4.12371	8.14148e-05	0.00216443	1.30394
RTRAF	-0.337615	10.0338	-4.12308	8.1603e-05	0.00216669	1.30181
CDC42P3	-0.244688	6.79293	-4.12281	8.16851e-05	0.00216669	1.30088
EIF3K	-0.302989	11.4643	-4.12075	8.23049e-05	0.00217864	1.2939
HIF1AN	0.18072	7.52422	4.12069	8.23217e-05	0.00217864	1.29371
SF3B2	0.309284	9.56608	4.12002	8.25242e-05	0.00218153	1.29144
PTPN1	0.334351	10.3205	4.11812	8.30997e-05	0.00219426	1.28503
IFI27L2	-0.439816	8.54233	-4.11499	8.40572e-05	0.00221704	1.27445
WDR59	0.287173	8.5789	4.11463	8.41702e-05	0.00221752	1.27321
CCDC28B	-0.196982	7.09548	-4.11322	8.46046e-05	0.00222646	1.26846
PHKA2	0.301649	8.36196	4.1119	8.50129e-05	0.00223469	1.26401
APOBR	0.309519	8.18237	4.10869	8.60175e-05	0.00225619	1.25317
SCD	0.32509	7.4947	4.10867	8.60237e-05	0.00225619	1.2531
RPL10P9	-0.780873	12.9111	-4.10773	8.63199e-05	0.00225942	1.24993
SRF	0.179371	10.0116	4.10767	8.634e-05	0.00225942	1.24971
HIST1H1C	-0.619282	9.15283	-4.10682	8.6608e-05	0.0022639	1.24685
ERCC2	0.211644	6.99265	4.10608	8.68418e-05	0.00226748	1.24436
POLR2J3	-0.257084	8.31438	-4.10523	8.71145e-05	0.00226808	1.24147
RPL17P8	-0.603131	11.2135	-4.10492	8.72132e-05	0.00226808	1.24043
PGRMC2	-0.262598	9.09615	-4.10409	8.74762e-05	0.00226808	1.23765
COG7	0.208116	6.66308	4.10395	8.75218e-05	0.00226808	1.23717
RPL17P33	-0.492346	8.05575	-4.10389	8.75402e-05	0.00226808	1.23697
MAPK13	0.216404	7.30028	4.10383	8.75596e-05	0.00226808	1.23677
SLC37A3	0.350689	7.0367	4.10372	8.75961e-05	0.00226808	1.23638
COPB1	0.203695	9.73541	4.10358	8.76402e-05	0.00226808	1.23592
C12orf75	-0.43205	8.99883	-4.1024	8.802e-05	0.00227539	1.23193
RXFP1	0.112619	5.75959	4.10113	8.84277e-05	0.00228341	1.22766
PBDC1	-0.347038	9.07225	-4.10036	8.86778e-05	0.00228588	1.22505
NARF	0.349096	9.00487	4.10023	8.87189e-05	0.00228588	1.22463
MAPKAPK5-AS1	-0.344748	9.56197	-4.0997	8.88925e-05	0.00228635	1.22282
SLBP	-0.186401	8.91151	-4.09957	8.89326e-05	0.00228635	1.22241
CBX5	-0.259016	7.09819	-4.0989	8.91506e-05	0.00228944	1.22015
GNG5	-0.343582	8.35707	-4.09839	8.93163e-05	0.00229118	1.21843
OR1A1	0.168004	6.04193	4.09804	8.9433e-05	0.00229166	1.21723
ZRSR2	-0.264225	8.30268	-4.09721	8.97031e-05	0.00229607	1.21444
FAM72B	-0.142079	6.64419	-4.09644	8.99559e-05	0.00230002	1.21185
APOBEC3A	-0.521352	8.04904	-4.09603	9.00904e-05	0.00230015	1.21047
MALSU1	-0.31745	9.53705	-4.09583	9.01575e-05	0.00230015	1.20978
POLR2B	0.271527	9.22832	4.09304	9.10793e-05	0.00232113	1.20039
CTDNEP1	0.254225	8.20481	4.09231	9.13229e-05	0.00232118	1.19793
UGP2	-0.116804	7.74023	-4.09227	9.13349e-05	0.00232118	1.19781
GLRX2	-0.169041	6.69937	-4.09214	9.13789e-05	0.00232118	1.19736
PIK3CG	0.315491	9.0061	4.09149	9.15939e-05	0.00232412	1.19519
FAM122B	0.23843	8.1887	4.08782	9.28307e-05	0.00234974	1.18282
NFX1	-0.174842	7.32776	-4.0876	9.29035e-05	0.00234974	1.18209
ATP5F1C	-0.309158	9.76505	-4.0876	9.29048e-05	0.00234974	1.18208
ZSWIM1	-0.193476	8.36449	-4.08691	9.31391e-05	0.00235232	1.17976
RPL21P45	-0.523147	9.19304	-4.0867	9.32079e-05	0.00235232	1.17908
MON1B	0.290039	7.12562	4.08588	9.349e-05	0.00235477	1.17629
PLEKHM1	0.337684	8.40288	4.08565	9.35681e-05	0.00235477	1.17552
EWSR1	0.218585	8.90258	4.08553	9.3607e-05	0.00235477	1.17513
REV3L	0.233848	6.51234	4.08366	9.42469e-05	0.00236832	1.16885
RORA	-0.10962	6.23898	-4.08282	9.45368e-05	0.00237306	1.16601
SVOPL	0.131459	5.92524	4.0808	9.52364e-05	0.00238805	1.15921
DBI	-0.388676	9.82684	-4.07861	9.59988e-05	0.00240452	1.15186
ADA2	0.194849	8.25932	4.07832	9.60984e-05	0.00240452	1.1509
NUTF2	-0.221992	7.94632	-4.07768	9.63235e-05	0.00240608	1.14874
RAF1	0.341392	9.81398	4.07756	9.63667e-05	0.00240608	1.14833
HACD4	-0.418057	10.2386	-4.07678	9.66392e-05	0.00241031	1.14572
UBLCP1	-0.247048	9.10257	-4.07642	9.67643e-05	0.00241086	1.14453
PPIAP66	-0.439473	8.28668	-4.0753	9.71606e-05	0.00241798	1.14076
LHX2	0.12232	5.80976	4.07503	9.72565e-05	0.00241798	1.13985
PSMG3-AS1	0.24444	6.60168	4.07151	9.85082e-05	0.0024465	1.12805
LOC644563	-0.158943	7.74618	-4.07072	9.87916e-05	0.00245093	1.1254
EFR3A	0.294024	10.1722	4.07021	9.8975e-05	0.00245288	1.12369
ADAP1	0.215922	9.2619	4.06836	9.96432e-05	0.00246626	1.11748
MAPRE1	0.247396	11.0888	4.06814	9.97258e-05	0.00246626	1.11672
SHLD1	-0.265963	6.80428	-4.06763	9.99085e-05	0.00246817	1.11503
BANF1	-0.265091	8.43343	-4.06694	0.00010016	0.00247178	1.11271
PDCD5	-0.347209	8.2952	-4.06549	0.00010069	0.00248079	1.10785
PHYKPL	0.173195	7.43849	4.06536	0.000100737	0.00248079	1.10741
GIMAP2	-0.367667	9.01514	-4.06495	0.000100887	0.00248186	1.10604
DDX11	0.0653151	6.11764	4.06372	0.000101338	0.00249035	1.10193
LRPAP1	0.294761	7.78134	4.06299	0.000101607	0.00249433	1.09948
GLE1	0.194212	8.26564	4.06251	0.000101785	0.00249496	1.09787
FOCAD	0.24744	6.87356	4.06207	0.000101947	0.00249496	1.0964
OTUD4	0.110954	6.54271	4.06206	0.000101953	0.00249496	1.09635
CNTLN	0.157785	6.41331	4.06009	0.000102682	0.00251019	1.08978
FEM1C	0.227404	8.9803	4.05963	0.000102857	0.00251183	1.08821
POLD3	0.130013	6.54711	4.0589	0.000103129	0.00251469	1.08577
MRPL18	-0.313431	9.38024	-4.05866	0.000103219	0.00251469	1.08497
TMEM30A	0.255903	8.64539	4.05845	0.000103296	0.00251469	1.08428
GTPBP2	0.181597	6.33595	4.05467	0.000104724	0.0025468	1.07162
CANX	0.26664	9.69068	4.05384	0.00010504	0.00255183	1.06884
LINC00160	-0.114533	6.06231	-4.05251	0.000105547	0.00255741	1.06441
MIEN1	-0.167415	6.72349	-4.05244	0.000105576	0.00255741	1.06414
TRIM32	0.273913	7.15765	4.05238	0.000105598	0.00255741	1.06396
RPS11P5	-0.426597	9.13683	-4.05024	0.000106422	0.0025747	1.05679
MPLKIP	-0.26673	7.10572	-4.0497	0.00010663	0.00257474	1.05499
FBN2	0.432238	8.01088	4.04922	0.000106816	0.00257474	1.05338
ZNF14	-0.286243	9.90452	-4.04913	0.000106848	0.00257474	1.05311
MIER1	0.138638	7.65554	4.04909	0.000106864	0.00257474	1.05297
PIAS4	-0.398928	9.55365	-4.04832	0.000107165	0.00257849	1.05038
ZMYM6	-0.176098	7.76972	-4.04812	0.00010724	0.00257849	1.04973
MRPL47	-0.225035	6.80924	-4.04706	0.000107653	0.00258577	1.04618
CLASP1	0.224799	8.26431	4.04584	0.000108129	0.00259455	1.04211
ZNF319	0.319446	9.42976	4.04541	0.0001083	0.00259598	1.04066
NFYA	0.144734	6.46179	4.04475	0.000108558	0.00259951	1.03846
LYN	0.389921	12.6265	4.04433	0.000108725	0.00260084	1.03705
RHOC	-0.351696	9.33877	-4.04143	0.000109871	0.00262329	1.02738
HIST1H2BE	-0.390029	7.18491	-4.04139	0.000109888	0.00262329	1.02724
SLC31A1	0.238541	7.97692	4.04032	0.000110312	0.00262968	1.02369
SNORD36A	-0.185755	6.67049	-4.03991	0.000110479	0.00262968	1.0223
PTCHD3P1	-0.112308	6.39104	-4.03986	0.000110497	0.00262968	1.02215
ZNF232	-0.161221	6.97789	-4.03952	0.000110634	0.00262968	1.021
FOXA2	0.0810896	5.72279	4.03931	0.000110717	0.00262968	1.02031
HMGB1P37	-0.186024	8.15028	-4.03874	0.000110948	0.00263248	1.01839
TBC1D2B	0.284002	9.34815	4.03813	0.000111191	0.0026339	1.01638
HIST1H2BH	-0.326217	7.1171	-4.038	0.000111245	0.0026339	1.01593
AUTS2	-0.462877	8.30686	-4.03775	0.000111345	0.0026339	1.0151
SMG1	0.114042	7.65229	4.03602	0.000112045	0.00264777	1.00932
RAB33A	-0.255849	7.22746	-4.0343	0.000112744	0.0026616	1.00359
ANKRD13A	0.238942	10.7787	4.03386	0.000112922	0.00266311	1.00214
ARHGAP9	0.268592	10.9715	4.03353	0.000113058	0.00266363	1.00103
C2CD4A	0.132272	6.09155	4.03263	0.000113428	0.00266967	0.998014
RPL12P32	-0.329922	12.1404	-4.0317	0.00011381	0.00267597	0.994915
KCTD3	0.148034	6.73718	4.02855	0.000115112	0.00270386	0.984433
SYNJ2BP	-0.251742	8.48885	-4.02824	0.000115241	0.00270417	0.983401
CHCHD2	-0.278729	11.926	-4.02682	0.000115833	0.00271535	0.978677
PXYLP1	0.259072	7.19742	4.02442	0.000116842	0.00273627	0.970681
DOCK11	0.251597	10.889	4.02268	0.000117578	0.00275073	0.964901
NOP56	-0.241459	8.99271	-4.02178	0.00011796	0.00275693	0.961906
CES2	-0.184214	8.11601	-4.02088	0.000118345	0.00276315	0.958907
NCR3	-0.413355	7.3995	-4.02029	0.000118597	0.00276627	0.956948
STRIP1	0.17207	7.32418	4.01943	0.000118969	0.00277218	0.954064
RPL23AP44	-0.494376	7.86882	-4.01897	0.000119163	0.00277395	0.952559
SAP130	0.207473	8.49227	4.01845	0.000119387	0.00277641	0.950825
SMUG1	-0.213075	8.33744	-4.01639	0.00012028	0.00279439	0.943961
LDLRAD4	0.263526	6.56672	4.01584	0.000120518	0.00279714	0.94214
NDUFAF2	-0.368433	8.06598	-4.01466	0.000121032	0.0028063	0.938217
TIMM8B	-0.305946	6.97616	-4.01357	0.000121508	0.00281453	0.934606
SLK	0.193572	8.36873	4.01237	0.000122037	0.00282211	0.930602
COASY	0.194948	8.43338	4.01196	0.000122216	0.00282211	0.92925
ALOX5	0.202517	8.4087	4.01194	0.000122224	0.00282211	0.929194
KAT6A	0.330346	10.5134	4.01173	0.000122318	0.00282211	0.928485
C5orf15	0.193499	9.79714	4.01036	0.000122923	0.00282757	0.923937
TIMM17BP1	-0.148091	6.91416	-4.01022	0.000122984	0.00282757	0.923482
RPA3	-0.366259	9.00619	-4.0101	0.000123038	0.00282757	0.923077
MRPS25	0.176281	7.37866	4.0101	0.000123038	0.00282757	0.923076
SEC23A	0.118927	6.37397	4.00891	0.000123566	0.00283694	0.919127
EIF1AD	-0.241544	6.49157	-4.00852	0.000123739	0.00283811	0.917841
LOC339352	-0.211539	6.47024	-4.00818	0.00012389	0.00283879	0.916718
ABRACL	-0.512518	10.1364	-4.00777	0.000124077	0.00284029	0.91533
ZNF329	-0.321002	7.45325	-4.00705	0.000124396	0.00284482	0.91296
PPP2R2A	0.241473	8.61399	4.00672	0.000124547	0.00284548	0.911849
ARMCX6	-0.176141	7.43218	-4.0057	0.000125003	0.00285312	0.908477
RRAS	-0.397281	8.7381	-4.00527	0.000125199	0.0028548	0.907038
MRPL53	-0.347483	8.63083	-4.00302	0.000126213	0.00287513	0.899605
RPL39P32	-0.496376	12.4925	-4.00266	0.000126381	0.00287615	0.898382
FAM163A	0.0732884	5.8346	4.00182	0.000126764	0.00288147	0.895596
FBXO38	0.162266	7.76519	4.00158	0.00012687	0.00288147	0.89482
COQ8B	0.217874	7.1133	4.00133	0.000126984	0.00288147	0.893993
TRIM27	0.175347	7.54927	4.00089	0.000127188	0.0028833	0.892518
FBXO34	0.201458	8.23387	4.00047	0.000127381	0.00288488	0.891121
ZNF418	-0.125717	6.22144	-3.99909	0.000128014	0.0028964	0.886558
COMMD5	-0.112069	7.24714	-3.99821	0.00012842	0.0029028	0.883635
SNORD68	-0.213018	6.74809	-3.99784	0.000128588	0.00290379	0.882432
TJP2	0.196881	6.52354	3.99646	0.000129229	0.00291543	0.877858
BLZF1	-0.544792	10.4579	-3.99491	0.000129953	0.0029285	0.872709
STAG3L3	-0.457763	8.54842	-3.99468	0.000130058	0.0029285	0.871963
ODF3	0.145727	6.17642	3.99371	0.000130515	0.00293595	0.868737
FEZ1	-0.168298	6.56665	-3.99144	0.000131582	0.00295712	0.861237
HSBP1	0.184258	10.046	3.99066	0.000131952	0.00296259	0.858651
CGN	0.105808	5.81893	3.99022	0.000132162	0.00296419	0.857185
PPP1R35	-0.323226	8.504	-3.98998	0.000132277	0.00296419	0.856388
DEFB121	0.108694	5.67807	3.98877	0.000132851	0.00297421	0.852399
PLA2G2D	-0.191254	7.27703	-3.987	0.000133697	0.0029903	0.84655
POLR2I	-0.312423	8.51951	-3.98524	0.000134548	0.00300645	0.84071
DLEU1	-0.211053	6.87055	-3.98488	0.000134719	0.0030074	0.839539
OXSR1	0.290268	10.009	3.984	0.000135146	0.00301104	0.836629
COL10A1	0.127435	5.94005	3.98383	0.00013523	0.00301104	0.836054
NAA38	-0.352608	7.99358	-3.98353	0.000135376	0.00301104	0.835065
GON7	-0.276448	8.01378	-3.98348	0.000135397	0.00301104	0.834919
DMAC2L	-0.302147	7.57757	-3.98319	0.000135541	0.00301138	0.83394
HINT3	-0.128146	6.89432	-3.98263	0.000135814	0.00301458	0.832088
RNF125	-0.311684	7.7909	-3.982	0.00013612	0.00301525	0.830019
AQP9	0.518252	12.8016	3.98179	0.000136224	0.00301525	0.829314
GRAMD4	0.331995	7.87499	3.98177	0.000136231	0.00301525	0.829268
RELT	0.0703559	5.92533	3.97996	0.00013712	0.00302989	0.823277
UBE2A	0.124956	7.79085	3.9799	0.000137151	0.00302989	0.823067
POLDIP3	0.165891	7.78677	3.97623	0.000138967	0.00306711	0.810957
RPS27P7	-0.782328	9.30498	-3.9758	0.000139182	0.00306896	0.809535
DSTN	-0.181961	8.22499	-3.97525	0.000139456	0.00306991	0.807728
YIPF1	0.234606	9.34019	3.97519	0.000139488	0.00306991	0.807517
RPL29P9	-0.58482	10.6251	-3.97382	0.000140174	0.00308212	0.802996
ZNF341	0.2854	7.46573	3.9721	0.000141039	0.00309822	0.797335
MPC1	-0.191162	8.89965	-3.97067	0.000141761	0.00310635	0.792635
SOX5	0.0554689	5.88404	3.97031	0.000141946	0.00310635	0.791434
RPL15P22	-0.302436	7.3454	-3.97027	0.000141964	0.00310635	0.791315
ASAP1	0.330061	9.9321	3.97013	0.000142036	0.00310635	0.790849
TMEM99	-0.178438	6.90528	-3.97006	0.000142073	0.00310635	0.79061
RPRD1B	0.103403	6.44389	3.96929	0.000142465	0.00311201	0.788075
RPS2P28	-0.646534	11.0895	-3.96469	0.000144832	0.00315553	0.772907
ZNF674-AS1	0.240013	6.43207	3.96423	0.000145072	0.00315553	0.771387
TXNDC17	-0.347566	10.1466	-3.9641	0.000145137	0.00315553	0.770971
USB1	0.399224	9.81106	3.96389	0.000145245	0.00315553	0.770289
CARD16	-0.369633	7.69839	-3.96389	0.000145248	0.00315553	0.770271
LOC286453	0.290134	8.29717	3.96385	0.000145266	0.00315553	0.770151
PPIAP47	-0.419012	8.69056	-3.96353	0.000145436	0.00315628	0.769079
LSM3P3	-0.332859	9.50382	-3.9629	0.000145761	0.00316041	0.767022
TRAPPC2B	-0.304954	7.1137	-3.96258	0.00014593	0.00316114	0.765957
NBDY	-0.404116	10.2696	-3.96127	0.000146614	0.00317303	0.761651
FIG4	0.218969	8.65727	3.95617	0.000149313	0.00322844	0.744868
C9orf129	-0.10494	5.98366	-3.95543	0.000149707	0.00323126	0.742439
RPE	0.0987633	6.31025	3.95541	0.000149719	0.00323126	0.742367
LOC100128775	-0.538197	7.46655	-3.95504	0.000149919	0.00323259	0.741139
SV2C	0.0979472	5.78913	3.95391	0.000150521	0.00324258	0.737452
SLC25A2	0.101091	5.7228	3.95306	0.00015098	0.00324451	0.734651
ZNF264	-0.431836	8.53546	-3.95298	0.000151023	0.00324451	0.734388
TLR6	0.341896	8.3245	3.95298	0.000151027	0.00324451	0.734365
NFKBID	-0.257215	6.95007	-3.95271	0.000151168	0.00324457	0.733504
CISD1	-0.370048	8.96695	-3.95215	0.000151473	0.00324706	0.731648
WDR81	0.320571	8.12984	3.95177	0.000151681	0.00324706	0.730389
LRRFIP2	0.171105	7.54136	3.95148	0.000151833	0.00324706	0.729466
WHSC1L2P	0.349696	7.49493	3.95147	0.00015184	0.00324706	0.729427
TOMM5	-0.397437	8.49281	-3.95105	0.000152067	0.00324897	0.728047
COLGALT1	0.309325	9.90232	3.948	0.000153735	0.0032816	0.718013
SGF29	-0.212108	7.26948	-3.94617	0.000154744	0.00330013	0.711994
RPL7AP34	-0.404459	8.52929	-3.94537	0.000155182	0.00330645	0.709394
MRGPRX1	0.108172	5.71487	3.94466	0.000155577	0.00331184	0.707058
YTHDC1	-0.156297	7.83963	-3.94312	0.000156433	0.00332622	0.702006
SLITRK6	0.106175	5.75414	3.94294	0.000156536	0.00332622	0.701401
PTGES3	-0.351412	9.74378	-3.9417	0.000157228	0.00333789	0.697343
ZNF652	-0.176377	8.60977	-3.93848	0.000159046	0.00337283	0.686772
ADIPOR2	0.219699	9.03941	3.93827	0.000159163	0.00337283	0.686095
GPR27	0.286502	6.79139	3.93781	0.000159425	0.00337534	0.684578
NPLOC4	0.316263	8.12061	3.93723	0.000159755	0.00337926	0.682678
SLC39A9	0.135823	6.35735	3.9349	0.000161088	0.00340327	0.675037
CLPTM1L	0.305151	9.69649	3.93436	0.000161394	0.00340327	0.67329
CA7	0.073849	5.75466	3.93419	0.000161495	0.00340327	0.672713
RPL31P49	-0.611586	8.63161	-3.934	0.000161602	0.00340327	0.672102
TRAPPC11	0.190761	8.34708	3.93381	0.000161713	0.00340327	0.671475
PHF20	0.194833	8.10002	3.93358	0.000161844	0.00340327	0.670728
LAIR2	-0.546735	7.60805	-3.93341	0.000161945	0.00340327	0.670154
PRRC2A	0.266552	7.67205	3.93322	0.000162053	0.00340327	0.669539
SYS1	0.23439	8.05363	3.9324	0.000162529	0.00340724	0.666846
DAPK1	0.279877	7.55585	3.93239	0.000162534	0.00340724	0.666816
WASHC3	-0.270578	9.11745	-3.93138	0.00016312	0.00341647	0.663504
CALB1	0.0864818	5.80627	3.93048	0.000163642	0.00342434	0.660566
TP53I13	-0.314704	8.58754	-3.93006	0.000163885	0.00342478	0.659202
STXBP3	0.267883	8.77495	3.92974	0.000164073	0.00342478	0.658146
LRRTM1	0.0962542	6.02533	3.92969	0.000164102	0.00342478	0.657984
GCNT3	0.0998362	5.76107	3.92791	0.000165147	0.0034435	0.652151
DAOA	0.12309	5.98414	3.9256	0.000166509	0.00346644	0.644597
SLMAP	0.201581	9.33055	3.92554	0.000166543	0.00346644	0.644406
STK38L	0.211489	6.9101	3.9246	0.000167104	0.00347503	0.641313
PTRH1	-0.278856	7.39366	-3.92407	0.000167419	0.00347847	0.639585
FAM168B	0.307413	7.93939	3.92342	0.000167805	0.0034834	0.637468
RPL21P98	-0.367266	9.95267	-3.92302	0.000168046	0.00348531	0.636147
GGT1	0.0795996	6.28178	3.92235	0.000168441	0.00349041	0.633987
DNAL4	-0.202591	8.49469	-3.92068	0.000169447	0.00350815	0.628512
OR52B6	-0.150498	6.39269	-3.91992	0.000169907	0.00351456	0.626022
COL18A1	0.208312	6.3196	3.91902	0.000170449	0.00352267	0.623089
DMTF1	0.164694	8.24746	3.91771	0.000171243	0.00353596	0.618816
ARNTL	0.147355	7.26024	3.91743	0.000171417	0.00353642	0.617885
TSTD1	-0.209965	7.14463	-3.91648	0.000171996	0.00354091	0.614784
TMA7	-0.43247	11.5575	-3.91645	0.000172012	0.00354091	0.614699
MORC2-AS1	-0.299329	7.3221	-3.91633	0.000172089	0.00354091	0.614289
RPS4XP11	-0.568139	8.07326	-3.9158	0.000172411	0.00354442	0.612571
ETV4	0.102586	6.05308	3.91518	0.000172791	0.00354641	0.610547
MORF4	0.126478	6.10551	3.91515	0.000172811	0.00354641	0.61044
DYNC1I2P1	0.185974	8.39141	3.91425	0.000173364	0.00355413	0.6075
NDUFS5	-0.426662	10.5347	-3.91404	0.000173491	0.00355413	0.606828
GMFB	0.221452	9.21727	3.91213	0.000174672	0.0035752	0.600591
UPF1	0.288464	8.60429	3.91174	0.000174914	0.00357702	0.599318
HMGN2P24	-0.234679	7.15848	-3.90928	0.000176447	0.00360209	0.591297
BBIP1	-0.154438	6.57955	-3.90928	0.000176448	0.00360209	0.591292
C10orf95	0.102359	5.858	3.90798	0.000177263	0.00361558	0.587055
ABHD14A	-0.363299	8.01398	-3.90729	0.000177699	0.00362111	0.584797
STX3	0.432869	9.88362	3.90706	0.000177844	0.00362111	0.58405
WAPL	0.133941	7.5057	3.90559	0.000178775	0.0036354	0.579251
CTBP2P5	-0.172787	7.2226	-3.90546	0.000178857	0.0036354	0.57883
MED24	0.284151	7.58116	3.9048	0.000179276	0.00364077	0.576677
MRPS28	-0.301506	7.87782	-3.90304	0.000180397	0.0036593	0.570947
WNT11	0.123106	6.05951	3.90287	0.000180502	0.0036593	0.570414
PPP1R21	0.220577	8.99368	3.9014	0.000181447	0.00367285	0.565613
NKD1	0.0845176	6.00389	3.90134	0.000181484	0.00367285	0.565426
YDJC	-0.140246	6.55191	-3.8995	0.000182672	0.00369369	0.559431
SLIRP	-0.503815	10.6151	-3.89853	0.000183304	0.00370328	0.556254
OSGIN2	0.325039	8.14767	3.89824	0.000183488	0.0037038	0.555332
MRPS22	-0.24989	9.36049	-3.89678	0.000184442	0.00371984	0.55057
CCL28	-0.106403	6.28752	-3.89607	0.000184907	0.00372372	0.548256
ENTPD6	0.120015	7.0107	3.896	0.000184952	0.00372372	0.548029
SGPL1	0.207017	7.33172	3.89516	0.000185501	0.00372427	0.545306
MMP23B	-0.204021	6.84916	-3.89498	0.000185621	0.00372427	0.544714
RAD51	-0.139096	6.95675	-3.89496	0.000185635	0.00372427	0.544642
THOC7	-0.331296	10.6664	-3.89487	0.000185692	0.00372427	0.544359
CHSY1	0.292844	10.4051	3.89467	0.000185824	0.00372427	0.543709
STX8	-0.39941	8.75003	-3.8945	0.000185935	0.00372427	0.54316
MED7	-0.162848	7.14077	-3.8911	0.000188188	0.00376424	0.532094
RPS27P23	-0.814867	9.19892	-3.891	0.000188252	0.00376424	0.531778
REX1BD	-0.209717	8.03478	-3.89047	0.000188607	0.00376812	0.530047
GRK6	0.244768	8.16272	3.8888	0.000189723	0.00378717	0.52463
MIS18A	-0.167828	6.82265	-3.88773	0.000190444	0.00379744	0.521142
TMEM129	0.114499	6.42908	3.88755	0.000190562	0.00379744	0.520575
ABCD3	0.149548	7.09089	3.88621	0.000191466	0.00381221	0.516225
RGL2	0.288848	7.96994	3.88548	0.000191967	0.00381687	0.513825
STX6	0.201869	8.85204	3.88519	0.000192161	0.00381687	0.512899
TNS3	0.38089	8.69871	3.88515	0.000192191	0.00381687	0.512754
MRPL54	-0.352408	9.26418	-3.8847	0.000192494	0.00381687	0.511306
TSR2	-0.285079	9.2828	-3.88467	0.000192516	0.00381687	0.511202
SLFN12	0.137053	6.84081	3.88366	0.000193204	0.00382727	0.507924
DLST	0.185469	7.94576	3.88231	0.000194126	0.00384229	0.503548
PNPT1	-0.252655	10.4609	-3.88045	0.000195404	0.00386027	0.497524
PHTF1	0.349814	7.87127	3.88015	0.000195614	0.00386027	0.496534
HNRNPA3	0.197805	7.62886	3.88011	0.000195642	0.00386027	0.496404
ZBTB8A	0.102198	5.8951	3.88003	0.000195695	0.00386027	0.496155
TRMT10C	-0.289595	7.38027	-3.87934	0.000196176	0.00386649	0.493902
BCL11A	-0.266596	7.72662	-3.87825	0.000196932	0.00387813	0.490368
TOP2B	0.336351	10.4995	3.87799	0.000197115	0.00387847	0.489516
MT2A	-0.602728	10.3324	-3.87734	0.000197561	0.00388198	0.487439
MT1P3	-0.277649	6.55865	-3.87679	0.000197945	0.00388198	0.485655
STK35	0.204587	6.96658	3.87678	0.000197955	0.00388198	0.48561
TNFRSF1A	0.278892	10.5383	3.87678	0.000197957	0.00388198	0.485598
AOC4P	-0.214589	8.90664	-3.87585	0.000198608	0.0038915	0.482581
RPS15AP17	-0.42118	12.2435	-3.87524	0.000199036	0.00389661	0.480605
PPT2	-0.0999463	6.24021	-3.87409	0.000199846	0.00390919	0.476875
SEC61B	-0.376152	11.0361	-3.8735	0.000200263	0.00391225	0.474963
VPS26C	0.217341	9.1112	3.87312	0.000200528	0.00391225	0.473746
SPG11	0.234636	9.69433	3.87293	0.000200661	0.00391225	0.473136
TMEM123	0.40365	11.4026	3.8728	0.000200754	0.00391225	0.47271
HMGN2P18	-0.155358	6.75507	-3.87268	0.000200838	0.00391225	0.472325
TCEA2	-0.108966	6.58079	-3.87158	0.000201622	0.00392424	0.468751
DDX42	0.136659	7.82027	3.87044	0.000202431	0.00393672	0.46507
PKM	0.212533	7.72514	3.86883	0.000203586	0.00395589	0.459846
DYNC1I2	0.24014	8.93154	3.86761	0.000204466	0.00396969	0.455886
MRPL51	-0.352627	9.85271	-3.86685	0.000205013	0.00397701	0.453432
PRKAA1	0.148463	8.84136	3.86615	0.00020552	0.00398192	0.451162
NDC1	0.153187	6.78996	3.86603	0.000205606	0.00398192	0.450779
ERCC3	0.265538	7.77168	3.86499	0.000206359	0.0039932	0.447421
GOLGA8A	-0.311766	6.96294	-3.8634	0.000207521	0.00401235	0.442269
CEBPB	0.358506	13.0211	3.86247	0.000208198	0.00402212	0.439277
LINC-PINT	-0.245264	6.9772	-3.85866	0.00021101	0.00407309	0.426955
RPS29P14	-0.698891	8.64453	-3.85827	0.000211298	0.00407411	0.425705
OR6Q1	0.100399	5.7844	3.85812	0.000211412	0.00407411	0.425211
POP4	-0.26707	7.48998	-3.85771	0.000211714	0.00407659	0.423898
INTS5	0.262327	7.289	3.85745	0.000211909	0.00407698	0.423055
EMD	-0.21276	9.92668	-3.85678	0.000212408	0.00408323	0.420892
LCN6	0.106709	5.81302	3.85638	0.000212709	0.00408473	0.419596
RPL5P1	-0.398288	8.04149	-3.85621	0.000212835	0.00408473	0.41905
ADI1	-0.364804	7.12768	-3.85505	0.00021371	0.00409814	0.415286
USP3	0.204725	10.4843	3.85479	0.000213901	0.00409846	0.414463
RAB43	0.155657	6.92171	3.85424	0.000214317	0.00410307	0.41268
PET100	-0.480166	10.629	-3.85374	0.000214696	0.00410696	0.411059
CACYBPP2	-0.281201	7.62201	-3.85298	0.00021527	0.00411458	0.408605
SCGB1C1	-0.410481	6.88891	-3.85208	0.000215953	0.00412425	0.405701
LTBR	0.313914	8.66938	3.8517	0.000216239	0.00412432	0.404486
EEF1AKMT1	-0.238673	7.1569	-3.85161	0.000216309	0.00412432	0.404189
R3HDM2	-0.161194	7.17853	-3.84957	0.000217865	0.00415061	0.397609
SLC51A	0.239269	6.27302	3.84873	0.00021851	0.00415952	0.394893
HAUS1P2	-0.125651	6.50092	-3.84789	0.000219154	0.00416837	0.392194
C15orf61	-0.281243	7.71115	-3.84715	0.000219725	0.00417584	0.389805
H3F3AP5	-0.516427	10.6732	-3.84625	0.000220423	0.0041857	0.386894
SCARNA17	-0.111007	6.15544	-3.84503	0.000221371	0.00419933	0.382955
RPL36P14	-0.557992	8.89502	-3.84486	0.000221499	0.00419933	0.382423
LBR	0.229184	7.37718	3.84441	0.000221848	0.00420254	0.380977
TXNL1	-0.361923	7.89084	-3.84403	0.00022215	0.00420472	0.379731
ICA1L	-0.100243	6.61487	-3.8438	0.000222323	0.00420472	0.379015
RPL28P5	-0.635396	11.2587	-3.84281	0.000223102	0.00421605	0.375805
FRG1BP	-0.168368	7.14114	-3.84251	0.000223338	0.00421711	0.374833
N4BP1	0.172558	7.43151	3.83987	0.000225412	0.00425282	0.366353
UTY	0.205465	6.26462	3.83928	0.00022588	0.00425616	0.364448
CDON	0.0664207	5.84699	3.83919	0.000225952	0.00425616	0.364153
CCDC88B	0.263502	7.62037	3.8374	0.00022738	0.00427961	0.358374
C15orf39	0.38819	9.75501	3.83716	0.000227565	0.00427965	0.357626
COX20	-0.278572	8.10838	-3.83619	0.00022834	0.00429078	0.354506
VIPAS39	0.17605	7.37769	3.83442	0.000229765	0.00431409	0.348797
ATCAY	0.111751	5.90362	3.83414	0.000229993	0.0043149	0.347889
NDST2	0.273628	8.48561	3.83383	0.00023024	0.00431608	0.346902
SSBP1	-0.373885	9.91121	-3.83302	0.000230894	0.00432487	0.3443
TP53BP2	0.284874	7.29853	3.83256	0.000231267	0.0043266	0.342819
OR4K5	0.0892364	5.79516	3.83236	0.000231434	0.0043266	0.342158
AKAP13	0.217153	9.07783	3.83222	0.000231541	0.0043266	0.341732
MDN1	0.183115	6.50341	3.83166	0.000231999	0.00433141	0.339922
DVL3	0.184293	7.67097	3.83106	0.000232483	0.00433141	0.338008
CKS2	-0.237782	7.73599	-3.831	0.000232538	0.00433141	0.337789
AFG3L2	0.27068	9.1663	3.831	0.000232539	0.00433141	0.337788
CLCN6	0.125861	6.84096	3.83055	0.0002329	0.00433469	0.336362
CEP295	-0.251283	7.94154	-3.8301	0.000233269	0.00433809	0.334912
LOC100131785	-0.406877	9.28165	-3.82973	0.000233575	0.00434035	0.333707
ELK1	0.220215	8.39595	3.8289	0.000234256	0.00434556	0.331037
UGT3A1	0.10154	6.00182	3.82884	0.000234299	0.00434556	0.330867
SMARCD3	0.220259	6.97917	3.8287	0.000234413	0.00434556	0.330422
IER3IP1	-0.319412	7.9164	-3.82733	0.000235546	0.00436309	0.326
AP5B1	0.326664	6.77626	3.82597	0.000236665	0.00438037	0.32165
DPM3	-0.303945	7.76034	-3.82498	0.000237488	0.00439212	0.318466
ERI1	0.143999	6.49646	3.82433	0.000238029	0.00439865	0.316379
RPL26	-0.425609	12.3773	-3.82374	0.000238525	0.00440434	0.314467
ZNF723	0.0996266	6.15253	3.82318	0.000238994	0.00440952	0.312665
PDXDC1	0.136862	6.87494	3.82221	0.000239805	0.0044191	0.309558
SHTN1	0.385132	8.5715	3.82211	0.000239891	0.0044191	0.309229
GIT2	0.268389	8.08184	3.82186	0.000240101	0.00441947	0.308429
DAB2IP	0.0644733	5.86146	3.82018	0.000241508	0.00444189	0.303066
RPF2P1	-0.343902	8.30433	-3.81757	0.000243728	0.004477	0.294674
HDDC2	-0.373484	10.1438	-3.81748	0.0002438	0.004477	0.294403
VLDLR	0.0894469	5.90643	3.81585	0.000245199	0.00449916	0.289155
FTH1	-0.340505	9.82161	-3.81513	0.000245812	0.00450612	0.286865
CMC2	-0.401732	9.48803	-3.81488	0.000246032	0.00450612	0.286045
BCAT1	0.452932	7.37379	3.81473	0.000246156	0.00450612	0.285581
TACC1	0.276715	11.5191	3.81395	0.000246826	0.00451485	0.283089
ZNF282	0.210519	7.16091	3.8136	0.000247136	0.00451699	0.281939
ZNF143	0.203674	8.50617	3.81337	0.000247331	0.00451703	0.281214
PRPF18	-0.175297	7.83904	-3.81313	0.000247536	0.00451724	0.280454
VPS13C	0.149551	6.95218	3.8125	0.000248086	0.00452375	0.278419
G3BP2	0.17262	8.15839	3.81209	0.000248437	0.00452663	0.277122
DYNLL1	-0.375569	10.9673	-3.81113	0.00024927	0.00453524	0.274053
ANKRD30B	-0.323596	11.781	-3.8111	0.000249297	0.00453524	0.273952
CHST15	0.463825	11.3867	3.80952	0.000250681	0.00455452	0.268876
MEMO1P1	0.185357	8.32241	3.80941	0.000250777	0.00455452	0.268527
ATP6V1A	0.262196	11.2592	3.80889	0.000251233	0.00455452	0.26686
ATP6V1G1	-0.251503	11.2032	-3.80886	0.000251257	0.00455452	0.266773
CALR	-0.274354	8.95454	-3.8087	0.000251402	0.00455452	0.266243
MAGEC3	0.0689475	5.82514	3.80855	0.000251525	0.00455452	0.265792
MISP3	-0.187244	6.52319	-3.80718	0.000252735	0.00457288	0.261392
SNORA31	-0.0968182	6.0867	-3.80553	0.000254198	0.0045958	0.256099
PTPRC	-0.239755	7.63837	-3.80402	0.00025554	0.0046165	0.25127
MGAM	0.217487	6.79809	3.80306	0.00025639	0.00462828	0.248226
DDX60L	0.424088	8.40488	3.80279	0.000256638	0.00462917	0.247342
MKS1	0.151965	6.22886	3.80199	0.000257351	0.00463846	0.244799
HINT2	-0.282706	8.6175	-3.80016	0.000258998	0.00466456	0.238947
SEC24D	0.217317	7.71274	3.79975	0.000259372	0.0046677	0.237625
INO80B	-0.157219	6.95086	-3.79944	0.000259656	0.00466922	0.236622
RPS2P40	-0.233876	11.9557	-3.79911	0.00025995	0.00467092	0.235584
LRRK2	0.322795	8.06521	3.79837	0.000260625	0.00467944	0.233207
UBIAD1	-0.226487	8.21827	-3.7966	0.00026223	0.00470466	0.227577
NIBAN1	0.469893	11.6791	3.7962	0.000262599	0.00470766	0.22629
TRABD	0.206616	11.3538	3.79549	0.000263254	0.0047158	0.224005
HERC2	0.310334	6.91103	3.7941	0.000264526	0.00473351	0.219587
ATG16L2	0.375634	8.67756	3.79397	0.000264648	0.00473351	0.219164
SILC1	0.0994438	6.15473	3.79313	0.000265422	0.0047386	0.216485
CTDSPL2	0.158993	7.17249	3.79305	0.000265497	0.0047386	0.216228
MT1F	-0.446133	8.87716	-3.793	0.00026554	0.0047386	0.216079
THY1	0.0898293	5.77711	3.79263	0.000265888	0.0047394	0.214878
TMED1	-0.234414	8.89423	-3.79227	0.000266223	0.0047394	0.213726
PPM1H	0.190618	6.4197	3.79224	0.000266251	0.0047394	0.213626
VPS39	0.216701	7.29542	3.792	0.000266472	0.0047394	0.212869
GTPBP10	-0.112449	6.56732	-3.79186	0.000266598	0.0047394	0.212436
SNHG15	-0.253572	8.02939	-3.79044	0.000267925	0.00475938	0.207883
MAPKAPK3	0.291264	11.3863	3.78821	0.000270004	0.00479267	0.200798
CSNK2B	-0.209603	10.3889	-3.7877	0.00027049	0.00479765	0.199151
CST1	0.0867303	5.83029	3.78742	0.00027075	0.00479864	0.198268
CCL3	-0.245561	6.70801	-3.78692	0.000271221	0.00480191	0.196677
POLE	0.242961	6.86375	3.78679	0.000271346	0.00480191	0.196255
LOC100130353	-0.317543	7.60684	-3.78646	0.000271658	0.0048038	0.195201
RAMAC	-0.18501	8.14004	-3.78593	0.000272158	0.00480902	0.193514
POTEF	0.108092	9.83423	3.78512	0.000272922	0.00481887	0.190947
ZDHHC15	0.0967798	5.71067	3.78443	0.000273578	0.00482681	0.188746
CRK	0.223972	8.17178	3.78341	0.000274551	0.00484032	0.185493
SEC61A1	0.303357	10.4944	3.78277	0.000275164	0.00484739	0.183447
TMEM131	0.309333	10.5679	3.78256	0.000275365	0.00484739	0.182777
OSGEP	-0.226414	7.9493	-3.78186	0.000276033	0.00485455	0.180557
OR5T2	0.0767453	5.90075	3.78152	0.000276358	0.00485455	0.179479
KIAA1143	-0.123433	6.52958	-3.78149	0.000276395	0.00485455	0.179357
RPAP3	0.128813	7.08467	3.78065	0.000277204	0.0048651	0.176679
ZFP36L1	-0.327687	10.9065	-3.77976	0.000278054	0.00487637	0.173873
PROX2	0.194274	6.2559	3.77754	0.000280212	0.00491054	0.166788
ZNF629	0.151785	6.39852	3.77579	0.000281917	0.00493672	0.161229
SMARCD2	0.194167	8.327	3.77446	0.000283219	0.00495581	0.157007
RPL17P36	-0.671885	10.8874	-3.77176	0.000285888	0.00499877	0.148413
TBC1D8	0.331033	7.29769	3.77095	0.000286692	0.00500519	0.145841
PRKCB	0.220008	9.76666	3.77091	0.000286732	0.00500519	0.145714
CSRNP2	0.195559	7.03139	3.7706	0.000287046	0.00500519	0.144711
BOLA2	-0.290839	8.14623	-3.77053	0.000287111	0.00500519	0.144502
C15orf40	-0.158617	6.93464	-3.76905	0.000288594	0.00502729	0.139784
ARFGAP1	0.202889	6.86591	3.76843	0.000289214	0.00503435	0.137817
CAPN9	0.0862804	5.84807	3.76817	0.000289474	0.00503513	0.136993
MSRB1	0.388088	13.0653	3.76769	0.000289955	0.00503921	0.135472
WDR7	0.14141	7.17745	3.76751	0.00029014	0.00503921	0.13489
ETS2	0.379182	8.81822	3.7658	0.000291864	0.0050654	0.129461
COPE	-0.208188	9.96895	-3.76487	0.000292808	0.00507801	0.126505
SMIM14	-0.165555	10.2504	-3.76448	0.0002932	0.00508105	0.125277
HAS3	0.0837013	5.90051	3.76406	0.000293632	0.00508226	0.12393
DTWD2	-0.223028	8.47897	-3.76398	0.000293705	0.00508226	0.123703
PIANP	0.223826	6.20788	3.76323	0.000294469	0.00509173	0.121321
CCNH	-0.206483	7.81016	-3.76179	0.000295948	0.00511351	0.116734
SLFN11	0.20246	8.58013	3.76147	0.000296272	0.00511533	0.115732
ST6GALNAC3	0.163781	6.55437	3.76104	0.000296713	0.00511918	0.114368
RPL36P5	-0.559908	11.1157	-3.76013	0.00029765	0.00513156	0.11148
COX15	0.140212	7.26852	3.75956	0.000298244	0.00513422	0.109653
PIGH	-0.212953	7.35934	-3.75944	0.000298365	0.00513422	0.109282
RPL18AP3	-0.448464	12.4897	-3.75917	0.000298646	0.00513422	0.108422
RPL15P3	-0.336933	12.6344	-3.75913	0.000298683	0.00513422	0.108309
XRCC2	-0.196371	8.41272	-3.75836	0.000299479	0.00514277	0.10587
TMEM121B	0.375995	7.39424	3.75789	0.000299967	0.00514277	0.104377
EIF2A	0.371312	8.79887	3.75788	0.000299978	0.00514277	0.104344
OR4K2	0.0813461	5.85281	3.7578	0.000300059	0.00514277	0.104098
BUD13	0.143104	7.67051	3.75624	0.000301683	0.00516682	0.099154
CCL3L1	-0.113528	6.41447	-3.75532	0.000302645	0.0051795	0.0962393
MAP2K1	0.236444	9.94241	3.75481	0.000303183	0.00518186	0.0946132
CDC37P1	0.172409	6.08892	3.75469	0.000303308	0.00518186	0.0942345
CCNY	0.122588	8.23696	3.75456	0.000303447	0.00518186	0.0938147
AP4E1	0.219792	7.67066	3.75434	0.000303674	0.00518195	0.0931303
RPL10AP6	-0.501803	11.6388	-3.75334	0.000304732	0.00519622	0.0899437
TREML2	0.335788	7.79245	3.75295	0.00030514	0.00519939	0.0887186
PPP2R3B	0.105455	6.20678	3.75237	0.000305759	0.00520613	0.0868656
IGBP1P1	-0.17872	6.56627	-3.75155	0.000306621	0.0052144	0.0842869
FAM241B	-0.336825	6.94881	-3.75149	0.00030669	0.0052144	0.0840794
FKBP15	0.22165	8.26381	3.75004	0.000308228	0.00523327	0.0794992
DYNC1H1	0.278603	9.24361	3.74988	0.000308396	0.00523327	0.0790016
EEF2	0.307881	12.8699	3.74981	0.000308471	0.00523327	0.0787778
VSIG1	-0.23296	6.5456	-3.74815	0.00031025	0.00525963	0.0735134
OFD1	-0.267292	8.05467	-3.7476	0.000310843	0.00526587	0.071764
TRAPPC8	0.179229	9.44546	3.74554	0.000313063	0.00529964	0.0652493
EIF2AK4	-0.421863	9.08591	-3.74488	0.000313771	0.00530778	0.0631807
VPS9D1	0.415453	8.0584	3.74166	0.000317285	0.00536335	0.0529839
ARHGEF4	0.0905312	5.74033	3.74079	0.000318237	0.00537556	0.0502407
LINC01168	-0.133685	6.29371	-3.73984	0.000319285	0.00538938	0.04723
EYS	-0.0898979	6.21648	-3.73901	0.000320203	0.00539757	0.0446034
RNF6	0.0842797	5.97479	3.73898	0.000320232	0.00539757	0.0445206
ZNF576	-0.166053	7.20778	-3.73846	0.000320804	0.00540331	0.0428876
MYO1G	0.316549	10.5674	3.73691	0.000322531	0.00542497	0.0379723
RPS27P13	-0.737553	10.7304	-3.73689	0.000322553	0.00542497	0.0379091
MCTP2	0.487131	7.22069	3.73477	0.000324914	0.00546074	0.031235
TAOK3	-0.113325	7.04116	-3.73264	0.000327314	0.00549714	0.0244969
CENPX	-0.256914	8.56188	-3.72984	0.00033049	0.00554649	0.0156609
LOC100131859	-0.296062	7.68227	-3.72905	0.000331385	0.00555753	0.0131848
LOC400061	-0.18497	7.07844	-3.72864	0.000331852	0.00556138	0.0118947
FAM98C	-0.196	6.96562	-3.72744	0.000333233	0.00558051	0.00809615
GPAT3	0.388932	9.20112	3.72592	0.000334974	0.00560182	0.00332741
PFKFB2	0.204661	6.44183	3.72591	0.000334984	0.00560182	0.00330046
F5	0.626644	8.79846	3.7257	0.000335232	0.00560197	0.00262163
TPR	0.164445	7.82926	3.7253	0.000335694	0.00560568	0.00136152
TEX36	-0.0826284	6.03493	-3.72449	0.000336628	0.00561727	-0.00118094
ZNF236-DT	-0.130953	6.54709	-3.72418	0.000336986	0.00561822	-0.00215422
ELL	0.252422	8.59026	3.72402	0.000337172	0.00561822	-0.00265788
C12orf77	-0.202337	6.8167	-3.72375	0.00033749	0.00561822	-0.00351984
ATG16L1	0.125936	8.52126	3.72362	0.000337646	0.00561822	-0.00394305
UPK2	0.0970084	5.83318	3.72287	0.000338508	0.00562858	-0.00627813
PTAR1	0.215823	8.0374	3.72188	0.000339672	0.00564391	-0.00941756
SLC44A4	-0.113926	8.60014	-3.72151	0.000340099	0.00564646	-0.0105682
MAL2	0.09751	5.6668	3.72133	0.000340308	0.00564646	-0.0111304
NFE2L2	0.202776	9.71785	3.72112	0.000340555	0.00564655	-0.0117926
RAD54L2	0.195932	8.31132	3.72075	0.00034099	0.0056476	-0.0129605
TAMM41	-0.316828	7.5488	-3.72066	0.000341101	0.0056476	-0.0132589
DYSF	0.666309	11.1169	3.71939	0.000342591	0.00566825	-0.0172462
TAP1	0.37656	11.2948	3.7189	0.000343163	0.0056737	-0.0187726
LOC728519	0.529955	8.69153	3.71709	0.000345305	0.0057014	-0.0244667
GRK2	0.157053	8.92468	3.71708	0.000345325	0.0057014	-0.0245206
RPL17P18	-0.384069	8.22439	-3.71644	0.000346083	0.00570864	-0.0265253
PIM3	0.139579	6.69276	3.7163	0.000346252	0.00570864	-0.0269725
GTF2IP1	0.276647	8.55766	3.71586	0.000346778	0.00571329	-0.0283606
MAGEA2B	0.0900068	5.78664	3.71541	0.000347309	0.00571735	-0.029762
SNRPN	-0.232386	8.46526	-3.71524	0.000347513	0.00571735	-0.0302983
EMILIN1	0.0991626	5.79922	3.71451	0.000348383	0.00572762	-0.0325844
RPS2P9	-0.287395	8.20788	-3.71395	0.000349064	0.00573275	-0.0343711
ANAPC11	-0.0991961	6.88676	-3.71384	0.000349184	0.00573275	-0.0346869
GAB3	0.20235	7.35737	3.71328	0.000349868	0.00573994	-0.0364754
ATP8B4	0.328425	8.46395	3.71262	0.000350657	0.00574885	-0.0385363
CCDC59	-0.280567	9.55715	-3.71239	0.000350939	0.00574946	-0.0392738
REEP2	0.0819982	5.74808	3.71141	0.000352114	0.00576016	-0.0423309
PSMD1	0.203994	8.63992	3.71127	0.00035229	0.00576016	-0.0427872
NFIC	-0.0673644	6.54179	-3.71117	0.000352411	0.00576016	-0.0431007
CYFIP1	0.153992	6.69183	3.71097	0.000352647	0.00576016	-0.0437153
SLC2A3	0.469112	12.8697	3.71083	0.000352823	0.00576016	-0.0441716
SLC25A20	-0.201385	7.87491	-3.70903	0.000355011	0.00579182	-0.0498245
PTPN22	0.155582	7.29923	3.70717	0.000357278	0.00582475	-0.0556477
COX5A	-0.312476	11.207	-3.70694	0.000357566	0.00582538	-0.0563844
ERVMER34-1	0.12935	5.90841	3.70574	0.000359041	0.00584535	-0.0601509
TPCN2	0.274134	7.8354	3.70552	0.00035931	0.00584566	-0.0608346
TNFRSF1B	0.322413	12.012	3.70441	0.000360684	0.00586394	-0.0643264
MMP9	0.982935	11.1079	3.70387	0.000361352	0.00587071	-0.0660169
ZNF697	0.125882	6.33236	3.7029	0.000362555	0.00588343	-0.0690589
MICU1	0.229031	7.79888	3.70283	0.000362638	0.00588343	-0.0692661
RPL9	-0.314076	11.1162	-3.70111	0.000364792	0.00591427	-0.0746819
MT1IP	-0.136332	6.42156	-3.69999	0.000366187	0.00593279	-0.0781737
COMMD4	-0.114763	7.39388	-3.69896	0.000367489	0.00594966	-0.0814193
ZNF786	-0.354485	9.68028	-3.69876	0.000367737	0.00594966	-0.0820369
NDUFB11	-0.328761	10.3966	-3.69669	0.000370357	0.0059879	-0.0885267
IL16	0.271335	7.84668	3.69523	0.000372212	0.00601374	-0.0930962
LYSMD2	-0.280451	10.5989	-3.69441	0.000373255	0.00602589	-0.0956559
GMPS	0.191235	8.25171	3.69416	0.000373585	0.00602589	-0.0964622
SNORD104	-0.277002	6.79115	-3.69404	0.000373737	0.00602589	-0.0968338
FLI1	-0.207004	10.0489	-3.69366	0.000374217	0.00602867	-0.0980073
CT83	0.106375	5.76946	3.6935	0.000374424	0.00602867	-0.0985142
SHH	0.0925169	5.74796	3.69064	0.000378103	0.00608372	-0.107455
MTCP1	-0.256033	8.28627	-3.69036	0.000378476	0.0060846	-0.108354
ADCY7	0.213751	8.66886	3.6902	0.000378678	0.0060846	-0.108843
RPL21P69	-0.442855	8.35081	-3.68997	0.00037897	0.00608511	-0.109547
SMIM19	-0.274467	8.53374	-3.68967	0.00037937	0.00608714	-0.110512
KLRF1	-0.613782	8.65938	-3.68933	0.000379812	0.00608714	-0.111578
ZNF281	-0.304577	9.14057	-3.68924	0.000379922	0.00608714	-0.111842
CLASP2	0.281984	7.02177	3.68893	0.000380329	0.00608714	-0.11282
RPS29P17	-0.84479	10.7887	-3.68872	0.000380598	0.00608714	-0.113466
ARID4A	0.170501	7.22186	3.68868	0.000380657	0.00608714	-0.113609
ZNF76	0.150823	6.87718	3.68844	0.000380971	0.00608799	-0.114363
CNPY2	-0.324639	8.70907	-3.688	0.000381536	0.00609285	-0.115716
ID3	-0.451354	7.75003	-3.68707	0.000382749	0.00610695	-0.118619
ZFC3H1	0.209994	7.72504	3.68693	0.000382941	0.00610695	-0.119076
PLEKHM2	0.348903	9.8516	3.68666	0.000383289	0.00610834	-0.119908
NACA4P	-0.333197	8.66764	-3.68634	0.000383714	0.00611095	-0.12092
DCC	0.201341	6.15406	3.6856	0.000384688	0.00611373	-0.123238
AP3D1	0.179457	7.47691	3.68558	0.000384715	0.00611373	-0.123303
PRPF8	0.456508	11.3022	3.68551	0.000384805	0.00611373	-0.123516
TM4SF5	0.11106	5.80919	3.68531	0.00038506	0.00611373	-0.124121
CCL5	-0.413413	12.3385	-3.68521	0.000385195	0.00611373	-0.124443
C1orf35	-0.147956	7.43969	-3.68488	0.000385637	0.00611551	-0.12549
INTS4	0.12649	7.26221	3.68473	0.00038583	0.00611551	-0.125948
CSGALNACT1	0.269157	7.20285	3.68182	0.000389694	0.00616848	-0.135055
AQR	0.193713	7.47877	3.68181	0.0003897	0.00616848	-0.135069
PPIL4	0.0999487	5.85065	3.6812	0.000390508	0.0061771	-0.136963
AMY1C	0.27038	12.0686	3.68068	0.000391211	0.00618405	-0.138608
THUMPD1P1	0.122206	6.02271	3.67906	0.000393377	0.0062101	-0.143655
PPP4R3B	0.176808	9.38773	3.67905	0.00039339	0.0062101	-0.143685
TOMM6	-0.300796	10.5439	-3.67832	0.000394368	0.00622134	-0.145954
YAE1	-0.235994	6.85915	-3.67703	0.000396114	0.00624466	-0.14999
LEP	-0.198872	7.45231	-3.67659	0.000396707	0.00624718	-0.151358
NXT1	-0.31345	8.70674	-3.67647	0.000396868	0.00624718	-0.151729
C17orf49	-0.237558	9.90447	-3.67632	0.000397074	0.00624718	-0.152203
HCST	-0.442243	10.722	-3.67399	0.000400252	0.00628478	-0.159487
JMJD6	0.0978918	6.53436	3.67395	0.000400308	0.00628478	-0.159616
PCDHB19P	-0.382174	7.61115	-3.67382	0.000400481	0.00628478	-0.160011
FOXB1	0.0747647	5.8997	3.67359	0.000400801	0.00628478	-0.160741
RPL23A	-0.410381	8.86529	-3.67339	0.000401076	0.00628478	-0.161366
MRPL24	-0.229809	8.73428	-3.67338	0.000401076	0.00628478	-0.161368
GABPA	0.126071	6.63864	3.67308	0.000401488	0.00628514	-0.162306
BRF1	0.097259	6.18048	3.67298	0.000401636	0.00628514	-0.162643
CUL9	0.247316	6.93103	3.67245	0.000402359	0.00629067	-0.164286
SLC6A18	0.100352	5.85895	3.67233	0.000402527	0.00629067	-0.164668
GZMK	-0.698512	10.2691	-3.67147	0.000403704	0.00630484	-0.167335
ALKBH6	-0.183432	7.53981	-3.66947	0.000406465	0.00634374	-0.173564
SLC35E3	-0.215871	8.31741	-3.66918	0.000406876	0.00634591	-0.174487
HS6ST3	0.0928796	5.72915	3.66702	0.000409876	0.00638844	-0.181198
INTS1	0.284776	7.89102	3.66635	0.000410821	0.00639891	-0.183303
PRSS37	0.0800784	5.84742	3.66597	0.000411352	0.00640186	-0.184483
YME1L1	0.160678	8.62934	3.66582	0.000411558	0.00640186	-0.18494
RAB4B	-0.266989	8.14928	-3.66556	0.000411921	0.00640326	-0.185747
HMGB1	-0.228412	7.53789	-3.66504	0.000412655	0.00641039	-0.187372
GTF2H1	-0.174129	6.9719	-3.66439	0.000413561	0.00641952	-0.189377
IFNB1	0.087216	5.76808	3.66423	0.000413791	0.00641952	-0.189884
PROSER1	0.169646	7.68354	3.66384	0.000414338	0.00642375	-0.191092
SDCBPP3	0.082309	5.92073	3.66336	0.000415025	0.00643014	-0.192605
DPY30	-0.169845	8.03041	-3.66302	0.000415506	0.00643334	-0.193664
VHL	-0.203691	8.60017	-3.66195	0.000417017	0.0064496	-0.196979
YPEL2	0.267604	8.12297	3.66188	0.000417123	0.0064496	-0.197211
ELOC	-0.296738	8.83062	-3.66156	0.000417578	0.0064496	-0.198208
N4BP2	-0.253004	8.6125	-3.6615	0.00041766	0.0064496	-0.198385
FGF14	0.0935626	5.95281	3.66129	0.000417956	0.00644992	-0.199034
RHOH	0.238652	6.91422	3.66096	0.000418423	0.00645287	-0.200054
PACSIN2	0.325124	9.69533	3.65953	0.000420477	0.00648028	-0.204527
MLKL	0.21811	8.23895	3.65812	0.000422493	0.00650697	-0.208896
ALPP	-0.36451	11.5353	-3.65793	0.000422765	0.00650697	-0.209484
COQ8A	0.291925	9.19936	3.65764	0.000423187	0.00650919	-0.210396
CNTFR	0.0662857	5.93995	3.65694	0.0004242	0.00652047	-0.212578
ZNF148	0.213653	10.1827	3.65501	0.00042699	0.00655905	-0.218566
CCR2	0.166645	7.27902	3.65458	0.000427618	0.00656438	-0.219909
BCL3	0.348527	9.36743	3.65435	0.000427945	0.0065651	-0.220607
NCKAP5L	0.234907	7.55963	3.6533	0.000429475	0.00658425	-0.223867
ALCAM	0.185978	7.92636	3.65274	0.0004303	0.00659258	-0.22562
BAP1	0.275487	7.82621	3.65218	0.000431119	0.00659915	-0.227355
OXER1	0.24839	6.81199	3.65206	0.000431293	0.00659915	-0.227724
ACRV1	0.0899172	6.01561	3.65118	0.000432592	0.00661469	-0.23047
U2AF1L4	-0.220221	7.19308	-3.65089	0.000433014	0.00661682	-0.23136
S100A11	-0.423958	11.0386	-3.6501	0.000434177	0.00663028	-0.233812
LMBR1	0.152038	7.86501	3.64964	0.00043486	0.00663637	-0.235247
VIM	0.293405	12.8552	3.64943	0.000435168	0.00663674	-0.235893
NSMCE1	-0.27656	8.9803	-3.64911	0.000435645	0.00663968	-0.236893
TCTEX1D1	0.138611	5.99805	3.6484	0.00043669	0.00665128	-0.239081
TEDC2	0.0929616	5.90632	3.64805	0.000437219	0.00665372	-0.240186
MTMR12	0.209259	7.29701	3.64791	0.000437419	0.00665372	-0.240605
PSAP	0.281788	13.9842	3.64638	0.000439701	0.00668409	-0.245356
FAM193B	0.135123	7.00953	3.64601	0.000440255	0.00668815	-0.246505
WNT8B	0.0989556	5.80935	3.64537	0.00044121	0.00669832	-0.248485
RGS14	0.209925	7.3224	3.6451	0.000441616	0.00670014	-0.249325
RUBCNL	0.312509	8.52491	3.64362	0.000443836	0.00672945	-0.253903
TBC1D20	0.15628	7.66776	3.64315	0.000444547	0.00673586	-0.255363
MSTO1	-0.209373	7.15053	-3.64267	0.000445275	0.00674253	-0.256858
CFHR3	0.0727746	5.87757	3.64224	0.000445918	0.0067479	-0.258175
SLCO6A1	0.100405	5.88811	3.64151	0.000447023	0.00676025	-0.260436
BAG4	-0.207734	6.9854	-3.64092	0.000447918	0.00676835	-0.262262
FGD4	0.162274	6.17114	3.64078	0.000448138	0.00676835	-0.262709
PBLD	0.0597433	6.11696	3.64026	0.000448934	0.00677369	-0.264331
HSD52	0.0882818	5.8089	3.64017	0.00044907	0.00677369	-0.264607
MYB	0.290583	7.84662	3.63933	0.000450347	0.00678451	-0.267198
LEMD3	0.235147	9.13583	3.63932	0.000450367	0.00678451	-0.26724
METTL16	0.205025	6.63081	3.63895	0.000450933	0.00678865	-0.268385
NUDT10	0.0758682	5.87168	3.63857	0.000451516	0.00679306	-0.269565
RING1	-0.28906	10.1372	-3.63781	0.000452677	0.00680276	-0.271911
CHMP4A	-0.24128	9.50657	-3.63766	0.000452911	0.00680276	-0.272382
COX5B	-0.330028	11.385	-3.63758	0.000453033	0.00680276	-0.272628
OXLD1	-0.239989	8.15465	-3.63736	0.000453364	0.00680337	-0.273294
DGKD	0.0911408	6.82649	3.63641	0.000454837	0.00681794	-0.276256
TRIM71	0.096352	5.84814	3.63609	0.000455328	0.00681794	-0.27724
KMT5B	0.158118	7.64344	3.63599	0.000455483	0.00681794	-0.277553
BLOC1S4	-0.315366	8.79642	-3.63598	0.000455501	0.00681794	-0.277588
ZNF2	-0.110941	6.75921	-3.63468	0.000457514	0.00684025	-0.281612
RBM34	-0.291822	8.88682	-3.63463	0.000457576	0.00684025	-0.281736
HIST1H2AE	-0.287908	6.63115	-3.63389	0.000458729	0.00684926	-0.284034
WDR86-AS1	-0.139843	6.35499	-3.63387	0.000458764	0.00684926	-0.284104
CSK	0.285127	11.5917	3.63297	0.000460167	0.00686582	-0.286891
SNRNP27	-0.222661	8.58048	-3.63268	0.00046062	0.00686811	-0.287789
SLCO3A1	0.134149	7.19931	3.63249	0.000460908	0.00686811	-0.288359
OCIAD1	-0.259035	11.0934	-3.63023	0.000464449	0.00691647	-0.295344
RPL21P68	-0.398528	12.3437	-3.62585	0.000471398	0.0070155	-0.3089
ST3GAL4	0.375975	7.46787	3.62409	0.000474219	0.00704754	-0.314344
FLJ20021	-0.206849	7.33254	-3.624	0.000474349	0.00704754	-0.314594
FAM50A	-0.202	10.4324	-3.62394	0.000474455	0.00704754	-0.314799
NHP2	-0.306914	8.52242	-3.62327	0.000475524	0.00705894	-0.316852
SNORA60	0.095984	5.84861	3.62216	0.000477311	0.00707657	-0.320274
MTM1	0.288462	7.68258	3.62216	0.000477317	0.00707657	-0.320285
TRIM29	0.0648473	6.02228	3.62132	0.000478683	0.00709232	-0.322893
CDSN	0.0963302	5.87047	3.62107	0.000479075	0.00709364	-0.32364
SRPK3	0.0992605	5.75995	3.62042	0.000480132	0.007102	-0.325652
WDR45B	0.153882	8.05221	3.62035	0.000480246	0.007102	-0.325868
ME2	0.168632	9.32227	3.62006	0.000480726	0.0071038	-0.32678
GNLY	-0.749632	10.1704	-3.61984	0.000481078	0.0071038	-0.327448
UBXN2A	-0.278495	7.78318	-3.61972	0.000481279	0.0071038	-0.327829
SNX29P2	-0.174387	7.30786	-3.61914	0.000482212	0.00711309	-0.329596
TRAFD1	0.264334	8.71285	3.61711	0.000485529	0.0071575	-0.335851
EDF1	-0.268821	10.4219	-3.61639	0.000486723	0.00716781	-0.338091
VAMP3	0.201624	9.91623	3.61619	0.000487052	0.00716781	-0.338709
MTMR14	0.14222	8.6506	3.61613	0.000487148	0.00716781	-0.338887
ZNF511	-0.197828	8.49224	-3.61549	0.000488208	0.0071789	-0.340871
NAALADL2	0.101549	5.9297	3.61498	0.000489035	0.00718268	-0.342415
TMEM63A	0.253159	7.54284	3.61496	0.00048908	0.00718268	-0.342498
MORN2	-0.0924313	6.25174	-3.61413	0.000490442	0.00719817	-0.345035
SLC44A2	0.283453	11.6116	3.61334	0.000491758	0.00721297	-0.347481
CEP192	0.100961	7.28954	3.61277	0.000492713	0.00721577	-0.34925
LOC648771	-0.291686	12.3693	-3.61275	0.000492732	0.00721577	-0.349286
MPC2	-0.287376	9.03455	-3.61267	0.000492875	0.00721577	-0.34955
EP400P1	0.0622393	5.91847	3.61218	0.00049369	0.00722319	-0.351058
RPL36AP37	-0.396998	7.28477	-3.61088	0.000495856	0.00725034	-0.355051
GRAMD1A	0.326505	9.7646	3.60899	0.00049904	0.00729235	-0.360891
HSPB11	-0.372709	8.32272	-3.60794	0.000500803	0.00731354	-0.364107
RPL17P22	-0.341884	8.02177	-3.60729	0.000501902	0.00732501	-0.366106
SNORD13	-0.454493	6.84444	-3.60683	0.000502677	0.00733111	-0.367513
MRPS17	-0.336456	7.91105	-3.60667	0.000502947	0.00733111	-0.368003
NSUN4	-0.14084	8.01014	-3.60623	0.000503704	0.00733758	-0.369375
ATP5F1E	-0.45658	10.8524	-3.60515	0.000505532	0.00735948	-0.37268
HOOK2	0.164316	6.77586	3.60498	0.000505836	0.00735948	-0.373228
LY6G5C	-0.100855	6.24437	-3.60367	0.000508064	0.0073873	-0.377236
ZNF430	-0.199004	10.3091	-3.60199	0.000510947	0.0074223	-0.382397
LOC727803	-0.275515	8.19314	-3.6019	0.000511106	0.0074223	-0.38268
SRBD1	0.227438	8.56943	3.60119	0.000512331	0.00743286	-0.384863
ENTPD7	0.140605	6.2761	3.60111	0.000512469	0.00743286	-0.385109
ANKHD1-EIF4EBP3	0.21877	6.83814	3.60024	0.000513981	0.0074492	-0.387795
C16orf91	-0.19652	7.41992	-3.60005	0.000514305	0.0074492	-0.388371
POLRMT	0.300596	7.32412	3.59991	0.00051455	0.0074492	-0.388805
LINC01300	-0.169208	6.75538	-3.59953	0.000515204	0.00745405	-0.389963
ADGRE1	0.353981	7.68954	3.59894	0.000516225	0.00746421	-0.391769
NCOA6	0.210549	9.62158	3.59866	0.000516713	0.00746665	-0.39263
YIF1B	-0.168164	8.30111	-3.59831	0.000517333	0.00747099	-0.393723
OXA1L	-0.190603	9.26018	-3.5974	0.000518922	0.00748607	-0.39652
FAAP20	-0.179344	7.88531	-3.59734	0.000519017	0.00748607	-0.396686
TBCD	0.1808	7.35826	3.59693	0.000519738	0.00749185	-0.397953
RHOT2	0.191863	8.22381	3.59659	0.000520337	0.00749587	-0.399003
PTPMT1	-0.362218	8.91938	-3.59607	0.000521249	0.00750015	-0.400599
LSM2	-0.456085	9.78187	-3.59605	0.000521276	0.00750015	-0.400647
IFNGR1	0.291735	11.6867	3.5948	0.000523483	0.00752267	-0.404499
RPL7P20	-0.216434	7.29996	-3.5948	0.000523484	0.00752267	-0.404501
G6PC3	-0.26189	6.95116	-3.59436	0.000524259	0.00752919	-0.40585
RPS24	-0.20359	10.7549	-3.59353	0.000525712	0.00754542	-0.408373
NDUFA13	-0.288873	8.99283	-3.59328	0.000526161	0.00754723	-0.409151
ZNF266	0.159892	7.44712	3.59281	0.000526991	0.00755451	-0.410589
OR13C8	0.0932689	5.68253	3.59239	0.000527734	0.00756052	-0.411873
RAX2	-0.283505	8.12028	-3.5882	0.000535235	0.0076633	-0.424741
PAFAH1B3	-0.310374	8.41743	-3.58632	0.000538623	0.00770709	-0.430493
LINC00526	-0.131225	6.2572	-3.5855	0.000540107	0.00771917	-0.433
PFDN5	-0.263534	12.9326	-3.58549	0.000540127	0.00771917	-0.433035
ATP6V1C2	0.0648471	5.8124	3.58468	0.000541607	0.00773559	-0.435529
DNLZ	-0.402639	8.81837	-3.58314	0.000544411	0.0077709	-0.440236
HSD17B10	-0.170106	7.72928	-3.58251	0.000545552	0.00778244	-0.442144
RBL2	0.246326	10.6414	3.58175	0.00054696	0.00779777	-0.444494
OR4K15	0.10014	6.0327	3.5806	0.000549073	0.00782312	-0.448007
LINC02716	-0.171451	6.31003	-3.57963	0.000550853	0.00783612	-0.450956
C11orf80	-0.103002	6.41976	-3.57953	0.000551048	0.00783612	-0.451279
HNRNPM	0.227574	9.93602	3.5794	0.000551296	0.00783612	-0.45169
RPL26L1	-0.236526	7.9466	-3.57938	0.000551325	0.00783612	-0.451738
TMEM150A	-0.255978	8.00776	-3.57913	0.00055178	0.00783783	-0.45249
RAP1B	-0.196696	7.34338	-3.57849	0.000552972	0.00784999	-0.454457
ILF3	0.181225	7.61232	3.5769	0.000555933	0.00788724	-0.459323
NFKB1	0.238887	11.7503	3.57603	0.000557565	0.0079056	-0.461995
RHEX	-0.129993	6.32064	-3.57563	0.000558305	0.0079113	-0.463204
RAB35	0.174957	9.30885	3.57475	0.000559961	0.00792996	-0.465903
TOR1A	0.160124	9.07978	3.57384	0.000561668	0.00794932	-0.468676
TPT1P9	-0.37212	12.811	-3.5717	0.000565715	0.00800175	-0.475217
MAP3K7	0.167989	8.07708	3.57042	0.000568142	0.00802644	-0.479117
CYP19A1	0.0590386	6.0231	3.57042	0.000568146	0.00802644	-0.479125
FTH1P20	-0.59655	12.1484	-3.56979	0.000569339	0.0080372	-0.481035
HIRIP3	-0.248556	7.98754	-3.56961	0.00056968	0.0080372	-0.481581
LPCAT3	0.221435	8.73463	3.569	0.000570854	0.0080372	-0.483457
TUBD1	-0.261241	7.0812	-3.56899	0.00057088	0.0080372	-0.483498
FBXL15	-0.262186	7.65213	-3.56896	0.000570937	0.0080372	-0.48359
C2orf69	-0.192267	9.13187	-3.56894	0.00057097	0.0080372	-0.483641
SUPT16H	0.261	9.84179	3.56865	0.000571521	0.00804013	-0.484521
RPL14	-0.524776	9.50487	-3.56746	0.000573802	0.00806602	-0.488149
ZBED5	0.186818	9.39572	3.56733	0.000574051	0.00806602	-0.488545
INSIG2	0.171619	8.14783	3.56683	0.000575017	0.00807475	-0.490078
LOC643167	0.101273	7.82754	3.56566	0.000577277	0.00810162	-0.493651
SBNO1	0.178077	6.47144	3.56535	0.000577868	0.00810505	-0.494583
SLC35A1	0.188956	9.36169	3.56477	0.000578999	0.00811604	-0.496363
LOC644265	-0.167699	6.67058	-3.56274	0.000582936	0.00816634	-0.502537
TRAPPC9	0.304488	7.73493	3.56232	0.000583759	0.00817298	-0.503822
SDHAF4	-0.145835	6.6127	-3.56193	0.000584529	0.00817886	-0.505022
LINC00313	-0.109585	6.11639	-3.56127	0.000585819	0.00818319	-0.507032
NECTIN3	-0.138628	6.25445	-3.56099	0.000586377	0.00818319	-0.507898
LINC00476	-0.347032	8.81122	-3.5608	0.000586739	0.00818319	-0.50846
TMEM65	-0.0861821	6.23571	-3.56079	0.000586767	0.00818319	-0.508504
ELOCP3	0.183158	6.28837	3.56075	0.000586841	0.00818319	-0.508618
BRMS1L	0.0991254	6.5409	3.5607	0.000586937	0.00818319	-0.508768
RARA	0.101381	7.19807	3.56042	0.000587486	0.00818596	-0.509619
HPGD	0.260004	6.87579	3.55974	0.000588819	0.00819569	-0.511684
ACTL9	0.101053	5.70627	3.55951	0.000589276	0.00819569	-0.51239
RPL13P12	-0.548023	8.4634	-3.55949	0.000589309	0.00819569	-0.512441
FAM107B	0.235521	10.5657	3.55934	0.000589615	0.00819569	-0.512914
ECI2	-0.178676	7.59793	-3.55918	0.000589936	0.00819569	-0.51341
DDT	-0.348785	10.3814	-3.55879	0.000590693	0.00820075	-0.514578
YIPF3	-0.255313	10.179	-3.55864	0.000591001	0.00820075	-0.515053
LONRF3	0.092419	6.20386	3.55763	0.000592991	0.00822349	-0.518115
RPS4XP13	-0.474397	8.25928	-3.55684	0.00059457	0.0082405	-0.520536
MCEE	-0.26137	8.05629	-3.55657	0.000595102	0.00824299	-0.521351
ADAM10	0.191818	7.44531	3.55555	0.00059714	0.00826632	-0.524464
ANP32A	-0.496322	8.04755	-3.55376	0.000600714	0.00831088	-0.529899
RAP1GAP2	0.160312	7.64568	3.55341	0.000601412	0.00831562	-0.530957
PFN1	-0.204562	13.2654	-3.55252	0.000603208	0.00833553	-0.533672
SENP6	0.10542	7.16284	3.55212	0.000604018	0.00834179	-0.534894
LRRC8C-DT	-0.134603	6.36481	-3.55153	0.0006052	0.00835319	-0.536674
P4HB	0.249151	10.5762	3.55111	0.00060605	0.00835998	-0.537952
RPL29P2	-0.147085	6.41829	-3.55085	0.000606582	0.00836191	-0.538751
FAM53A	-0.123542	6.35687	-3.55069	0.000606904	0.00836191	-0.539235
ENY2	-0.419415	9.74317	-3.54949	0.000609348	0.00838898	-0.542895
CDV3	0.0870712	8.30917	3.54937	0.000609586	0.00838898	-0.54325
NMNAT2	0.051612	5.95583	3.54912	0.000610101	0.00839113	-0.544019
ACTC1	0.0761945	6.03284	3.54832	0.000611735	0.00840866	-0.546454
EIF4E	-0.0595049	6.13153	-3.54811	0.000612147	0.00840938	-0.547066
RPS10P11	-0.636624	11.0447	-3.54725	0.000613906	0.00842859	-0.549679
CD200R1L-AS1	-0.143225	6.16292	-3.54628	0.000615901	0.00845103	-0.552634
ZNF821	-0.205432	6.86697	-3.54429	0.000619999	0.00849705	-0.558672
CTDP1	0.137351	7.10474	3.54422	0.000620154	0.00849705	-0.5589
ACSL4	0.0956718	6.90285	3.54413	0.000620344	0.00849705	-0.559179
ZNF638	-0.201845	7.59101	-3.54267	0.000623357	0.00853332	-0.56359
AMH	0.0862341	5.77775	3.5422	0.000624337	0.0085397	-0.56502
ANO10	0.198633	6.81173	3.5421	0.000624554	0.0085397	-0.565335
GNG8	-0.207271	6.72104	-3.5416	0.000625602	0.00854905	-0.566862
MTHFD1L	0.202621	6.62713	3.54093	0.000626985	0.00856294	-0.568872
GJB6	0.0938593	6.11658	3.53784	0.000633491	0.00864674	-0.578269
UQCRQ	-0.403439	10.5108	-3.53729	0.000634649	0.00865749	-0.579931
REXO1L1P	0.0898941	5.71311	3.53686	0.000635554	0.00866479	-0.581228
IRF1	0.285862	12.5187	3.53449	0.00064059	0.00872836	-0.588412
ZNF276	0.153064	7.16592	3.53416	0.000641298	0.00873293	-0.589418
NAT8B	-0.394033	7.51246	-3.5339	0.000641841	0.00873523	-0.590187
LRRC14B	0.0746949	5.77317	3.53335	0.000643032	0.00874541	-0.591875
CD55	0.376293	9.11381	3.5332	0.000643337	0.00874541	-0.592306
ASXL1	0.212035	8.06502	3.5321	0.000645707	0.00877254	-0.595653
APPL2	0.176071	8.37672	3.53183	0.000646288	0.00877534	-0.596472
UBE4B	0.21298	8.80089	3.5316	0.000646792	0.00877709	-0.597181
AXIN1	0.154706	7.64698	3.53112	0.000647812	0.00878584	-0.598616
MED6	-0.239159	9.64666	-3.53091	0.000648264	0.00878687	-0.59925
GPX4	-0.401205	11.3393	-3.52981	0.000650648	0.00881249	-0.60259
POLR2H	-0.256268	9.46347	-3.52961	0.000651076	0.00881249	-0.603189
MMUT	0.102588	7.20639	3.52951	0.000651284	0.00881249	-0.60348
ARSJ	-0.0819824	6.08483	-3.52907	0.000652242	0.00882035	-0.604818
ARHGEF1	0.110424	7.56724	3.52857	0.00065333	0.00882995	-0.606333
OR2B2	-0.174672	6.49267	-3.52748	0.0006557	0.00885687	-0.609629
GLIPR2	0.248422	12.4916	3.52711	0.00065652	0.00886283	-0.610766
PRR13P1	-0.18982	6.73361	-3.52611	0.0006587	0.00888327	-0.613782
POU3F3	0.102182	5.72401	3.52607	0.000658793	0.00888327	-0.613911
RPL10A	-0.430229	12.381	-3.52516	0.000660792	0.00890509	-0.616668
RPS18P12	-0.665732	11.0782	-3.52454	0.000662138	0.00891681	-0.61852
SEC61G	-0.40013	10.8614	-3.52441	0.000662424	0.00891681	-0.618912
TMEM223	-0.139111	6.80982	-3.52404	0.000663244	0.0089181	-0.620038
EID2B	-0.186672	9.39779	-3.52402	0.000663283	0.0089181	-0.620091
MMP17	0.0639402	5.83949	3.52369	0.000664022	0.00892291	-0.621104
TAF1D	-0.248192	6.99113	-3.52309	0.000665347	0.00893135	-0.622918
DGAT1	0.214211	7.79085	3.52306	0.000665413	0.00893135	-0.623008
TBC1D5	0.162518	6.79369	3.52276	0.000666082	0.00893428	-0.623923
STAG3	-0.161019	6.47663	-3.52261	0.000666396	0.00893428	-0.624351
NR0B2	0.0850113	5.67355	3.52221	0.000667287	0.00894111	-0.625567
PRCD	-0.0852632	6.07344	-3.52188	0.000668035	0.00894178	-0.626587
CCDC58	-0.325233	7.2596	-3.52185	0.000668101	0.00894178	-0.626677
TBC1D3C	0.0824815	6.25344	3.52142	0.000669051	0.00894937	-0.627969
ZHX1	0.113713	6.44872	3.52082	0.000670371	0.00895894	-0.629762
ZNF526	-0.165415	7.68915	-3.52075	0.000670532	0.00895894	-0.629981
MKNK1	0.24551	7.56188	3.52029	0.000671569	0.00896767	-0.631386
SOX1	0.0929771	5.71531	3.51994	0.00067234	0.00897264	-0.632431
FKBP14	-0.244534	8.96673	-3.51969	0.0006729	0.00897264	-0.633188
LAGE3	-0.330884	9.02235	-3.51954	0.000673244	0.00897264	-0.633653
ZFP30	-0.210541	6.53883	-3.51943	0.000673475	0.00897264	-0.633965
IL25	-0.101542	6.48094	-3.51856	0.000675431	0.00899358	-0.636603
PSMA6	-0.205743	10.6446	-3.51815	0.000676341	0.00899551	-0.637828
TEKT3	0.098201	5.72285	3.51815	0.000676345	0.00899551	-0.637834
TBC1D2	0.343726	8.21865	3.51607	0.000681029	0.0090476	-0.644111
RAC1	0.0813242	7.82078	3.51607	0.000681036	0.0090476	-0.64412
ATG12	-0.171119	8.01881	-3.51547	0.000682381	0.00906033	-0.645916
SPATA2	0.180801	7.05583	3.51515	0.000683119	0.00906499	-0.646899
LMLN	0.089049	5.97812	3.51414	0.000685411	0.00909025	-0.649946
SEM1	-0.329573	8.76946	-3.51364	0.000686554	0.00910025	-0.651461
RASGRP2	0.232284	8.8856	3.51329	0.000687337	0.00910531	-0.652498
MIR142	-0.167077	6.24804	-3.51313	0.000687714	0.00910531	-0.652997
TACC2	0.0563214	5.82819	3.51191	0.000690487	0.00913684	-0.656656
ERICH4	0.122532	6.18839	3.51092	0.000692769	0.0091617	-0.659657
SPATA5L1	0.161543	7.82967	3.51075	0.000693148	0.0091617	-0.660155
C1orf50	-0.185024	8.52149	-3.51044	0.000693861	0.00916594	-0.66109
ELMO1	0.0961803	6.97266	3.50958	0.00069586	0.00918439	-0.663706
FOXP1	-0.138808	6.83019	-3.50939	0.000696291	0.00918439	-0.664269
YJU2	-0.106836	7.29592	-3.50917	0.000696804	0.00918439	-0.664939
ZNFX1	0.275528	9.84845	3.50916	0.000696828	0.00918439	-0.664971
CSNK1G3	0.132946	6.82144	3.50864	0.000698014	0.0091936	-0.666518
CC2D1A	-0.140346	6.59044	-3.50851	0.000698313	0.0091936	-0.666906
PAXIP1-AS1	-0.307687	8.48378	-3.50791	0.00069972	0.00920695	-0.668737
CNOT2	0.168843	9.55976	3.50734	0.000701029	0.00921727	-0.670436
CNOT3	0.222704	7.13477	3.50723	0.000701293	0.00921727	-0.670779
CPD	0.345475	9.62761	3.50654	0.000702892	0.00922572	-0.67285
KLHDC2	-0.245778	9.29621	-3.50653	0.000702929	0.00922572	-0.672898
PTMAP11	-0.19942	6.77512	-3.50644	0.000703119	0.00922572	-0.673143
LTB4R2	0.0912117	5.86246	3.50604	0.000704071	0.00923304	-0.674374
FOS	0.407141	9.61126	3.50496	0.000706595	0.00926095	-0.677628
CHCHD2P2	-0.217317	8.6792	-3.50415	0.000708492	0.00928061	-0.680066
CIC	0.280104	7.62067	3.50315	0.000710821	0.00930537	-0.68305
ADPRH	0.216592	6.96965	3.50287	0.000711484	0.00930537	-0.683898
ANTXR2	0.249799	10.0312	3.50283	0.000711576	0.00930537	-0.684015
WIZ	0.103991	6.11569	3.50188	0.00071383	0.00932728	-0.686891
APOL6	0.187385	6.54903	3.50179	0.000714049	0.00932728	-0.68717
E2F1	-0.311855	7.01275	-3.50141	0.00071493	0.00933358	-0.688291
DDX28	0.193508	7.9351	3.50028	0.000717621	0.00935144	-0.691707
RPS21	-0.464786	8.54174	-3.50026	0.000717668	0.00935144	-0.691766
NDUFB2	-0.361942	10.8279	-3.50019	0.00071782	0.00935144	-0.691959
ARHGAP19	0.318903	8.51442	3.50016	0.000717896	0.00935144	-0.692055
RPS25P8	-0.701803	12.9476	-3.4999	0.000718528	0.00935445	-0.692855
EFTUD2	0.256074	8.95022	3.49856	0.000721716	0.0093868	-0.69688
CDH5	0.111199	5.76711	3.49852	0.000721815	0.0093868	-0.697004
SAP30L	-0.237948	9.56815	-3.49742	0.000724429	0.00941557	-0.700292
PRRX2	0.0937327	5.77707	3.49559	0.000728842	0.0094633	-0.705813
IFT20	-0.305729	7.60895	-3.49556	0.000728911	0.0094633	-0.705898
WDR47	0.157078	6.57866	3.49489	0.000730521	0.00947847	-0.707904
BHLHE41	0.10452	5.95238	3.49474	0.00073089	0.00947847	-0.708363
MXD1	0.415969	11.8016	3.49449	0.000731476	0.00948082	-0.709092
MCL1	0.273869	10.2108	3.49411	0.000732396	0.00948749	-0.710234
FASTKD5	0.173399	8.64064	3.49338	0.000734171	0.00950522	-0.712435
ZNF326	-0.064698	6.28012	-3.49107	0.000739793	0.00956204	-0.719368
YWHAZ	0.226767	9.8512	3.49101	0.000739955	0.00956204	-0.719567
ERI3	-0.0646106	6.47637	-3.49097	0.000740042	0.00956204	-0.719674
RHOQP3	-0.260321	8.71411	-3.49091	0.000740195	0.00956204	-0.719862
GAB2	0.140865	7.3581	3.49036	0.000741546	0.00957421	-0.721519
KL	0.145251	6.25587	3.48971	0.000743128	0.00958934	-0.723456
RP2	0.34616	8.36039	3.48949	0.000743661	0.00959005	-0.724109
BAZ1A	0.218745	8.8365	3.48926	0.000744233	0.00959005	-0.724807
OR2F2	0.10161	5.86556	3.48919	0.000744412	0.00959005	-0.725026
HIGD1A	-0.216712	9.25486	-3.4882	0.000746835	0.00961596	-0.727978
SYNJ1	0.0978622	6.90638	3.48701	0.000749787	0.00964866	-0.731564
TCEANC2	0.145141	7.25575	3.4866	0.000750802	0.00965244	-0.732794
RAB5A	0.215936	9.2794	3.48656	0.000750905	0.00965244	-0.732919
TXNDC9	-0.228691	7.92137	-3.48526	0.000754132	0.00968859	-0.736815
SRSF4	0.169023	10.9232	3.48502	0.000754725	0.00969089	-0.73753
TERF1P4	-0.156965	6.48587	-3.48436	0.000756377	0.00970677	-0.739517
BTNL9	0.0931443	5.71747	3.48402	0.000757216	0.00971141	-0.740524
RUNX2	0.120859	6.61635	3.48378	0.000757818	0.00971141	-0.741246
JARID2	-0.215808	9.62363	-3.48355	0.000758398	0.00971141	-0.741941
FAM168A	0.0923816	5.85384	3.4834	0.000758756	0.00971141	-0.74237
IFI27	-1.19941	8.09725	-3.48335	0.000758897	0.00971141	-0.742539
ARHGAP32	0.146541	6.83713	3.48321	0.000759229	0.00971141	-0.742937
NDUFS8	-0.453703	10.3144	-3.48294	0.000759921	0.00971363	-0.743764
KLRD1	-0.405704	7.95639	-3.48281	0.000760233	0.00971363	-0.744138
SNORA11E	-0.0995923	6.21851	-3.48253	0.000760947	0.00971745	-0.744991
MAN2B1	0.230373	8.3833	3.48143	0.000763717	0.00974749	-0.748292
MMGT1	0.11698	8.42924	3.48123	0.000764222	0.00974863	-0.748893
RPUSD3	-0.183699	8.30671	-3.48058	0.000765845	0.009764	-0.75082
RPL12P38	-0.316563	11.2427	-3.48019	0.000766828	0.00976653	-0.751986
ALYREF	-0.123744	7.65755	-3.48017	0.000766878	0.00976653	-0.752045
TMEM191A	-0.149953	7.17604	-3.47948	0.000768645	0.0097837	-0.754136
FH	-0.255382	8.96646	-3.47782	0.000772845	0.00982916	-0.759087
NDUFS3	-0.271115	10.0229	-3.47774	0.000773057	0.00982916	-0.759336
SSR4	-0.316941	11.0051	-3.47745	0.000773792	0.00983317	-0.7602
PSMC5	-0.267549	10.5967	-3.47674	0.00077562	0.00985104	-0.762343
RPS12P11	-0.444175	8.05902	-3.47565	0.000778409	0.00988044	-0.765604
LOC100130171	-0.164595	6.58223	-3.4755	0.000778779	0.00988044	-0.766036
STARD8	0.214089	6.52365	3.47347	0.000783991	0.00994118	-0.772096
RPL18AP16	-0.384519	11.7728	-3.47235	0.000786888	0.0099725	-0.775446
PIGP	-0.185574	7.19795	-3.47162	0.000788784	0.00999112	-0.777632
NOD2	0.369593	8.61365	3.47086	0.000790758	0.0100107	-0.779902
RAD21L1	-0.0968325	6.19337	-3.47007	0.000792814	0.0100313	-0.782261
ITGAX	0.248698	7.79231	3.46976	0.000793623	0.0100361	-0.783187
SNORD114-31	0.0801822	6.01632	3.46847	0.000797003	0.0100734	-0.787048
GALNT3	-0.298649	7.61432	-3.4682	0.000797721	0.010077	-0.787866
SNAPIN	-0.223545	7.75756	-3.46801	0.000798222	0.0100779	-0.788435
AHCYL1	0.179463	9.72724	3.46511	0.000805874	0.0101651	-0.797101
SNX6	0.118755	7.52513	3.46506	0.000805997	0.0101651	-0.797239
FAM90A8P	0.0847703	5.96312	3.46419	0.000808316	0.0101889	-0.799849
OTOL1	0.115074	5.77461	3.46391	0.000809061	0.0101928	-0.800685
TFB1M	-0.210454	7.73744	-3.46266	0.000812387	0.0102292	-0.80441
RPF2	-0.286398	8.62239	-3.46222	0.000813557	0.0102384	-0.805718
ZNF146	-0.143927	7.70502	-3.46084	0.00081725	0.0102793	-0.80983
INO80	0.251037	7.41296	3.46046	0.000818278	0.0102867	-0.810971
TSPYL2	-0.080625	6.36315	-3.46004	0.000819408	0.0102954	-0.812225
TTN	0.0507235	5.95322	3.45973	0.000820245	0.0103004	-0.813152
FGF8	0.0729878	5.78781	3.45917	0.000821744	0.0103137	-0.814809
SSTR2	-0.388285	9.12489	-3.45821	0.000824336	0.0103361	-0.817669
AKIP1	-0.128913	7.03182	-3.45818	0.000824412	0.0103361	-0.817753
ERN1	-0.130419	6.9667	-3.45667	0.000828509	0.0103819	-0.822254
MBP	0.324398	10.2903	3.45606	0.000830173	0.0103972	-0.824075
LGALS3	-0.578932	9.89914	-3.45576	0.000830986	0.0104018	-0.824964
DGAT2	0.394148	7.40998	3.45518	0.000832565	0.0104118	-0.826687
LSM7	-0.352327	9.49839	-3.45503	0.000832993	0.0104118	-0.827154
RNF31	0.213364	8.67051	3.45498	0.000833121	0.0104118	-0.827294
CACNA1S	-0.230432	6.59745	-3.4548	0.00083362	0.0104125	-0.827837
MED12	0.298982	7.70674	3.45345	0.000837326	0.0104493	-0.831864
MIR1249	-0.0982771	6.10693	-3.45337	0.000837544	0.0104493	-0.832101
RPS15P4	-0.259797	14.0935	-3.45323	0.000837912	0.0104493	-0.832499
BEGAIN	-0.27047	6.82893	-3.45225	0.00084061	0.0104774	-0.835417
SRP14	-0.25747	10.4971	-3.45181	0.000841824	0.0104869	-0.836728
RPL35P1	-0.455864	11.3452	-3.45109	0.000843812	0.010505	-0.838868
AKAP8	0.17474	7.86893	3.45096	0.000844172	0.010505	-0.839256
TMEM141	-0.241766	7.94568	-3.45078	0.000844683	0.0105058	-0.839806
NDUFA2	-0.447141	10.5092	-3.44974	0.000847557	0.0105303	-0.842889
TUBA4A	-0.44732	10.1756	-3.44962	0.000847891	0.0105303	-0.843247
SLC44A1	0.206137	8.79191	3.44958	0.000848001	0.0105303	-0.843365
GIMAP7	-0.405385	10.5975	-3.44936	0.000848605	0.0105322	-0.844011
POMP	-0.141255	8.30042	-3.44885	0.000850038	0.0105443	-0.845542
SRRM1P3	0.0601925	6.38097	3.44814	0.000852021	0.0105576	-0.847657
ACER2	-0.119482	6.47329	-3.44802	0.000852355	0.0105576	-0.848013
SDHAF1	-0.141054	7.02849	-3.44798	0.000852457	0.0105576	-0.848121
PLXNB2	0.205784	7.63827	3.44671	0.000856022	0.0105961	-0.851909
LOC647086	-0.213177	6.66615	-3.44653	0.000856513	0.0105966	-0.85243
ALDH3B1	0.157167	7.28282	3.44617	0.000857536	0.0106036	-0.853513
RPL37A	-0.242514	10.1286	-3.44533	0.000859904	0.0106273	-0.856016
LY6E	-0.521468	10.447	-3.44431	0.000862786	0.0106573	-0.859052
SF3B5	-0.22626	9.79687	-3.44363	0.000864707	0.0106721	-0.861071
NHLH2	0.061855	5.89333	3.44356	0.000864895	0.0106721	-0.861268
TMEM126A	-0.354354	8.35804	-3.44309	0.00086623	0.0106829	-0.862667
KCNE1	0.143393	5.98521	3.44244	0.000868073	0.0107	-0.864596
TTC7A	0.16079	6.64281	3.44175	0.000870024	0.0107159	-0.866634
PSMD14	-0.224106	8.54558	-3.44166	0.000870283	0.0107159	-0.866904
SWI5	-0.22487	7.90364	-3.44054	0.000873493	0.0107498	-0.870245
GRAP2	-0.270356	8.21038	-3.43976	0.000875729	0.0107717	-0.872565
NDUFA12	-0.398598	9.9241	-3.43822	0.00088015	0.0108203	-0.877135
PIWIL2	0.0657548	5.88947	3.43795	0.000880924	0.0108242	-0.877932
ATP5PD	-0.300606	11.2391	-3.43697	0.000883747	0.0108525	-0.880835
C2CD4D	-0.090663	6.01714	-3.43681	0.000884219	0.0108525	-0.881319
C16orf82	0.0838329	5.76785	3.43667	0.000884619	0.0108525	-0.88173
MIGA1	-0.218659	8.17969	-3.43565	0.000887551	0.0108827	-0.884732
HSD17B7P2	-0.137763	6.92529	-3.43521	0.000888849	0.0108929	-0.886058
AMD1P3	-0.183152	6.89438	-3.43427	0.000891568	0.0109205	-0.888829
FBXL17	0.184371	6.56516	3.43375	0.000893104	0.0109336	-0.89039
CAPN13	0.120966	5.73067	3.43057	0.000902429	0.011042	-0.899813
ZNF746	0.346574	10.0522	3.4301	0.000903793	0.0110529	-0.901183
BICD2	0.117383	7.67205	3.42984	0.000904581	0.0110568	-0.901974
SNRPF	-0.470824	9.78725	-3.42919	0.000906485	0.0110743	-0.903881
DAB1	0.0950084	5.61987	3.42895	0.000907197	0.0110772	-0.904593
AQP4-AS1	0.0990271	5.90841	3.42876	0.000907759	0.0110783	-0.905155
MRPS18B	-0.197069	8.51639	-3.42839	0.000908863	0.0110859	-0.906258
POLR3GL	-0.282619	10.3909	-3.42775	0.000910768	0.0111034	-0.908157
SPRYD3	-0.577847	11.6856	-3.42745	0.00091167	0.0111086	-0.909055
TRMT1	-0.178751	8.59979	-3.42586	0.000916413	0.0111606	-0.913761
NPIPB2	0.338549	11.7345	3.42509	0.000918693	0.0111775	-0.916015
L3MBTL3	-0.0812212	6.69244	-3.42507	0.000918755	0.0111775	-0.916077
RPS2P48	-0.342666	12.0855	-3.4243	0.000921066	0.0111956	-0.918355
TIMM13	0.110983	6.11416	3.42426	0.000921202	0.0111956	-0.918488
NEDD4	0.0719148	6.27182	3.42358	0.000923239	0.0112119	-0.920492
KIAA0040	0.194393	7.42497	3.42349	0.000923504	0.0112119	-0.920752
SLFN13	-0.184696	6.62669	-3.423	0.000924997	0.0112242	-0.922217
NDUFAF5	-0.0667896	6.4558	-3.42235	0.000926947	0.0112421	-0.924127
BIN2	-0.241457	7.50308	-3.42174	0.000928799	0.0112587	-0.925937
TMEM8A	0.294305	8.77231	3.42098	0.000931108	0.0112808	-0.928189
LOC643014	0.126588	6.15478	3.42081	0.00093162	0.0112812	-0.928687
HNRNPCL3	-0.211321	7.13285	-3.42062	0.000932193	0.0112823	-0.929245
RAB19	0.090196	6.0113	3.41855	0.000938489	0.0113526	-0.935349
NXPH3	0.0897006	5.83997	3.41725	0.000942475	0.0113887	-0.939192
P2RX1	0.3492	8.12355	3.41724	0.00094252	0.0113887	-0.939235
CEP350	0.200197	8.92116	3.41711	0.000942931	0.0113887	-0.93963
SKA2	-0.125082	7.01489	-3.41472	0.00095028	0.0114715	-0.94667
CBX3P9	-0.162164	6.74786	-3.41447	0.000951048	0.0114749	-0.947402
PTPDC1	0.0615644	5.93846	3.41311	0.000955283	0.011514	-0.95143
CBL	0.257214	9.14474	3.41299	0.000955652	0.011514	-0.951781
SLC38A10	0.158519	6.80358	3.41295	0.000955768	0.011514	-0.95189
GVINP1	-0.348065	9.96709	-3.41239	0.000957519	0.0115292	-0.95355
YRDC	-0.177565	9.9392	-3.41207	0.000958504	0.0115351	-0.954482
KIF13B	0.228749	7.65511	3.4114	0.0009606	0.0115544	-0.956463
ARID3A	0.272208	9.5717	3.41094	0.000962059	0.0115652	-0.957838
CFH	-0.111543	6.36325	-3.4108	0.000962488	0.0115652	-0.958242
RPSAP2	-0.160376	6.39159	-3.40996	0.000965128	0.011591	-0.960726
OCIAD2	-0.436996	8.74307	-3.40824	0.000970523	0.0116498	-0.965778
ATP5F1D	-0.171839	8.96368	-3.40805	0.000971133	0.0116501	-0.966348
KLK2	0.05831	6.00647	3.40792	0.000971544	0.0116501	-0.966732
DMC1	-0.169741	9.16376	-3.40604	0.000977514	0.0117156	-0.972284
RPL26P16	-0.508641	8.24102	-3.40576	0.000978376	0.01172	-0.973083
VKORC1L1	-0.19257	7.25058	-3.40496	0.000980937	0.0117407	-0.975453
SLURP1	0.137483	5.89382	3.4045	0.000982391	0.0117407	-0.976796
CASC4	0.175032	6.91766	3.40434	0.000982928	0.0117407	-0.97729
PJVK	-0.061818	6.16993	-3.40431	0.000983025	0.0117407	-0.97738
SPRR2B	0.0811569	5.91055	3.40422	0.000983303	0.0117407	-0.977636
OMP	0.0830646	5.73034	3.40422	0.000983313	0.0117407	-0.977646
HRH3	0.0909084	5.83208	3.40412	0.000983621	0.0117407	-0.977929
TSN	-0.173118	6.22188	-3.40299	0.000987226	0.0117777	-0.981245
NAA60	0.185581	7.86086	3.40278	0.000987922	0.01178	-0.981884
MGAT1	0.265652	10.5357	3.40211	0.00099006	0.0117995	-0.983843
ARFGEF2	0.194082	6.36397	3.40185	0.000990901	0.0118031	-0.984613
BASP1	0.445521	12.986	3.40163	0.000991619	0.0118031	-0.985269
MIR548C	0.0874527	5.82423	3.40155	0.000991875	0.0118031	-0.985503
LOC643438	-0.244325	7.17754	-3.40116	0.000993132	0.0118121	-0.98665
SNRPGP2	-0.502177	10.1223	-3.40075	0.000994439	0.0118216	-0.987843
NUDT7	-0.297768	7.66396	-3.39833	0.00100228	0.0119088	-0.994961
NOMO1	0.156793	7.5141	3.39796	0.00100348	0.0119117	-0.996043
RPS15P5	-0.305737	13.4255	-3.39794	0.00100354	0.0119117	-0.996101
MBTD1	-0.246823	7.6256	-3.3977	0.00100434	0.0119126	-0.996816
PCDHB12	0.102686	5.68742	3.39761	0.00100464	0.0119126	-0.997091
XIRP1	0.0870252	5.62878	3.3974	0.00100533	0.0119147	-0.99771
MTCL1	0.107603	6.0287	3.39699	0.00100664	0.0119242	-0.998892
TUBGCP6	0.130095	6.68543	3.39587	0.00101033	0.0119606	-1.00221
ANO6	0.262246	9.17468	3.3957	0.00101086	0.0119606	-1.00269
FAAP100	0.259642	9.04033	3.39545	0.00101169	0.0119606	-1.00343
TRUB2	-0.124111	6.62257	-3.3953	0.00101217	0.0119606	-1.00386
OR1N2	0.184954	6.13012	3.39528	0.00101227	0.0119606	-1.00394
TRIM13	-0.131631	7.91871	-3.39499	0.00101319	0.0119655	-1.00477
FAM90A3P	-0.245678	7.49346	-3.39439	0.00101518	0.011983	-1.00655
BTG3	-0.180598	7.09314	-3.39321	0.00101906	0.0120227	-1.01
ZBTB46	0.149209	5.79011	3.39107	0.00102617	0.0121004	-1.0163
ITM2A	-0.339538	8.62225	-3.39074	0.00102726	0.0121071	-1.01726
ZYX	0.291157	10.9807	3.3891	0.00103273	0.012159	-1.02207
HERC1	0.274496	9.33207	3.38906	0.00103287	0.012159	-1.0222
QTRT2	0.12285	7.40351	3.38896	0.00103322	0.012159	-1.0225
CSTF3	-0.165949	7.29382	-3.38824	0.00103562	0.0121812	-1.02461
PPP1R3B	0.169592	6.36413	3.38774	0.00103729	0.0121936	-1.02606
ANXA2R	-0.365685	9.44633	-3.38761	0.00103772	0.0121936	-1.02644
LY6D	0.096925	5.70678	3.38739	0.00103846	0.0121962	-1.02709
MCM9	0.0747038	6.42857	3.38586	0.00104362	0.0122506	-1.03158
SLC37A1	0.212122	7.39853	3.38538	0.00104525	0.0122636	-1.03299
FOXN2	0.229018	10.1384	3.38445	0.00104841	0.0122945	-1.03572
VPS35	-0.213555	9.52977	-3.38386	0.0010504	0.0123117	-1.03745
AIMP2	-0.217039	9.15531	-3.38309	0.00105302	0.0123362	-1.03969
EXOSC9	-0.215235	8.44156	-3.38279	0.00105404	0.0123376	-1.04057
DPH3	-0.194942	7.53244	-3.38272	0.00105431	0.0123376	-1.0408
[truncated: 4,793 more rows]

## Sheet: limma_sig_deg_CD-vs-Control 
Tag	logFC	AveExpr	t	P.Value	adj.P.Val	B
LOC644310	-0.489385	6.89243	-10.5154	1.2743e-17	2.98123e-13	29.4939
ARHGAP45	0.735157	10.2875	10.1131	9.20703e-17	9.9416e-13	27.5858
UQCRH	-0.772684	10.0103	-10.0272	1.40544e-16	9.9416e-13	27.1775
SNRPCP2	-0.465786	7.65019	-9.97616	1.80743e-16	9.9416e-13	26.9346
FES	0.907862	9.89156	9.94333	2.12473e-16	9.9416e-13	26.7785
TMEM259	0.380057	7.42942	9.7804	4.74253e-16	1.84472e-12	26.0031
UQCRBP1	-0.842462	11.8911	-9.74962	5.51958e-16	1.84472e-12	25.8566
ARHGAP4	0.681892	10.5719	9.62823	1.00416e-15	2.93655e-12	25.2785
KBTBD2	0.41976	10.3607	9.44137	2.52283e-15	6.28498e-12	24.3885
ZBTB17	0.370823	7.91759	9.42862	2.68646e-15	6.28498e-12	24.3278
RPL31P4	-0.947266	8.82308	-9.34442	4.06865e-15	8.65328e-12	23.9267
NDUFAF4	-0.374421	7.11883	-9.24937	6.49951e-15	1.26713e-11	23.474
VAV1	0.719057	8.82342	9.15858	1.01658e-14	1.82945e-11	23.0417
ADPGK	0.360121	9.05968	9.14202	1.10302e-14	1.84322e-11	22.9628
FKBP3	-0.350057	7.70349	-9.10757	1.30698e-14	2.03846e-11	22.7988
FRG1	-0.619834	9.43124	-9.09301	1.40412e-14	2.05308e-11	22.7295
CHFR	0.445643	10.0745	9.07554	1.53024e-14	2.10588e-11	22.6464
RPL39L	-0.376818	7.09468	-8.99062	2.32434e-14	2.91435e-11	22.2423
UQCRHL	-0.701321	11.4414	-8.98484	2.39139e-14	2.91435e-11	22.2148
MVP	0.557336	9.48355	8.97652	2.49143e-14	2.91435e-11	22.1752
UQCRB	-0.287577	7.19377	-8.79309	6.14009e-14	6.84036e-11	21.3033
RPL21P119	-0.893539	11.3501	-8.72959	8.38787e-14	8.91974e-11	21.0017
SKIV2L	0.507067	8.93752	8.71761	8.89599e-14	9.04877e-11	20.9448
RPL21P39	-1.01343	11.3659	-8.69438	9.97051e-14	9.64094e-11	20.8346
COX7B	-0.7408	9.16079	-8.68771	1.03024e-13	9.64094e-11	20.8029
RPL21P125	-0.937443	10.4659	-8.67235	1.11095e-13	9.99641e-11	20.73
EIF5A	-0.915879	9.61746	-8.64135	1.29343e-13	1.0562e-10	20.5829
TPRKB	-0.371056	7.07815	-8.63708	1.32083e-13	1.0562e-10	20.5627
CKS2	-0.464746	7.61747	-8.63399	1.34098e-13	1.0562e-10	20.548
PPIAP80	-0.938545	8.92854	-8.63196	1.35439e-13	1.0562e-10	20.5384
DCAF8	0.425024	8.70805	8.62074	1.43109e-13	1.0574e-10	20.4852
POFUT2	0.30113	7.35382	8.61858	1.44633e-13	1.0574e-10	20.4749
RPL36AP37	-0.706508	7.12198	-8.6027	1.56345e-13	1.05987e-10	20.3996
FGD3	0.607928	12.2296	8.60041	1.58111e-13	1.05987e-10	20.3888
SLC8B1	0.506959	9.75748	8.59508	1.62296e-13	1.05987e-10	20.3635
MRPL48	-0.522698	7.44615	-8.58936	1.66916e-13	1.05987e-10	20.3364
RPL21P53	-1.23075	11.2659	-8.5885	1.67622e-13	1.05987e-10	20.3323
RPL41	-0.291479	10.8051	-8.57785	1.76603e-13	1.08727e-10	20.2818
NDUFB9	-0.721305	9.23039	-8.55316	1.99322e-13	1.16681e-10	20.1648
DBI	-0.682139	9.67229	-8.55298	1.99498e-13	1.16681e-10	20.164
RBM5	0.531074	10.9024	8.54242	2.10102e-13	1.19886e-10	20.1139
LSM6	-0.656912	7.64369	-8.53605	2.16753e-13	1.20737e-10	20.0838
NADSYN1	0.400126	8.48865	8.52316	2.30885e-13	1.25618e-10	20.0227
KLHL21	0.624086	7.68099	8.51558	2.39627e-13	1.27411e-10	19.9868
PRR13P3	-0.651244	7.85494	-8.47263	2.95717e-13	1.5374e-10	19.7834
WDR37	0.39305	8.68247	8.44993	3.30474e-13	1.68075e-10	19.676
LOC729200	-0.507188	8.18707	-8.40663	4.08459e-13	2.03317e-10	19.4711
RASGRP2	0.451423	9.00007	8.38029	4.64611e-13	2.26449e-10	19.3466
CCL4L2	-0.691537	7.13086	-8.37161	4.84764e-13	2.3145e-10	19.3055
RBIS	-0.805652	9.32489	-8.36398	5.03181e-13	2.35438e-10	19.2695
TRABD	0.433514	11.4718	8.3376	5.72432e-13	2.62589e-10	19.1448
ZNF226	-0.213214	6.50915	-8.32782	6.00434e-13	2.68647e-10	19.0986
AAMP	-0.375485	7.769	-8.32505	6.08604e-13	2.68647e-10	19.0856
FAM133B	-0.31942	7.97143	-8.31168	6.49697e-13	2.79065e-10	19.0224
SMIM26	-0.652877	9.31496	-8.30872	6.59167e-13	2.79065e-10	19.0084
RFX1	0.52741	8.81784	8.30599	6.67991e-13	2.79065e-10	18.9955
RPS7	-0.319097	7.1441	-8.24244	9.10944e-13	3.73887e-10	18.6956
MED1	-0.238287	8.07541	-8.23375	9.5041e-13	3.83359e-10	18.6546
RPL21P134	-0.657985	12.916	-8.21616	1.03555e-12	4.05756e-10	18.5717
SUMO2	-0.540753	10.246	-8.21504	1.04124e-12	4.05756e-10	18.5664
RPL21P16	-0.590705	11.0864	-8.21177	1.05797e-12	4.05756e-10	18.551
TKT	0.714445	12.3245	8.20167	1.11136e-12	4.1936e-10	18.5033
AKAP17A	0.426149	9.41673	8.18246	1.22047e-12	4.53221e-10	18.4128
SRP14P1	-0.594845	9.95164	-8.17429	1.27003e-12	4.64255e-10	18.3743
RPL12P6	-0.894351	9.0009	-8.16572	1.32417e-12	4.76598e-10	18.334
SNRPC	-0.462536	8.19575	-8.15716	1.38057e-12	4.89372e-10	18.2936
LYRM2	-0.538278	8.49001	-8.14786	1.44457e-12	5.04413e-10	18.2498
STAT5A	0.532115	10.0119	8.1147	1.69767e-12	5.84075e-10	18.0937
TAOK3	-0.239535	6.97556	-8.10778	1.75581e-12	5.9532e-10	18.0612
ZNF341	0.401161	7.52882	8.09971	1.82618e-12	6.10334e-10	18.0232
DYNLRB1	-0.495402	8.79463	-8.02774	2.59139e-12	8.53881e-10	17.6848
LOC728825	-0.349085	7.24323	-8.02109	2.67641e-12	8.69647e-10	17.6536
ZNF585A	-0.270854	7.1159	-8.01494	2.75763e-12	8.83763e-10	17.6247
COASY	0.28981	8.48446	7.99116	3.09512e-12	9.78519e-10	17.5131
RPL21P28	-0.844694	12.0443	-7.98338	3.21435e-12	1.00189e-09	17.4766
COX6B1	-0.790164	11.338	-7.98081	3.2547e-12	1.00189e-09	17.4645
TRIM11	0.384723	8.03913	7.97693	3.31665e-12	1.0077e-09	17.4463
LOC100131859	-0.441916	7.6038	-7.96681	3.48363e-12	1.04486e-09	17.3988
RIPK1	0.458989	8.63628	7.93603	4.0446e-12	1.18577e-09	17.2545
RASSF5	0.380552	8.67351	7.93334	4.09758e-12	1.18577e-09	17.2419
WDR83OS	-0.750071	10.2221	-7.93295	4.10545e-12	1.18577e-09	17.24
LAMP1	0.356643	11.6056	7.9295	4.1747e-12	1.19106e-09	17.2239
RPL12P14	-0.832209	9.48722	-7.92153	4.33921e-12	1.22308e-09	17.1865
ZNF839	0.285195	7.80093	7.90427	4.71778e-12	1.31396e-09	17.1056
PPP1R21	0.325624	9.05032	7.89572	4.9173e-12	1.35342e-09	17.0656
CTDSP2	0.527461	11.4424	7.88526	5.17296e-12	1.40722e-09	17.0166
LASP1	0.542612	12.5512	7.8719	5.51877e-12	1.48404e-09	16.9541
IQSEC1	0.530159	9.36308	7.86823	5.61768e-12	1.49347e-09	16.9369
NPIPB2	0.741474	11.9435	7.8563	5.95187e-12	1.55742e-09	16.881
MRPL18	-0.580107	9.24044	-7.85467	5.99883e-12	1.55742e-09	16.8734
RPL21	-0.676841	13.2213	-7.85206	6.07508e-12	1.55742e-09	16.8612
NCLN	0.4356	9.0501	7.85039	6.12451e-12	1.55742e-09	16.8534
DMAC2L	-0.446375	7.49982	-7.84439	6.30509e-12	1.5861e-09	16.8253
VPS8	0.483562	8.05608	7.84043	6.42707e-12	1.59959e-09	16.8068
CASP17P	-0.372891	7.01436	-7.81285	7.34428e-12	1.80863e-09	16.6778
NDRG1	0.524423	9.89261	7.80725	7.54591e-12	1.83583e-09	16.6517
NFRKB	0.245579	6.70254	7.80369	7.6768e-12	1.83583e-09	16.635
SUPT20H	0.181942	6.80617	7.80333	7.69015e-12	1.83583e-09	16.6334
ADAR	0.33526	9.53209	7.79036	8.18768e-12	1.90204e-09	16.5728
STK11IP	0.368269	7.50876	7.78992	8.20506e-12	1.90204e-09	16.5707
CCL4L1	-0.469513	7.11973	-7.78977	8.2114e-12	1.90204e-09	16.57
PPIAP35	-0.780667	9.0787	-7.78611	8.35769e-12	1.91694e-09	16.5529
TMBIM6	0.516115	12.5667	7.78292	8.48775e-12	1.92787e-09	16.538
DHX16	0.427025	9.28874	7.76809	9.11815e-12	2.05115e-09	16.4687
FAM217B	0.490641	9.72094	7.76184	9.39727e-12	2.0938e-09	16.4396
HGS	0.434452	10.4008	7.75919	9.51845e-12	2.10079e-09	16.4272
MCTS1	-0.666679	7.92469	-7.7492	9.98886e-12	2.18401e-09	16.3806
DHX38	0.528328	7.62769	7.74404	1.02412e-11	2.21845e-09	16.3565
DGAT1	0.360754	7.86835	7.73047	1.0934e-11	2.3468e-09	16.2932
AQP12B	-0.306211	6.54566	-7.72649	1.11464e-11	2.37064e-09	16.2746
INTS3	0.522436	8.85529	7.72237	1.13698e-11	2.39637e-09	16.2554
HSPB11	-0.640505	8.1814	-7.71606	1.17215e-11	2.44843e-09	16.226
NISCH	0.490331	8.93925	7.70855	1.2154e-11	2.5163e-09	16.191
TRAPPC1	-0.667084	9.63148	-7.69458	1.30007e-11	2.66799e-09	16.1259
PPIAP66	-0.661455	8.16743	-7.67213	1.44869e-11	2.94714e-09	16.0212
SECISBP2	0.448175	8.97218	7.66043	1.53265e-11	3.07649e-09	15.9668
TRPC4AP	0.392905	9.38611	7.65858	1.54642e-11	3.07649e-09	15.9582
FEZ1	-0.25655	6.51935	-7.65786	1.55172e-11	3.07649e-09	15.9548
PAFAH1B1	0.522151	10.2955	7.65399	1.58093e-11	3.10805e-09	15.9368
LYPLAL1	-0.341848	8.28117	-7.64877	1.62123e-11	3.13724e-09	15.9125
FLII	0.414396	8.62022	7.64859	1.6226e-11	3.13724e-09	15.9117
SF3B6	-0.592058	9.55065	-7.64172	1.67721e-11	3.21625e-09	15.8797
CDK5RAP3	0.420858	8.71547	7.62318	1.8337e-11	3.46937e-09	15.7935
SMIM30	-0.469542	8.85336	-7.6226	1.83886e-11	3.46937e-09	15.7908
VPS39	0.356822	7.36972	7.61132	1.94138e-11	3.63349e-09	15.7383
HCFC1R1	-0.417154	7.93062	-7.60362	2.01469e-11	3.73183e-09	15.7025
XPC	0.437669	9.46487	7.60247	2.02583e-11	3.73183e-09	15.6972
SEC61G	-0.79863	10.6536	-7.59352	2.11497e-11	3.86561e-09	15.6556
COX6A1	-0.674215	9.87184	-7.58645	2.18805e-11	3.96817e-09	15.6228
WDR1	0.402786	10.3389	7.57781	2.28084e-11	4.08755e-09	15.5826
RPS24	-0.362894	10.6711	-7.57708	2.28882e-11	4.08755e-09	15.5792
MNT	0.46042	8.68491	7.57503	2.31155e-11	4.09688e-09	15.5697
PLCB2	0.709011	9.87462	7.5712	2.35444e-11	4.12976e-09	15.5519
LOC728416	-0.371953	6.878	-7.57023	2.36541e-11	4.12976e-09	15.5474
RPS12P29	-0.639613	13.2833	-7.55921	2.494e-11	4.22896e-09	15.4963
COMMD4	-0.26331	7.31697	-7.55676	2.52358e-11	4.22896e-09	15.4849
DKFZP586I1420	0.433414	7.72918	7.55618	2.53056e-11	4.22896e-09	15.4822
CELF2	0.26553	8.18118	7.55605	2.53217e-11	4.22896e-09	15.4816
NDUFA4	-0.67598	10.9401	-7.55584	2.53474e-11	4.22896e-09	15.4806
UIMC1	0.551568	8.82558	7.55475	2.54801e-11	4.22896e-09	15.4756
ARID3B	0.443916	9.27439	7.55469	2.54877e-11	4.22896e-09	15.4753
CCL3	-0.368717	6.64182	-7.55106	2.59367e-11	4.26545e-09	15.4584
MAP7D1	0.510234	10.2955	7.54997	2.60722e-11	4.26545e-09	15.4534
MTMR10	0.201605	8.13936	7.53386	2.81688e-11	4.53258e-09	15.3786
NDUFA3P3	-0.390055	6.63992	-7.53341	2.82298e-11	4.53258e-09	15.3766
NDUFB4P12	-0.806525	10.0454	-7.53256	2.83451e-11	4.53258e-09	15.3726
PPIAP33	-0.803747	9.18567	-7.53157	2.848e-11	4.53258e-09	15.368
MRPL19	-0.444455	7.94088	-7.52099	2.99632e-11	4.73642e-09	15.319
MYO9B	0.533155	9.28965	7.51701	3.05419e-11	4.79549e-09	15.3005
GTF2A2	-0.532556	9.94377	-7.51382	3.10115e-11	4.83677e-09	15.2858
CZIB	-0.466596	8.57432	-7.51208	3.12726e-11	4.84518e-09	15.2777
DDX23	0.424289	8.78198	7.50869	3.17849e-11	4.89215e-09	15.262
NIN	0.284717	7.82997	7.49961	3.31997e-11	5.07651e-09	15.2199
CCNH	-0.286338	7.76648	-7.49282	3.42986e-11	5.2e-09	15.1884
KHSRP	-0.412564	8.53339	-7.49189	3.44518e-11	5.2e-09	15.1841
MAEA	0.440312	8.15388	7.48956	3.4839e-11	5.22473e-09	15.1733
UPF1	0.445473	8.68827	7.48226	3.60795e-11	5.35469e-09	15.1395
GNL3L	-0.311789	8.17466	-7.48177	3.61633e-11	5.35469e-09	15.1373
DDX5	0.560021	12.2098	7.47535	3.7293e-11	5.48247e-09	15.1075
SREBF1	0.249073	6.60693	7.47423	3.7495e-11	5.48247e-09	15.1023
ACAP2	0.438638	8.84529	7.47108	3.80636e-11	5.53105e-09	15.0878
ABRACL	-0.618702	10.0745	-7.46826	3.8581e-11	5.57163e-09	15.0747
MRPL13	-0.486474	8.38016	-7.45949	4.0237e-11	5.77513e-09	15.0341
RAB40C	0.396401	9.66297	7.45438	4.12333e-11	5.88203e-09	15.0105
DGLUCY	0.46902	9.93319	7.45203	4.17001e-11	5.91257e-09	14.9996
RPS6KA1	0.247843	8.12804	7.44866	4.23795e-11	5.94764e-09	14.984
RANBP3	0.169132	7.2463	7.44828	4.24559e-11	5.94764e-09	14.9823
STX8	-0.522922	8.68118	-7.44396	4.33423e-11	6.03567e-09	14.9623
SELENOW	-0.485143	8.39895	-7.44116	4.39286e-11	6.08113e-09	14.9493
PPCS	-0.328206	9.44907	-7.43304	4.5668e-11	6.28472e-09	14.9118
PIK3R5	0.324129	6.60823	7.42508	4.74414e-11	6.43427e-09	14.875
ARFGAP1	0.320089	6.9284	7.42452	4.75687e-11	6.43427e-09	14.8724
ZBTB49	0.243386	6.94772	7.42447	4.75798e-11	6.43427e-09	14.8722
TMEM167B	0.328546	9.15609	7.4193	4.87712e-11	6.55749e-09	14.8483
SAFB	0.445654	9.88445	7.40997	5.09975e-11	6.81763e-09	14.8052
SLC9A8	0.73387	7.9204	7.40737	5.1635e-11	6.86364e-09	14.7932
LATS2	0.367311	6.76566	7.4042	5.24246e-11	6.92924e-09	14.7785
P3H1	0.347066	7.46511	7.40078	5.32881e-11	6.99841e-09	14.7627
RPS15AP11	-0.709779	10.4254	-7.39977	5.35463e-11	6.99841e-09	14.7581
SNRPGP15	-0.31688	6.66628	-7.39173	5.56442e-11	7.23221e-09	14.7209
HSD17B10	-0.37059	7.62524	-7.38798	5.66484e-11	7.29056e-09	14.7036
ARHGAP27	0.550398	7.63712	7.38773	5.67165e-11	7.29056e-09	14.7025
PTS	-0.337998	7.43426	-7.38609	5.71641e-11	7.30794e-09	14.6949
ZMYM2	0.296013	7.21361	7.37945	5.90055e-11	7.50235e-09	14.6643
PPIAP43	-1.07591	9.81042	-7.37019	6.16733e-11	7.79917e-09	14.6215
UQCRHP2	-0.656214	9.53169	-7.36204	6.41231e-11	8.03835e-09	14.5839
RPL26P19	-0.751686	10.734	-7.36033	6.46483e-11	8.03835e-09	14.576
DBNDD2	-0.275308	7.60018	-7.36033	6.46483e-11	8.03835e-09	14.576
COMMD1	-0.608858	9.10342	-7.3589	6.50899e-11	8.03835e-09	14.5695
WASHC3	-0.462738	9.01599	-7.35785	6.54174e-11	8.03835e-09	14.5646
RPL23AP87	-0.990802	11.6582	-7.35653	6.583e-11	8.03835e-09	14.5585
RPS12P23	-0.720579	12.5957	-7.35609	6.59698e-11	8.03835e-09	14.5565
IFI27L2	-0.710748	8.39835	-7.34816	6.85129e-11	8.27623e-09	14.52
MTOR	0.443364	8.77212	7.34781	6.86296e-11	8.27623e-09	14.5183
FRG1JP	-0.177363	6.96894	-7.34497	6.95642e-11	8.34592e-09	14.5052
PPP2R3B	0.175027	6.24363	7.33826	7.18264e-11	8.57336e-09	14.4743
MANBA	0.442107	9.30103	7.32604	7.61389e-11	9.04198e-09	14.418
CYTH1	0.529112	10.8514	7.30691	8.34077e-11	9.84489e-09	14.3299
MIEN1	-0.264414	6.67178	-7.30607	8.37415e-11	9.84489e-09	14.3261
RPL21P87	-0.938958	9.21418	-7.29967	8.63352e-11	1.00187e-08	14.2966
CYTH4	0.654788	11.0609	7.29953	8.63925e-11	1.00187e-08	14.296
IWS1	0.380857	8.47609	7.29926	8.65049e-11	1.00187e-08	14.2947
KMT2C	0.230043	6.74798	7.2964	8.76921e-11	1.01062e-08	14.2816
2022-03-07	0.458312	10.6937	7.29169	8.96833e-11	1.0285e-08	14.2599
AFF1	0.346012	7.17676	7.28772	9.13931e-11	1.043e-08	14.2416
REV3L	0.325593	6.56247	7.28328	9.33463e-11	1.06011e-08	14.2212
RPL29P15	-0.859733	10.3264	-7.28071	9.44952e-11	1.06798e-08	14.2094
ALG5	-0.416071	8.2895	-7.27838	9.55516e-11	1.07473e-08	14.1987
MGST3	-0.734813	9.26028	-7.27647	9.64241e-11	1.07935e-08	14.1899
LOC644563	-0.275838	7.68456	-7.27073	9.90919e-11	1.10393e-08	14.1635
TRIM8	0.510742	10.5671	7.26905	9.98869e-11	1.10751e-08	14.1558
INPPL1	0.502199	9.70903	7.26431	1.0217e-10	1.1239e-08	14.134
TLK2	0.246353	8.14978	7.26399	1.02326e-10	1.1239e-08	14.1325
KLHL18	0.381585	7.22011	7.25627	1.06151e-10	1.16047e-08	14.097
MEA1	-0.416307	7.91885	-7.24562	1.11667e-10	1.21509e-08	14.0481
INTS1	0.383551	7.94552	7.23762	1.15995e-10	1.25635e-08	14.0114
RPS27P21	-0.967535	12.7232	-7.23221	1.1902e-10	1.28317e-08	13.9865
CD160	-1.04948	8.16557	-7.22805	1.21395e-10	1.30277e-08	13.9675
DIP2B	0.416057	9.33399	7.22384	1.2385e-10	1.32305e-08	13.9481
NDUFA3	-0.959927	10.5921	-7.22234	1.24733e-10	1.32617e-08	13.9413
COPS5	-0.286965	10.0538	-7.22143	1.25276e-10	1.32617e-08	13.9371
RPL21P14	-0.911184	10.8748	-7.21628	1.28378e-10	1.34407e-08	13.9134
USP34	0.347966	8.47638	7.21505	1.2913e-10	1.34407e-08	13.9078
INPP5D	0.524215	10.1219	7.21499	1.29166e-10	1.34407e-08	13.9075
CDK2AP2	-0.66272	8.0982	-7.21483	1.29265e-10	1.34407e-08	13.9068
TMEM14B	-0.597408	9.94826	-7.21133	1.31432e-10	1.35868e-08	13.8907
KDM3B	0.413705	9.22906	7.21069	1.31832e-10	1.35868e-08	13.8878
ZSWIM8	0.529546	9.46286	7.20899	1.32902e-10	1.3637e-08	13.88
RPS13P8	-0.688464	7.83973	-7.20489	1.35514e-10	1.38443e-08	13.8612
RPRD1A	0.295335	8.21315	7.20347	1.36434e-10	1.38777e-08	13.8547
GTF2H5	-0.647639	9.2653	-7.19004	1.45411e-10	1.46754e-08	13.7931
RPS15AP17	-0.641103	12.1256	-7.18987	1.45531e-10	1.46754e-08	13.7923
NDUFB10	-0.577124	10.3889	-7.1889	1.462e-10	1.46796e-08	13.7879
CAB39	0.485461	12.3357	7.18768	1.47048e-10	1.47016e-08	13.7823
GNGT2	-0.418917	7.19673	-7.18572	1.48425e-10	1.47472e-08	13.7733
CREBRF	0.504932	9.686	7.18524	1.48765e-10	1.47472e-08	13.7711
CCDC90B	-0.288321	8.18707	-7.17801	1.53956e-10	1.51975e-08	13.738
TRMT112	-0.728123	10.3301	-7.17599	1.55438e-10	1.52793e-08	13.7287
FAM156A	0.251855	7.00762	7.17287	1.57752e-10	1.54191e-08	13.7145
STK10	0.33654	9.27277	7.1723	1.58179e-10	1.54191e-08	13.7119
CD99L2	0.428423	8.21791	7.17106	1.59111e-10	1.54456e-08	13.7062
TESK2	0.399145	7.4498	7.16726	1.62009e-10	1.56619e-08	13.6888
ID2	-0.5871	10.0566	-7.16338	1.65013e-10	1.58867e-08	13.671
ZBED1	0.407344	9.98315	7.15827	1.69059e-10	1.61606e-08	13.6476
TGFBR2	0.380219	9.75281	7.15805	1.69239e-10	1.61606e-08	13.6466
KLHL6	0.358188	8.07943	7.156	1.70893e-10	1.62522e-08	13.6372
PCF11	0.261907	8.4227	7.15352	1.7291e-10	1.63774e-08	13.6259
ZNF224	0.303735	7.169	7.14356	1.81271e-10	1.70551e-08	13.5803
METTL5	-0.564876	8.40831	-7.14326	1.81523e-10	1.70551e-08	13.579
MARS	0.383681	8.78618	7.13596	1.87912e-10	1.75848e-08	13.5455
MTIF3	-0.370084	9.35849	-7.12605	1.96946e-10	1.83041e-08	13.5002
SNRPB2	-0.53872	9.4598	-7.12581	1.97164e-10	1.83041e-08	13.4991
DIDO1	0.221096	6.9004	7.11484	2.07674e-10	1.92037e-08	13.449
KIAA1143	-0.184509	6.49672	-7.11194	2.10547e-10	1.93927e-08	13.4357
RPS7P10	-0.674224	8.22815	-7.10497	2.17611e-10	1.99647e-08	13.4039
TRAPPC12	0.269329	8.65051	7.10011	2.22663e-10	2.03484e-08	13.3817
NIPBL	0.226274	7.54909	7.08873	2.34975e-10	2.139e-08	13.3298
PFDN5	-0.585082	12.7659	-7.0869	2.37021e-10	2.1474e-08	13.3214
CHCHD2P2	-0.40243	8.58216	-7.08622	2.37789e-10	2.1474e-08	13.3183
CDC26	-0.441317	9.85779	-7.08545	2.38651e-10	2.1474e-08	13.3148
RPS14P3	-0.393621	8.42109	-7.08015	2.44704e-10	2.18772e-08	13.2906
PLEKHM2	0.499644	9.9334	7.07989	2.45002e-10	2.18772e-08	13.2894
ZMAT3	0.41446	10.976	7.07818	2.46991e-10	2.19709e-08	13.2816
SLC12A9	0.716817	10.8182	7.07585	2.49733e-10	2.21307e-08	13.271
PHKB	0.267695	7.2224	7.07306	2.53039e-10	2.2339e-08	13.2583
MRPL34	-0.58045	8.86921	-7.06874	2.58263e-10	2.27145e-08	13.2385
FBXO11	0.209621	7.76971	7.06648	2.61029e-10	2.28718e-08	13.2282
CTCF	0.370289	8.627	7.06425	2.63801e-10	2.30285e-08	13.218
CETN3	-0.258277	6.88549	-7.05628	2.73922e-10	2.37703e-08	13.1817
ACAA1	0.41159	9.47947	7.05596	2.74332e-10	2.37703e-08	13.1803
LSM5	-0.567591	8.29053	-7.05175	2.79836e-10	2.41578e-08	13.1611
LSM10	-0.558286	9.27182	-7.0495	2.82831e-10	2.43266e-08	13.1508
TM2D1	-0.301595	8.44767	-7.04633	2.87096e-10	2.4603e-08	13.1364
WDR59	0.494483	8.68828	7.03989	2.95949e-10	2.52691e-08	13.107
LAPTM5	0.406336	12.059	7.03754	2.9925e-10	2.54581e-08	13.0963
ATP1B3	-0.229195	7.86276	-7.02326	3.20109e-10	2.71338e-08	13.0313
C19orf53	-0.720055	9.19212	-7.02072	3.23964e-10	2.73615e-08	13.0197
NOMO3	0.344517	6.21398	7.01906	3.26501e-10	2.74766e-08	13.0122
COX17	-0.823714	10.1423	-7.01703	3.29641e-10	2.76414e-08	13.003
ELMO2	0.236066	7.38785	7.0159	3.31409e-10	2.76904e-08	12.9978
MEGF6	0.431227	7.27572	7.01002	3.40723e-10	2.83673e-08	12.9711
MRPS28	-0.461504	7.79212	-6.99875	3.59297e-10	2.98076e-08	12.9198
PSMA3	-0.397355	8.78608	-6.99697	3.62328e-10	2.99529e-08	12.9117
MED23	0.209786	7.33349	6.99469	3.66249e-10	3.01704e-08	12.9013
SCNM1	-0.57138	8.42984	-6.99107	3.72534e-10	3.05804e-08	12.8849
TBC1D10C	0.417422	10.6763	6.97383	4.04042e-10	3.3051e-08	12.8065
ANAPC15	-0.434798	7.55116	-6.97308	4.05474e-10	3.30525e-08	12.8031
TANC2	0.328785	6.90793	6.96515	4.20892e-10	3.41288e-08	12.7671
RPS27AP11	-0.715506	12.4503	-6.96479	4.21596e-10	3.41288e-08	12.7655
NDUFAB1	-0.658372	9.98186	-6.95988	4.31444e-10	3.48057e-08	12.7432
MEPCE	0.505347	8.32651	6.95884	4.33564e-10	3.48565e-08	12.7385
ATP6V1F	-0.750209	10.7116	-6.95104	4.49762e-10	3.60348e-08	12.7031
TENT2	0.373642	9.92921	6.94661	4.59236e-10	3.66683e-08	12.683
PDXK	0.324276	8.11909	6.94229	4.6866e-10	3.7247e-08	12.6634
HMGB1P10	-0.274	8.16013	-6.94128	4.70889e-10	3.7247e-08	12.6588
AP1G1	0.320339	8.14539	6.94111	4.71259e-10	3.7247e-08	12.658
RAMAC	-0.298709	8.07961	-6.93817	4.77823e-10	3.76386e-08	12.6447
LOC100129118	-0.259633	7.46147	-6.93565	4.83518e-10	3.79594e-08	12.6332
CLASP1	0.292198	8.30199	6.92923	4.98318e-10	3.89904e-08	12.6041
FAM162A	-0.605894	7.29858	-6.92439	5.09766e-10	3.97533e-08	12.5822
FAM160B1	0.2933	7.96164	6.9161	5.30011e-10	4.11947e-08	12.5446
SEC16A	0.466531	9.69955	6.91488	5.33041e-10	4.12147e-08	12.5391
MYH9	0.448381	12.8359	6.91459	5.33791e-10	4.12147e-08	12.5378
CHCHD2P9	-0.43994	10.1953	-6.91223	5.39739e-10	4.15368e-08	12.5271
NDUFS4	-0.641794	9.57702	-6.90843	5.49439e-10	4.20451e-08	12.5099
ATP5F1C	-0.467977	9.67982	-6.90824	5.49938e-10	4.20451e-08	12.509
ZNF518A	0.312213	7.94039	6.90452	5.59607e-10	4.26449e-08	12.4922
CDK9	0.334105	8.41083	6.90373	5.61705e-10	4.26658e-08	12.4886
MRPL17	-0.564796	8.71462	-6.90156	5.67444e-10	4.29623e-08	12.4788
RNF38	0.203389	7.72013	6.89969	5.72429e-10	4.31999e-08	12.4703
ZNHIT3	-0.304919	7.98898	-6.89856	5.75497e-10	4.32918e-08	12.4652
RPL29P6	-0.909277	9.33744	-6.89307	5.90512e-10	4.42789e-08	12.4403
ATP2A3	0.348335	7.85739	6.89126	5.95536e-10	4.4513e-08	12.4322
LSM3	-0.597463	9.50465	-6.88913	6.01504e-10	4.46888e-08	12.4225
ARMCX6	-0.263618	7.38514	-6.88906	6.01709e-10	4.46888e-08	12.4222
MZF1	0.203401	7.25453	6.88467	6.14211e-10	4.5473e-08	12.4024
XPO6	0.69839	10.8345	6.87583	6.40226e-10	4.72495e-08	12.3623
RPL26	-0.701791	12.2309	-6.87337	6.47641e-10	4.76465e-08	12.3512
AP3B1	0.386923	10.3338	6.86638	6.69191e-10	4.90775e-08	12.3196
ARHGEF2	0.370765	12.1704	6.856	7.02529e-10	5.1218e-08	12.2727
TBL1XR1	0.387881	7.47347	6.85593	7.02756e-10	5.1218e-08	12.2724
RRAS	-0.589508	8.63457	-6.85385	7.09658e-10	5.15604e-08	12.263
SNORA7B	-0.265739	7.25438	-6.85177	7.16607e-10	5.18448e-08	12.2536
RPL23AP61	-0.898161	9.38109	-6.85119	7.18547e-10	5.18448e-08	12.251
DCP2	0.424719	10.5552	6.85062	7.20473e-10	5.18448e-08	12.2484
PDE3B	0.454462	7.67314	6.85004	7.22437e-10	5.18448e-08	12.2458
ATP5MF	-0.695005	9.881	-6.84746	7.31197e-10	5.21623e-08	12.2342
SLC44A2	0.455827	11.7033	6.84743	7.31319e-10	5.21623e-08	12.234
LARP4B	0.299664	9.82082	6.84415	7.42622e-10	5.27564e-08	12.2192
ZNF148	0.341188	10.2506	6.84371	7.4416e-10	5.27564e-08	12.2172
VKORC1	-0.449731	8.88123	-6.8364	7.70057e-10	5.44274e-08	12.1842
TPI1P1	-0.416319	8.23744	-6.83299	7.82445e-10	5.50902e-08	12.1688
POP4	-0.318645	7.45962	-6.83252	7.84144e-10	5.50902e-08	12.1667
CWC15	-0.476713	9.24724	-6.82932	7.95985e-10	5.57547e-08	12.1522
COX7A2	-0.702146	11.1405	-6.82824	8.00022e-10	5.58702e-08	12.1474
SSBP1	-0.59539	9.79326	-6.82627	8.07403e-10	5.62178e-08	12.1385
RPL37P6	-0.883541	8.29523	-6.82434	8.14723e-10	5.65592e-08	12.1298
ANKRD13A	0.351012	10.8392	6.82355	8.17762e-10	5.66022e-08	12.1262
ATP5MG	-0.440595	10.1883	-6.82268	8.2109e-10	5.66649e-08	12.1223
LRRFIP1	0.599791	11.3629	6.82112	8.27089e-10	5.6911e-08	12.1153
MTMR4	0.349394	8.7783	6.81846	8.37455e-10	5.74553e-08	12.1032
RBX1	-0.661811	10.6547	-6.81028	8.70063e-10	5.95179e-08	12.0664
EXOSC1	-0.286707	7.95626	-6.80565	8.89126e-10	6.06446e-08	12.0455
OPRL1	0.19962	6.81863	6.80146	9.06678e-10	6.1662e-08	12.0266
SLIRP	-0.827165	10.4436	-6.80079	9.09522e-10	6.16761e-08	12.0236
RNASEH2CP1	-0.538339	8.05252	-6.7972	9.24891e-10	6.25371e-08	12.0074
ENY2	-0.529019	9.68103	-6.79253	9.45315e-10	6.37339e-08	11.9864
SNRK	0.34044	10.5295	6.79036	9.54922e-10	6.41965e-08	11.9766
NSF	0.1801	7.50218	6.78957	9.58441e-10	6.42485e-08	11.9731
SYK	0.51515	10.7486	6.78649	9.72338e-10	6.47558e-08	11.9592
DYNLL1	-0.599575	10.8481	-6.7862	9.73681e-10	6.47558e-08	11.9579
RPS10P4	-0.733236	8.19325	-6.78606	9.74312e-10	6.47558e-08	11.9572
TOMM6	-0.60088	10.3874	-6.77888	1.00749e-09	6.66505e-08	11.9249
RPL39P32	-0.714705	12.3741	-6.77842	1.00965e-09	6.66505e-08	11.9229
MT1X	-0.866926	8.95967	-6.77806	1.01137e-09	6.66505e-08	11.9212
SNU13	-0.443769	8.62634	-6.77637	1.01938e-09	6.69897e-08	11.9136
UQCR10	-0.323989	7.5655	-6.77569	1.02262e-09	6.70146e-08	11.9106
MPHOSPH6	-0.328971	6.94269	-6.77488	1.02648e-09	6.70797e-08	11.9069
EXOSC3	-0.402981	8.96404	-6.77366	1.03236e-09	6.72759e-08	11.9014
ABR	0.177406	7.68859	6.77132	1.04369e-09	6.78254e-08	11.8909
TRIM33	0.161044	7.96917	6.76499	1.07497e-09	6.96648e-08	11.8624
C18orf25	0.179687	7.61412	6.76313	1.08431e-09	7.00761e-08	11.8541
C1orf35	-0.270931	7.37516	-6.75679	1.11684e-09	7.18431e-08	11.8255
ATOH7	-0.143449	6.22336	-6.75661	1.1178e-09	7.18431e-08	11.8247
TMEM43	0.369769	10.5968	6.75346	1.13431e-09	7.27047e-08	11.8106
CLTB	-0.256646	8.01288	-6.75262	1.13876e-09	7.27902e-08	11.8068
ATP5PD	-0.603396	11.0813	-6.7457	1.17612e-09	7.49322e-08	11.7757
RHOT2	0.32255	8.29294	6.74523	1.17867e-09	7.49322e-08	11.7736
ARMC7	0.353634	7.3557	6.74448	1.18281e-09	7.49608e-08	11.7702
ANKRD12	0.315454	9.35897	6.74398	1.18553e-09	7.49608e-08	11.768
TMEM131L	0.332302	9.36523	6.7407	1.2038e-09	7.59107e-08	11.7532
NDUFA2	-0.694339	10.3771	-6.73678	1.22597e-09	7.7101e-08	11.7356
RAF1	0.508274	9.90381	6.73508	1.23572e-09	7.75059e-08	11.728
TEPSIN	0.338684	7.13909	6.73028	1.26366e-09	7.90465e-08	11.7064
ATP5PO	-0.533457	10.9776	-6.72785	1.27805e-09	7.95852e-08	11.6955
INO80D	0.224582	7.27159	6.72768	1.27908e-09	7.95852e-08	11.6947
VIPR1	0.448193	8.05637	6.72219	1.31215e-09	8.14261e-08	11.6701
TMEM251	-0.302336	8.39693	-6.72053	1.32234e-09	8.17579e-08	11.6627
RAB35	0.317966	9.38393	6.72018	1.32448e-09	8.17579e-08	11.6611
RPL39	-0.558159	13.3123	-6.71741	1.34169e-09	8.2602e-08	11.6486
THOC5	0.425816	8.91743	6.71652	1.34724e-09	8.26517e-08	11.6447
ENSA	-0.283754	7.73507	-6.71615	1.34956e-09	8.26517e-08	11.643
CHPF2	0.387546	7.42034	6.71446	1.36021e-09	8.30862e-08	11.6354
STRIP1	0.290185	7.38663	6.70688	1.40906e-09	8.58464e-08	11.6014
UVRAG	0.207478	7.27375	6.7058	1.41617e-09	8.60553e-08	11.5965
DOCK2	0.424251	11.8275	6.69913	1.46074e-09	8.84328e-08	11.5667
CTSW	-0.826135	8.81332	-6.69882	1.46285e-09	8.84328e-08	11.5653
ATP6V1B2	0.545318	12.7814	6.6959	1.48289e-09	8.94129e-08	11.5521
PRDX1	-0.478382	10.5435	-6.69276	1.50469e-09	9.04942e-08	11.5381
PEX19	0.275518	7.95695	6.69148	1.51367e-09	9.08005e-08	11.5323
LOC100129203	-0.230876	6.36324	-6.68627	1.55072e-09	9.27853e-08	11.509
TPI1P2	-0.425563	8.22487	-6.67791	1.61215e-09	9.6215e-08	11.4716
PLEKHM1	0.4303	8.45512	6.67633	1.62402e-09	9.66764e-08	11.4645
DOCK11	0.412052	10.9741	6.67478	1.63575e-09	9.71278e-08	11.4575
MAP4K2	0.354732	11.4065	6.67317	1.64803e-09	9.76094e-08	11.4503
TOR3A	0.482314	7.6755	6.67085	1.66586e-09	9.81927e-08	11.44
KDM5B	0.366236	8.44724	6.6708	1.66627e-09	9.81927e-08	11.4397
RPS15AP19	-0.63338	12.2335	-6.66928	1.67805e-09	9.86381e-08	11.4329
PTMAP10	-0.645714	8.49668	-6.66455	1.71528e-09	1.00574e-07	11.4118
PSMA6	-0.365015	10.5609	-6.66146	1.74007e-09	1.01772e-07	11.3979
AKAP13	0.352299	9.14962	6.66034	1.74915e-09	1.0185e-07	11.3929
RNASEK	-0.73021	10.8695	-6.66022	1.7501e-09	1.0185e-07	11.3924
RPS12P4	-0.576108	13.4792	-6.65895	1.7605e-09	1.02201e-07	11.3867
C2orf76	-0.280736	7.2328	-6.65658	1.77992e-09	1.03072e-07	11.3761
TMEM179B	-0.448136	9.8427	-6.65136	1.82358e-09	1.0534e-07	11.3527
COQ8A	0.456732	9.28734	6.64917	1.84217e-09	1.06152e-07	11.343
PTAR1	0.379109	8.12338	6.64613	1.86833e-09	1.07395e-07	11.3294
NDUFC1	-0.573218	7.95706	-6.64169	1.90724e-09	1.09362e-07	11.3095
HBP1	0.337901	9.38324	6.64053	1.91746e-09	1.09679e-07	11.3043
KDM2A	0.326533	9.32908	6.63229	1.99213e-09	1.13444e-07	11.2675
ARAP1	0.419341	8.49404	6.6322	1.99297e-09	1.13444e-07	11.2671
NOL7	-0.471501	10.586	-6.62754	2.03644e-09	1.15637e-07	11.2463
CBX7	0.406504	9.19511	6.62404	2.06975e-09	1.17244e-07	11.2307
CD44	0.41459	9.80663	6.61745	2.13397e-09	1.2059e-07	11.2012
PRRC2C	0.365146	9.72608	6.61598	2.14853e-09	1.2112e-07	11.1946
RPL26P30	-0.381004	7.83306	-6.60513	2.25921e-09	1.2681e-07	11.1462
CIAO2A	-0.372775	9.56963	-6.60502	2.2603e-09	1.2681e-07	11.1457
STX6	0.287805	8.89872	6.60262	2.28558e-09	1.27918e-07	11.135
RABGAP1	0.348107	9.29557	6.60211	2.29099e-09	1.27918e-07	11.1327
RAB11FIP4	0.431942	6.98647	6.60108	2.30192e-09	1.28222e-07	11.1282
RASA1	0.136097	6.95919	6.59936	2.32035e-09	1.28741e-07	11.1205
FAM160A2	0.464571	8.06865	6.59918	2.32223e-09	1.28741e-07	11.1197
NDST2	0.319382	8.51314	6.59798	2.33518e-09	1.29153e-07	11.1143
MRPL32	-0.428185	9.1028	-6.59593	2.35737e-09	1.29939e-07	11.1052
DCXR	-0.554628	8.30144	-6.59552	2.36185e-09	1.29939e-07	11.1034
TUG1	0.297384	11.1662	6.59509	2.36656e-09	1.29939e-07	11.1015
ATG2A	0.593112	8.53403	6.59463	2.37162e-09	1.29939e-07	11.0994
MRPL50	-0.467081	8.36224	-6.58946	2.42903e-09	1.32773e-07	11.0764
MIGA2	0.242912	7.23363	6.58454	2.48494e-09	1.35313e-07	11.0544
LSM1	-0.448855	10.5405	-6.58435	2.48705e-09	1.35313e-07	11.0536
RPS28	-0.832746	12.3301	-6.58172	2.51751e-09	1.36539e-07	11.0419
TTLL12	0.409981	7.84668	6.58057	2.53097e-09	1.36539e-07	11.0367
UBR5	0.274072	8.13935	6.58045	2.53236e-09	1.36539e-07	11.0362
EWSR1	0.340364	8.96764	6.5804	2.53294e-09	1.36539e-07	11.036
IRAK4	0.351868	7.80015	6.57597	2.58533e-09	1.39043e-07	11.0162
RPS10P13	-0.573201	9.73097	-6.5749	2.59812e-09	1.39292e-07	11.0115
RPL21P61	-0.8457	11.245	-6.57459	2.60186e-09	1.39292e-07	11.0101
BRD8	0.1858	7.38087	6.57392	2.60992e-09	1.39404e-07	11.0071
BAP1	0.328287	7.85733	6.57305	2.62049e-09	1.3965e-07	11.0032
RPLP1P4	-0.926476	12.285	-6.57049	2.65165e-09	1.4098e-07	10.9918
RNF103	0.271842	9.02015	6.57001	2.6575e-09	1.4098e-07	10.9897
MKLN1	0.289197	9.99375	6.56562	2.71191e-09	1.43274e-07	10.9702
ZSCAN32	0.446091	8.075	6.56554	2.71298e-09	1.43274e-07	10.9698
ANKS1A	0.427238	8.8111	6.55852	2.80229e-09	1.47657e-07	10.9386
RNF31	0.362787	8.74945	6.55305	2.87404e-09	1.51097e-07	10.9142
DPY30	-0.28029	7.97187	-6.54861	2.9335e-09	1.53787e-07	10.8945
IRF1	0.445764	12.6041	6.54825	2.93836e-09	1.53787e-07	10.8929
GON7	-0.348092	7.97312	-6.54651	2.96206e-09	1.54682e-07	10.8851
ARHGAP30	0.244861	10.3483	6.54473	2.98654e-09	1.55613e-07	10.8772
SEC61B	-0.597145	10.9184	-6.54366	3.00128e-09	1.56033e-07	10.8724
NAA60	0.281455	7.9123	6.54176	3.02771e-09	1.57058e-07	10.864
RPL21P97	-0.774067	8.65461	-6.54103	3.03787e-09	1.57237e-07	10.8608
KLRF1	-0.948387	8.48041	-6.54024	3.04895e-09	1.57462e-07	10.8573
CHCHD10	-0.809459	8.93388	-6.53923	3.06329e-09	1.57854e-07	10.8527
LEMD2	0.305887	8.19645	6.53831	3.07629e-09	1.58175e-07	10.8487
PHKA2	0.496823	8.46544	6.53583	3.11162e-09	1.59641e-07	10.8377
RPL23AP21	-0.657689	12.9593	-6.53337	3.14712e-09	1.61109e-07	10.8267
KATNB1	0.277159	8.51049	6.53066	3.18667e-09	1.62777e-07	10.8147
IL4R	0.475735	7.88278	6.52981	3.19931e-09	1.63067e-07	10.8109
SLMAP	0.307751	9.38745	6.52307	3.30025e-09	1.67846e-07	10.7809
PCBD1	-0.281543	6.96527	-6.52189	3.31825e-09	1.68396e-07	10.7757
MRPL33	-0.653176	9.63076	-6.5195	3.35497e-09	1.69891e-07	10.7651
TBC1D5	0.264612	6.8479	6.51599	3.4096e-09	1.72284e-07	10.7495
ARHGAP19	0.376363	8.5486	6.5148	3.42834e-09	1.72858e-07	10.7442
RNA18SN5	-0.730076	10.9207	-6.5138	3.44418e-09	1.73283e-07	10.7398
MICOS13	-0.613064	9.18191	-6.51074	3.49312e-09	1.75368e-07	10.7262
DPM1	-0.307252	9.96274	-6.5093	3.51633e-09	1.76155e-07	10.7198
SELENOO	0.300223	7.51077	6.50861	3.52757e-09	1.76341e-07	10.7167
VPS9D1	0.722253	8.22012	6.50745	3.54648e-09	1.76795e-07	10.7116
RPL12P38	-0.626389	11.081	-6.50712	3.55178e-09	1.76795e-07	10.7102
TTC17	0.341002	7.65024	6.50567	3.57556e-09	1.77602e-07	10.7037
AURKAIP1	-0.456573	11.0732	-6.49797	3.70465e-09	1.83624e-07	10.6695
NDUFA7	-0.528526	8.06051	-6.49381	3.77618e-09	1.86773e-07	10.6511
VPS29	-0.358304	10.3459	-6.49317	3.78742e-09	1.86934e-07	10.6483
TBC1D14	0.522694	9.77552	6.48863	3.86722e-09	1.90471e-07	10.6282
ATP5MC2	-0.309049	8.17838	-6.48632	3.90856e-09	1.92103e-07	10.6179
CCL3L1	-0.185956	6.37604	-6.48453	3.941e-09	1.93291e-07	10.61
ZDHHC7	0.343383	10.6129	6.4813	3.99986e-09	1.95767e-07	10.5957
ZNF33B	0.494404	7.86084	6.47516	4.11453e-09	2.00959e-07	10.5684
BANF1	-0.448279	8.3366	-6.47458	4.12536e-09	2.01068e-07	10.5659
LOC728533	0.173532	8.81402	6.47411	4.13426e-09	2.01083e-07	10.5638
PTPMT1	-0.494937	8.84648	-6.47277	4.1599e-09	2.01911e-07	10.5579
DAD1	-0.490267	10.9967	-6.4688	4.23643e-09	2.052e-07	10.5403
PLEKHG4	0.312988	6.80453	6.46529	4.3053e-09	2.08104e-07	10.5248
EPC2	0.195915	6.61027	6.45816	4.44864e-09	2.14511e-07	10.4932
TMED1	-0.39724	8.80818	-6.45779	4.45618e-09	2.14511e-07	10.4916
RNF5P1	-0.367335	8.00147	-6.4565	4.48269e-09	2.15344e-07	10.4859
TRIP6	0.326357	7.36314	6.45318	4.55154e-09	2.17991e-07	10.4712
GEMIN6	-0.412088	7.92737	-6.45268	4.56198e-09	2.17991e-07	10.469
LINC00174	0.386694	7.13128	6.45251	4.56574e-09	2.17991e-07	10.4682
ROMO1	-0.909067	9.57619	-6.44972	4.62457e-09	2.2035e-07	10.4558
MED7	-0.21485	7.11186	-6.44724	4.67747e-09	2.22417e-07	10.4449
CLCN7	0.502177	10.7319	6.44616	4.70078e-09	2.23073e-07	10.4401
TLE4	0.35472	8.47815	6.43385	4.97382e-09	2.35552e-07	10.3857
HSPB1	-0.784161	10.7751	-6.43307	4.99157e-09	2.35915e-07	10.3823
CCL3L3	-0.674827	7.21748	-6.42898	5.08626e-09	2.39905e-07	10.3642
RPL10P9	-0.699971	12.9394	-6.42584	5.15993e-09	2.4289e-07	10.3503
MRPL21	-0.337601	7.88899	-6.42434	5.19548e-09	2.44073e-07	10.3437
HMGB1P1	-0.378347	7.99828	-6.42349	5.21579e-09	2.44536e-07	10.3399
ZFC3H1	0.325793	7.78694	6.42254	5.23856e-09	2.45112e-07	10.3357
DENND5A	0.516644	10.1402	6.42125	5.2697e-09	2.46077e-07	10.33
MRPL16	-0.305185	8.98049	-6.42079	5.28078e-09	2.46103e-07	10.328
CBX3	-0.306401	7.28545	-6.41874	5.33051e-09	2.47881e-07	10.319
ZBTB8OS	-0.206539	6.91611	-6.41835	5.34012e-09	2.47881e-07	10.3173
PRICKLE4	-0.482451	10.0874	-6.41251	5.48491e-09	2.54098e-07	10.2915
AK6	-0.40515	7.07477	-6.40599	5.65131e-09	2.61289e-07	10.2627
ELOC	-0.480378	8.73305	-6.405	5.67694e-09	2.61957e-07	10.2583
HLA-G	-0.58185	9.63549	-6.4028	5.73442e-09	2.64088e-07	10.2486
MICAL1	0.471548	8.9569	6.39915	5.83115e-09	2.68015e-07	10.2325
ATP5MPL	-0.509872	8.50049	-6.39152	6.03837e-09	2.76996e-07	10.1989
PHYKPL	0.230265	7.47012	6.39028	6.07256e-09	2.78019e-07	10.1934
ATG16L2	0.696098	8.84554	6.38945	6.09579e-09	2.78537e-07	10.1898
MON1B	0.367458	7.16941	6.38133	6.32632e-09	2.88396e-07	10.154
SFXN5	0.435048	6.89129	6.38099	6.33621e-09	2.88396e-07	10.1525
SNRPGP2	-0.674382	10.0272	-6.38014	6.36104e-09	2.88964e-07	10.1487
TBC1D3C	0.175115	6.30158	6.37957	6.37752e-09	2.89151e-07	10.1463
TMEM126A	-0.485019	8.2863	-6.37854	6.40753e-09	2.8995e-07	10.1417
RPL29P9	-0.670211	10.5725	-6.37747	6.43903e-09	2.90813e-07	10.137
PRKAR2A	0.30133	7.14307	6.37577	6.48945e-09	2.92525e-07	10.1295
RPL23AP75	-0.565883	7.42969	-6.37406	6.54039e-09	2.94254e-07	10.122
MON2	0.249796	8.41408	6.36772	6.73268e-09	3.02325e-07	10.0941
IGFBP7	-0.43312	7.80176	-6.36484	6.82168e-09	3.05734e-07	10.0814
PUM2	0.383117	9.88971	6.36196	6.91195e-09	3.09188e-07	10.0688
UBE2V1P2	-0.594952	7.92444	-6.36018	6.96869e-09	3.11131e-07	10.0609
MRPL20	-0.437783	8.40074	-6.35782	7.04411e-09	3.13899e-07	10.0505
ANKRD11	0.215659	7.94638	6.35522	7.12827e-09	3.17045e-07	10.0391
OGA	0.351762	11.4136	6.35247	7.21814e-09	3.20433e-07	10.027
COA3	-0.315992	8.0714	-6.34872	7.34306e-09	3.25361e-07	10.0105
MRPL47	-0.264808	6.78551	-6.34682	7.407e-09	3.27574e-07	10.0021
CISD1	-0.561768	8.86411	-6.34352	7.51915e-09	3.31907e-07	9.98767
LAIR2	-0.748896	7.49709	-6.34122	7.59863e-09	3.34783e-07	9.97755
TOMM5	-0.551853	8.40838	-6.33877	7.68402e-09	3.37909e-07	9.96678
MRPL22	-0.467435	8.4913	-6.33741	7.73193e-09	3.39378e-07	9.9608
SH3BGRL3	-0.691168	11.7012	-6.3345	7.83523e-09	3.43268e-07	9.94802
ACAD10	0.310526	7.44516	6.33343	7.87341e-09	3.44296e-07	9.94334
RALGAPB	0.221925	7.44711	6.33163	7.93842e-09	3.45856e-07	9.93542
RPL21P98	-0.459526	9.90013	-6.33162	7.93865e-09	3.45856e-07	9.93539
RPS11P5	-0.654633	9.01473	-6.32946	8.01721e-09	3.48629e-07	9.92591
SEM1	-0.569422	8.64295	-6.32639	8.13027e-09	3.52694e-07	9.91243
PICK1	0.188612	6.94143	6.32611	8.14084e-09	3.52694e-07	9.91118
PIGU	-0.26026	7.97768	-6.32548	8.16403e-09	3.53045e-07	9.90844
TAP1	0.603024	11.4153	6.32192	8.29764e-09	3.58161e-07	9.89281
PTTG1IP	0.368744	10.5348	6.32077	8.34125e-09	3.59002e-07	9.88776
GAPVD1	0.185401	9.55769	6.3206	8.34781e-09	3.59002e-07	9.887
TRAPPC8	0.275235	9.49686	6.31792	8.45056e-09	3.62518e-07	9.87522
TP53TG1	-0.23864	6.53199	-6.31764	8.4612e-09	3.62518e-07	9.87401
KIAA2026	0.200522	7.06614	6.31725	8.47606e-09	3.62518e-07	9.87232
RETSAT	0.298579	7.36441	6.31339	8.62645e-09	3.678e-07	9.85539
RPL9	-0.466818	11.0339	-6.31328	8.631e-09	3.678e-07	9.85488
LPGAT1	0.353787	7.41987	6.31255	8.65958e-09	3.68347e-07	9.8517
SNRPCP3	-0.13186	6.16869	-6.31085	8.72711e-09	3.70546e-07	9.84422
CAP1P2	0.436066	12.2066	6.31021	8.75231e-09	3.70943e-07	9.84144
TRAPPC9	0.403854	7.79005	6.30951	8.78034e-09	3.71458e-07	9.83836
VPS72	-0.320818	7.74557	-6.30484	8.96913e-09	3.7876e-07	9.81788
URM1	-0.413555	9.81964	-6.30404	9.00202e-09	3.79463e-07	9.81436
POMP	-0.288669	8.22365	-6.30359	9.02052e-09	3.79559e-07	9.81238
UBXN4	0.337356	10.2305	6.30311	9.04011e-09	3.79701e-07	9.81029
DNASE2	-0.387695	9.30715	-6.30263	9.05972e-09	3.79843e-07	9.80821
SPIDR	0.312057	7.77729	6.29834	9.23851e-09	3.8635e-07	9.78939
AK6P1	-0.149973	6.36518	-6.29812	9.24795e-09	3.8635e-07	9.78841
ABI3	-0.451675	8.30525	-6.29552	9.35807e-09	3.90253e-07	9.77701
ANKRD20A18P	-0.0834045	6.16251	-6.28457	9.83585e-09	4.08547e-07	9.72907
RPL21P20	-0.325121	9.40839	-6.28445	9.84119e-09	4.08547e-07	9.72855
SLC27A1	0.46233	7.88733	6.28427	9.84915e-09	4.08547e-07	9.72777
EMC6	-0.422055	8.21739	-6.28079	1.00064e-08	4.14337e-07	9.71252
IMPDH1	0.238015	7.74651	6.27933	1.0073e-08	4.15096e-07	9.70614
AXIN1	0.256957	7.70114	6.27931	1.00742e-08	4.15096e-07	9.70603
GRK2	0.243287	8.97079	6.27866	1.01036e-08	4.15096e-07	9.70322
N4BP1	0.2406	7.46867	6.27855	1.01087e-08	4.15096e-07	9.70273
TNPO1	0.201983	7.22097	6.27823	1.01233e-08	4.15096e-07	9.70134
SNX27	0.475988	10.9257	6.27806	1.01312e-08	4.15096e-07	9.70059
TPI1	-0.305348	10.6485	-6.27603	1.02251e-08	4.1821e-07	9.69171
NACA4P	-0.520052	8.56785	-6.27326	1.03549e-08	4.22779e-07	9.67957
UNC45A	0.137683	7.50747	6.27105	1.04593e-08	4.26272e-07	9.66991
LSM3P3	-0.52237	9.40269	-6.27068	1.04769e-08	4.26272e-07	9.6683
RPLP1	-0.541881	12.7617	-6.26851	1.0581e-08	4.2976e-07	9.65878
AKNA	0.393432	10.9103	6.26552	1.07255e-08	4.34876e-07	9.64572
STK40	0.316869	8.84293	6.26503	1.07495e-08	4.35093e-07	9.64357
EIF2B5	0.588847	7.51654	6.26454	1.07736e-08	4.35318e-07	9.64141
MED22	0.185635	8.27591	6.26353	1.08228e-08	4.36215e-07	9.63703
TIMM17B	-0.37269	7.99847	-6.26332	1.08331e-08	4.36215e-07	9.63611
TCEAL8	-0.41324	7.81905	-6.26077	1.09597e-08	4.40554e-07	9.62492
RESF1	0.448354	11.1756	6.25282	1.13626e-08	4.55677e-07	9.59018
CTDP1	0.227381	7.15244	6.25258	1.13749e-08	4.55677e-07	9.58914
RPS29P17	-1.026	10.6835	-6.25095	1.14594e-08	4.58278e-07	9.58201
DNAJC5	0.354418	7.61058	6.25034	1.14907e-08	4.5831e-07	9.57938
ZBED5	0.327955	9.47004	6.25018	1.14994e-08	4.5831e-07	9.57866
PTPN1	0.442411	10.3805	6.247	1.16663e-08	4.6417e-07	9.56479
UTP23	-0.202301	6.76967	-6.24045	1.20185e-08	4.77372e-07	9.53616
GAR1	-0.303319	7.74152	-6.23984	1.20516e-08	4.77875e-07	9.53352
RPL21P131	-0.685443	11.8745	-6.23881	1.21083e-08	4.79314e-07	9.52899
GNE	-0.341281	8.08087	-6.2367	1.22248e-08	4.82479e-07	9.51978
CMC1	-0.324606	7.04335	-6.23636	1.22436e-08	4.82479e-07	9.5183
MRPS18C	-0.283486	7.735	-6.23624	1.22502e-08	4.82479e-07	9.51778
DNAH1	0.328567	7.79387	6.23536	1.22989e-08	4.83585e-07	9.51396
GSN	0.228555	6.66713	6.23107	1.25405e-08	4.92258e-07	9.49524
NFYA	0.16387	6.47379	6.23062	1.25661e-08	4.92434e-07	9.49328
ZBTB20	0.482178	8.00377	6.2248	1.29023e-08	5.04766e-07	9.46786
PAN3	0.321023	9.72771	6.22335	1.29869e-08	5.07227e-07	9.46157
LAPTM4A	-0.387527	8.5207	-6.21915	1.32367e-08	5.16122e-07	9.44324
CTNNB1	0.108962	6.54906	6.21658	1.33915e-08	5.21052e-07	9.43205
CCDC93	0.175771	7.71996	6.21601	1.34264e-08	5.21052e-07	9.42955
SON	0.174363	7.80632	6.21595	1.343e-08	5.21052e-07	9.42929
SEC24C	0.235771	8.21745	6.21304	1.36084e-08	5.27101e-07	9.41659
LPAR2	0.713467	9.99996	6.20224	1.42899e-08	5.52581e-07	9.36957
RPS27P9	-0.952899	8.64109	-6.19528	1.47473e-08	5.69328e-07	9.33925
STK38	0.360186	10.7001	6.18938	1.51463e-08	5.83768e-07	9.31356
PSMB6	-0.445592	11.0915	-6.1888	1.51858e-08	5.84328e-07	9.31105
NAA10	-0.344879	8.68193	-6.18806	1.52367e-08	5.84657e-07	9.30783
PAK1	0.436534	9.59267	6.18795	1.52443e-08	5.84657e-07	9.30735
RPA3	-0.552695	8.90608	-6.18604	1.53762e-08	5.88749e-07	9.29906
TECPR1	0.508385	8.30285	6.185	1.54491e-08	5.90576e-07	9.29451
APOBEC3C	-0.34621	7.36554	-6.18307	1.55845e-08	5.94781e-07	9.28611
IFFO2	-0.510504	6.84939	-6.18199	1.56608e-08	5.96718e-07	9.28141
H6PD	0.192311	6.58515	6.18129	1.57102e-08	5.97627e-07	9.27838
CBX5	-0.325852	7.06025	-6.17644	1.60585e-08	6.0891e-07	9.25728
IL16	0.339351	7.88543	6.17643	1.60589e-08	6.0891e-07	9.25726
BRAT1	0.358446	9.62665	6.1723	1.63617e-08	6.19388e-07	9.23929
ANAPC16	-0.400284	8.41247	-6.17138	1.643e-08	6.20119e-07	9.23528
PRKCB	0.323073	9.82228	6.17132	1.6434e-08	6.20119e-07	9.23504
PGM1	0.343549	10.1931	6.16653	1.67934e-08	6.3266e-07	9.21423
TRIAP1	-0.320781	8.16854	-6.1632	1.70482e-08	6.41225e-07	9.19974
ENHO	0.160922	6.49104	6.15734	1.75047e-08	6.5734e-07	9.17432
RPRD1B	0.133699	6.46086	6.15078	1.80306e-08	6.76005e-07	9.14584
SMG5	0.380657	8.68148	6.14903	1.81736e-08	6.80274e-07	9.13824
CNOT3	0.310414	7.18268	6.14774	1.82796e-08	6.83148e-07	9.13265
CSRNP2	0.261483	7.06785	6.14453	1.85466e-08	6.92024e-07	9.11869
SRP14	-0.466934	10.3871	-6.14166	1.87878e-08	6.99904e-07	9.10627
RAPGEF1	0.23117	7.71317	6.14013	1.89176e-08	7.02383e-07	9.09964
PFKL	0.197804	7.18095	6.13996	1.89327e-08	7.02383e-07	9.09888
NAA38	-0.494523	7.91619	-6.13972	1.89527e-08	7.02383e-07	9.09786
GLRX2	-0.214519	6.67367	-6.13934	1.89854e-08	7.02383e-07	9.0962
ELF1	0.379066	11.4538	6.13912	1.90044e-08	7.02383e-07	9.09524
KIAA2013	0.351331	9.05286	6.13702	1.91851e-08	7.07651e-07	9.08614
CACYBPP2	-0.350753	7.58233	-6.13676	1.92074e-08	7.07651e-07	9.08502
TMEM167A	-0.407464	8.07628	-6.13421	1.94295e-08	7.13283e-07	9.07396
HIGD1A	-0.302712	9.20792	-6.13396	1.94514e-08	7.13283e-07	9.07288
MRPL36	-0.537249	8.92283	-6.13396	1.94518e-08	7.13283e-07	9.07286
SCAF11	0.196709	8.48024	6.13282	1.95516e-08	7.15822e-07	9.06793
PPIAP47	-0.569794	8.60761	-6.13048	1.97584e-08	7.22263e-07	9.05781
AKR1C3	-0.760254	8.18317	-6.12919	1.98742e-08	7.25361e-07	9.05219
RIC8A	0.264882	9.379	6.12761	2.00161e-08	7.29402e-07	9.04535
VIRMA	0.322794	7.4986	6.12573	2.01861e-08	7.34455e-07	9.03721
LCP1	0.447252	14.0185	6.11994	2.07193e-08	7.52228e-07	9.01213
CAMLG	-0.382601	10.8185	-6.11963	2.07488e-08	7.52228e-07	9.01076
PDCD5	-0.510259	8.20722	-6.11939	2.07711e-08	7.52228e-07	9.00973
C17orf49	-0.535235	9.75023	-6.1184	2.08636e-08	7.54412e-07	9.00546
GZMA	-0.835273	11.1524	-6.11709	2.09866e-08	7.57686e-07	8.9998
RPS12P22	-0.623629	12.7895	-6.1161	2.10808e-08	7.59916e-07	8.99549
NLRC5	0.349252	7.6362	6.11384	2.1296e-08	7.66491e-07	8.98573
SRP19	-0.420255	8.88453	-6.11303	2.13737e-08	7.68106e-07	8.98222
NLRP3	0.388736	8.36549	6.11012	2.16556e-08	7.77044e-07	8.96962
KIF5B	0.346764	7.66034	6.107	2.19622e-08	7.86838e-07	8.9561
SPTY2D1	0.409627	7.03463	6.10628	2.20328e-08	7.88161e-07	8.95301
IP6K1	0.316967	8.74336	6.10372	2.22886e-08	7.96096e-07	8.94191
PRKCD	0.287656	8.84915	6.10145	2.2517e-08	8.03026e-07	8.9321
RPL12P19	-0.44	7.30568	-6.09684	2.29883e-08	8.18587e-07	8.91218
UCHL3	-0.303358	8.03203	-6.09385	2.33003e-08	8.28435e-07	8.89922
CALR	-0.406544	8.88332	-6.08829	2.38891e-08	8.4808e-07	8.87522
LOC339192	0.381228	7.71257	6.08639	2.40939e-08	8.54055e-07	8.867
ERCC1	-0.242661	7.55304	-6.0855	2.4191e-08	8.55087e-07	8.86314
HIVEP1	0.280515	6.94664	6.08545	2.41961e-08	8.55087e-07	8.86293
ZNHIT1	-0.468183	9.3119	-6.08497	2.42478e-08	8.55622e-07	8.86088
PFN1	-0.415213	13.1556	-6.08399	2.43558e-08	8.58138e-07	8.85661
NECAP1	0.215662	9.03678	6.08279	2.44871e-08	8.61466e-07	8.85144
GTF3C6	-0.203802	7.07085	-6.08225	2.4546e-08	8.62243e-07	8.84913
CHCHD2P8	-0.34683	11.6784	-6.08149	2.46305e-08	8.63915e-07	8.84582
MRPL51	-0.582351	9.73095	-6.07959	2.48413e-08	8.68748e-07	8.83763
PPIAP31	-0.480513	11.2301	-6.07958	2.48426e-08	8.68748e-07	8.83757
TMEM160	-0.633236	9.06756	-6.07787	2.50339e-08	8.74133e-07	8.8302
HMGCR	0.353979	9.33399	6.07721	2.51084e-08	8.75427e-07	8.82734
HDDC2	-0.547979	10.0496	-6.07641	2.51987e-08	8.77268e-07	8.82389
RPL26P12	-0.541169	11.8555	-6.07601	2.52445e-08	8.77554e-07	8.82214
VPS26C	0.275544	9.14412	6.0745	2.54157e-08	8.82198e-07	8.81564
ERCC2	0.222271	7.00143	6.07006	2.59276e-08	8.98631e-07	8.79647
UBE2E1	-0.29942	9.00556	-6.06934	2.60112e-08	9.00194e-07	8.79337
SBNO1	0.215957	6.49345	6.06788	2.61827e-08	9.04356e-07	8.78705
DPH3	-0.336872	7.45759	-6.06736	2.62433e-08	9.04356e-07	8.78483
KIAA0556	0.38084	8.1439	6.06733	2.62474e-08	9.04356e-07	8.78468
ARHGAP1	0.285377	10.4965	6.06659	2.63336e-08	9.05993e-07	8.78152
SNRPG	-0.638466	10.6574	-6.06575	2.64332e-08	9.06927e-07	8.77789
COX16	-0.244609	7.43808	-6.06565	2.64457e-08	9.06927e-07	8.77744
ZMYM6	-0.253449	7.72779	-6.06538	2.64771e-08	9.06927e-07	8.7763
CIAO2B	-0.485814	9.4303	-6.06448	2.65848e-08	9.09285e-07	8.7724
AP3D1	0.262329	7.52168	6.06362	2.66873e-08	9.1146e-07	8.76869
HCLS1	0.397771	13.1348	6.06237	2.68381e-08	9.1485e-07	8.76328
NPEPL1	0.534427	9.57439	6.06214	2.68648e-08	9.1485e-07	8.76232
CLEC16A	0.342824	9.07782	6.06182	2.6904e-08	9.14854e-07	8.76092
KDM7A	0.338479	6.8127	6.06102	2.7001e-08	9.1682e-07	8.75746
FRG1HP	-0.166575	6.40998	-6.05954	2.718e-08	9.21559e-07	8.7511
SORL1	0.65941	11.8401	6.05799	2.737e-08	9.26659e-07	8.74441
PMS2CL	0.107219	6.27329	6.05577	2.76443e-08	9.34593e-07	8.73482
RPL36AL	-0.476627	12.5828	-6.05344	2.7934e-08	9.43025e-07	8.72479
TMEM131	0.423245	10.6304	6.05137	2.81943e-08	9.5044e-07	8.71588
TUBGCP2	0.304518	8.57756	6.05087	2.82574e-08	9.51198e-07	8.71372
NELFB	0.196923	7.36529	6.04963	2.84148e-08	9.55119e-07	8.70839
CYLD	0.222006	7.21505	6.0493	2.84579e-08	9.55197e-07	8.70693
MALSU1	-0.488049	9.44573	-6.04532	2.8969e-08	9.70959e-07	8.68981
PELI2	0.467741	8.92069	6.04409	2.91298e-08	9.74952e-07	8.68449
DDA1	-0.30382	9.30807	-6.04214	2.93849e-08	9.82084e-07	8.67611
EIF4E2	-0.37499	9.32323	-6.04077	2.95664e-08	9.86741e-07	8.67019
MGMT	-0.524132	8.35313	-6.03876	2.98332e-08	9.94229e-07	8.66155
LOC643438	-0.360305	7.115	-6.0234	3.19573e-08	1.0635e-06	8.59542
S100A10	-0.526302	12.2528	-6.02283	3.20391e-08	1.06471e-06	8.59296
YTHDF1	0.301351	9.29751	6.02222	3.21266e-08	1.0661e-06	8.59034
BOLA2	-0.434243	8.06908	-6.02188	3.2175e-08	1.0662e-06	8.5889
RAB9A	-0.285764	9.22482	-6.02147	3.22336e-08	1.06663e-06	8.58715
EP300	0.361142	8.36133	6.01995	3.24534e-08	1.07238e-06	8.58062
COL18A1	0.308338	6.3735	6.01737	3.2831e-08	1.08255e-06	8.56949
EIF4G2	0.389335	10.7682	6.01715	3.28623e-08	1.08255e-06	8.56858
ACER2	-0.15247	6.45469	-6.01676	3.29204e-08	1.08255e-06	8.56688
MAST3	0.432031	9.93629	6.01659	3.29461e-08	1.08255e-06	8.56613
GLE1	0.242513	8.29317	6.01554	3.31011e-08	1.08611e-06	8.56162
CSNK2B	-0.456743	10.2607	-6.01187	3.36477e-08	1.10179e-06	8.54587
INO80B	-0.201795	6.9258	-6.01171	3.36729e-08	1.10179e-06	8.54515
LOC100131785	-0.617433	9.1687	-6.00932	3.40345e-08	1.11144e-06	8.53489
CHCHD2	-0.437596	11.8412	-6.00884	3.41068e-08	1.11144e-06	8.53285
EMC7	-0.320401	10.228	-6.00882	3.41106e-08	1.11144e-06	8.53274
RPL29	-0.272655	6.67928	-6.00676	3.44251e-08	1.12013e-06	8.52392
ZNF140	-0.205983	7.09381	-6.0038	3.48842e-08	1.13349e-06	8.51118
TYK2	0.41102	10.9173	6.00317	3.49829e-08	1.13513e-06	8.50846
PITPNA	0.305613	7.36795	6.00266	3.50622e-08	1.13587e-06	8.50629
ZNF672	0.302849	9.09351	6.0024	3.5103e-08	1.13587e-06	8.50517
NFU1	-0.247053	8.01614	-6.00121	3.52907e-08	1.14037e-06	8.50004
KAT6A	0.443012	10.5756	5.9989	3.5656e-08	1.15058e-06	8.49014
FUNDC1	-0.29412	7.76228	-5.9974	3.58964e-08	1.15674e-06	8.48369
YIF1A	-0.35681	8.31104	-5.99704	3.59537e-08	1.157e-06	8.48215
TRIM24	0.201315	6.82505	5.99473	3.6327e-08	1.1674e-06	8.47222
PARP4	0.30697	10.8608	5.99285	3.66322e-08	1.1756e-06	8.46418
TIMM17BP1	-0.221691	6.87458	-5.99176	3.68113e-08	1.17973e-06	8.4595
SGSM3	0.215366	6.99138	5.9907	3.69855e-08	1.18369e-06	8.45496
NDUFAF2	-0.461704	8.01291	-5.98933	3.72125e-08	1.18933e-06	8.44908
COTL1	0.402324	10.0924	5.98766	3.74914e-08	1.1966e-06	8.4419
OSTC	-0.41372	9.64843	-5.9868	3.76361e-08	1.19841e-06	8.4382
MRPL24	-0.389868	8.6497	-5.98671	3.76505e-08	1.19841e-06	8.43783
COPE	-0.405642	9.86582	-5.98313	3.82571e-08	1.21471e-06	8.42247
JAML	0.48783	11.7886	5.98308	3.82665e-08	1.21471e-06	8.42223
CEMIP2	0.354395	9.31554	5.98203	3.84457e-08	1.21773e-06	8.41774
RPL26L1	-0.345196	7.88788	-5.98162	3.8516e-08	1.21773e-06	8.41598
LSM3P4	-0.220458	7.61717	-5.98161	3.85177e-08	1.21773e-06	8.41594
RPL26P33	-0.802541	9.38821	-5.98024	3.87541e-08	1.22355e-06	8.41006
RELCH	0.303384	7.89097	5.97993	3.88072e-08	1.22358e-06	8.40875
MMS19	0.384712	9.13044	5.97861	3.90358e-08	1.22913e-06	8.4031
UQCRQ	-0.678876	10.3651	-5.97776	3.91854e-08	1.23215e-06	8.39942
TRIR	-0.448586	10.1994	-5.97746	3.92372e-08	1.23215e-06	8.39815
ZNF746	0.563629	10.1675	5.97303	4.00198e-08	1.25504e-06	8.37917
SNRNP70	0.22771	7.7384	5.97173	4.02522e-08	1.26064e-06	8.37361
AP5B1	0.527892	6.8832	5.96967	4.06248e-08	1.27061e-06	8.36475
LOC100128775	-0.720193	7.36591	-5.9675	4.10182e-08	1.27993e-06	8.35549
CTC1	0.348076	7.48925	5.96743	4.10322e-08	1.27993e-06	8.35516
ETF1	-0.16067	8.61356	-5.96691	4.11279e-08	1.28e-06	8.35292
TRAPPC2B	-0.432421	7.04438	-5.96682	4.1144e-08	1.28e-06	8.35255
GRAMD1A	0.487585	9.85125	5.9648	4.15151e-08	1.28901e-06	8.34392
ADCY4	0.507165	7.14281	5.96465	4.15436e-08	1.28901e-06	8.34326
ZNF446	0.276258	7.00098	5.96411	4.16441e-08	1.29041e-06	8.34094
CMC2	-0.460731	9.45174	-5.96355	4.17467e-08	1.29188e-06	8.33857
SPG11	0.326818	9.74469	5.96092	4.22393e-08	1.3054e-06	8.3273
MTM1	0.363817	7.72531	5.95845	4.27068e-08	1.31811e-06	8.31672
RPS21	-0.694908	8.41796	-5.95799	4.27945e-08	1.31907e-06	8.31475
CHUK	0.269747	8.57571	5.95723	4.29408e-08	1.32143e-06	8.31147
PSD4	0.457046	8.83345	5.95672	4.30374e-08	1.32143e-06	8.30931
SPG7	0.223458	7.31775	5.9567	4.30404e-08	1.32143e-06	8.30924
SMIM11A	-0.300759	7.18163	-5.95585	4.32054e-08	1.32476e-06	8.30556
RPL12P32	-0.563222	12.0172	-5.95505	4.33586e-08	1.32771e-06	8.30216
GLRX3	-0.226983	7.90819	-5.9546	4.34454e-08	1.32795e-06	8.30024
C18orf21	-0.292345	8.24607	-5.95442	4.34799e-08	1.32795e-06	8.29948
RPS10P11	-0.688813	11.0081	-5.95275	4.38045e-08	1.33612e-06	8.29233
ERCC5	0.577135	8.7998	5.95095	4.41569e-08	1.34512e-06	8.28463
CHMP4A	-0.388494	9.42829	-5.94652	4.50378e-08	1.37017e-06	8.26565
CUL9	0.342133	6.98293	5.93644	4.71037e-08	1.43116e-06	8.22255
GSTP1	-0.456173	11.2996	-5.93501	4.74041e-08	1.43842e-06	8.21645
RBCK1	0.294161	9.23665	5.93382	4.7655e-08	1.44351e-06	8.21137
QSOX1	0.311325	7.73211	5.93363	4.76954e-08	1.44351e-06	8.21056
NR2C2	0.195283	6.96613	5.92958	4.85624e-08	1.46785e-06	8.19325
PET100	-0.766802	10.4764	-5.92818	4.88657e-08	1.47511e-06	8.18727
COMMD3	-0.347824	10.3715	-5.9278	4.89482e-08	1.4757e-06	8.18565
CTDSP1	0.199989	8.70965	5.92529	4.94981e-08	1.49036e-06	8.17491
CNPY2	-0.406118	8.66267	-5.92386	4.9813e-08	1.49627e-06	8.16882
TP53INP1	0.463915	9.72773	5.92382	4.98223e-08	1.49627e-06	8.16864
RNPEPL1	0.250991	6.81544	5.91772	5.11893e-08	1.53535e-06	8.14263
USF1	0.377963	8.30625	5.91713	5.13243e-08	1.53743e-06	8.1401
PARP10	0.290408	7.51225	5.91462	5.18998e-08	1.55268e-06	8.12939
AHCTF1	0.228665	7.60335	5.91	5.29767e-08	1.58287e-06	8.10966
CA5B	-0.539956	7.92732	-5.90505	5.4153e-08	1.61596e-06	8.08856
CUL4B	0.232092	7.31199	5.90272	5.47169e-08	1.62918e-06	8.07861
MAPK8IP3	0.238779	7.14396	5.90264	5.47354e-08	1.62918e-06	8.07828
COA4	-0.208371	6.86059	-5.89979	5.54307e-08	1.64778e-06	8.06616
TPR	0.253357	7.87684	5.8963	5.62954e-08	1.67136e-06	8.05129
RPL23AP63	-0.491844	10.1244	-5.89341	5.70224e-08	1.6908e-06	8.03896
ATOX1	-0.627823	8.54562	-5.89253	5.72463e-08	1.69529e-06	8.0352
SH2D3C	0.227623	7.85704	5.89158	5.74885e-08	1.69701e-06	8.03114
SGSM2	0.393886	10.2552	5.8915	5.75083e-08	1.69701e-06	8.03081
TBC1D2B	0.359247	9.39075	5.89138	5.75375e-08	1.69701e-06	8.03032
TBL3	0.204857	6.76747	5.89116	5.75947e-08	1.69701e-06	8.02937
MRPL15	-0.424636	8.16029	-5.88937	5.80523e-08	1.70834e-06	8.02177
RBM23	0.266889	10.3128	5.88832	5.83254e-08	1.71422e-06	8.01726
BAGE2	0.180445	6.25063	5.88693	5.86853e-08	1.72229e-06	8.01135
ARID4A	0.253752	7.26668	5.88669	5.8747e-08	1.72229e-06	8.01034
GNLY	-1.09425	9.98415	-5.88565	5.90198e-08	1.72812e-06	8.00589
UBE4B	0.243876	8.81993	5.88498	5.91949e-08	1.73093e-06	8.00304
WDR91	0.189368	7.09648	5.88472	5.92637e-08	1.73093e-06	8.00193
RPS27P13	-0.965943	10.6031	-5.88047	6.0388e-08	1.76157e-06	7.98388
TERF1P4	-0.217102	6.45295	-5.87872	6.08598e-08	1.77312e-06	7.9764
F8A1	-0.610763	8.24248	-5.87786	6.10914e-08	1.77765e-06	7.97275
POLR2J2	-0.479698	8.12818	-5.8751	6.18442e-08	1.79732e-06	7.96099
TOM1	0.256159	8.47839	5.87338	6.23145e-08	1.80874e-06	7.95371
ERI1	0.204267	6.52923	5.87263	6.25231e-08	1.81033e-06	7.9505
RPS27P7	-0.944312	9.21052	-5.87263	6.25238e-08	1.81033e-06	7.95049
SCAP	0.419409	10.5233	5.87128	6.28976e-08	1.8189e-06	7.94477
RPP21	-0.623868	10.0027	-5.8694	6.34246e-08	1.82964e-06	7.93675
KIR2DL3	-0.669202	7.68301	-5.86939	6.34255e-08	1.82964e-06	7.93674
RPLP2P3	-0.715807	10.0543	-5.86631	6.4296e-08	1.85247e-06	7.92365
REC8	0.322565	7.95684	5.86343	6.51206e-08	1.87392e-06	7.91141
LOC727803	-0.403154	8.1242	-5.8619	6.55655e-08	1.8844e-06	7.90487
SNAPC4	0.299948	8.56843	5.85954	6.62515e-08	1.90178e-06	7.89487
EIF4H	0.280166	10.4443	5.8585	6.65568e-08	1.90821e-06	7.89046
PHF5A	-0.299962	8.72242	-5.85564	6.74061e-08	1.92877e-06	7.87828
AKAP8	0.259348	7.91449	5.85553	6.74388e-08	1.92877e-06	7.87781
NDUFS8	-0.547339	10.2598	-5.85339	6.80804e-08	1.94392e-06	7.86872
MPC1	-0.263451	8.86004	-5.85321	6.81349e-08	1.94392e-06	7.86795
PIK3R4	0.33242	7.04763	5.85136	6.86943e-08	1.9575e-06	7.8601
C2orf74	-0.387149	7.49542	-5.8509	6.88316e-08	1.95902e-06	7.85818
TFPT	-0.374016	7.61033	-5.85008	6.90836e-08	1.96337e-06	7.85467
TMED10P1	-0.328119	10.1436	-5.84985	6.91524e-08	1.96337e-06	7.85372
CD99	-0.411645	9.46302	-5.84934	6.93093e-08	1.96468e-06	7.85154
TCF25	0.368819	10.5395	5.84915	6.93665e-08	1.96468e-06	7.85075
TDGP1	-0.370533	6.87571	-5.84831	6.9626e-08	1.96754e-06	7.84716
OGT	0.24261	8.3273	5.84828	6.96357e-08	1.96754e-06	7.84703
RPS29P14	-0.865596	8.54902	-5.84723	6.99573e-08	1.96937e-06	7.8426
PLEKHG3	0.548976	9.07951	5.84696	7.00423e-08	1.96937e-06	7.84144
RBM33	0.254901	7.88013	5.84684	7.00789e-08	1.96937e-06	7.84093
EIF4E3	0.424772	9.79807	5.84671	7.01183e-08	1.96937e-06	7.84039
CYB561D1	0.239417	9.07643	5.84671	7.0121e-08	1.96937e-06	7.84036
PSMB2	-0.401336	9.42233	-5.84523	7.05785e-08	1.97984e-06	7.83411
ARHGAP9	0.473632	11.0794	5.842	7.1596e-08	2.00597e-06	7.82037
GPN3	-0.160717	7.07012	-5.83934	7.24396e-08	2.02718e-06	7.80912
RPL9P32	-0.594204	10.4526	-5.83853	7.26999e-08	2.03204e-06	7.80567
RPL5P1	-0.560766	7.95297	-5.83629	7.34233e-08	2.04981e-06	7.79616
PPP4R3A	0.152093	7.40729	5.83524	7.37637e-08	2.05574e-06	7.79172
REXO1	0.314713	7.6452	5.8351	7.38114e-08	2.05574e-06	7.7911
NDUFB2	-0.653174	10.6749	-5.83473	7.39325e-08	2.05666e-06	7.78953
CHCHD2P6	-0.388076	10.8446	-5.83416	7.41177e-08	2.05936e-06	7.78713
NUTF2	-0.396491	7.85457	-5.82696	7.65115e-08	2.12335e-06	7.7566
PPFIA1	0.284121	7.62901	5.82469	7.7282e-08	2.14219e-06	7.74698
RPS27P29	-0.765393	12.8301	-5.82362	7.76466e-08	2.14975e-06	7.74246
EDRF1	0.219067	8.18405	5.82227	7.81128e-08	2.16011e-06	7.73671
DDX3X	0.25968	8.58374	5.81812	7.95557e-08	2.19741e-06	7.71914
TBCB	-0.408667	9.87868	-5.81735	7.98244e-08	2.20223e-06	7.7159
MRPL30	-0.226083	6.96163	-5.81608	8.02735e-08	2.21201e-06	7.71052
AGO1	0.260145	7.89835	5.81475	8.07468e-08	2.21999e-06	7.70487
PHPT1	-0.446854	8.57871	-5.81473	8.0753e-08	2.21999e-06	7.7048
NENF	-0.618192	9.27576	-5.81412	8.09705e-08	2.22336e-06	7.70222
LOC100132658	-0.254834	7.53079	-5.81372	8.1114e-08	2.22469e-06	7.70052
PPIAP29	-0.607723	11.3506	-5.81169	8.18411e-08	2.242e-06	7.69195
AHCYL1	0.305783	9.79396	5.81142	8.19404e-08	2.2421e-06	7.69078
RPL31P17	-0.646661	11.9063	-5.81026	8.23618e-08	2.251e-06	7.68586
EDF1	-0.479686	10.311	-5.80589	8.39609e-08	2.29202e-06	7.6674
WBP1L	0.268859	8.15686	5.80228	8.53071e-08	2.32606e-06	7.65213
XRN1	0.204714	7.71616	5.79672	8.74232e-08	2.38098e-06	7.6286
PIK3CB	0.411245	7.53568	5.79614	8.7648e-08	2.38433e-06	7.62614
AHCY	0.498145	8.66351	5.79362	8.86233e-08	2.40806e-06	7.61551
PHF20	0.245757	8.1289	5.79162	8.94067e-08	2.42653e-06	7.60706
HCST	-0.676926	10.5963	-5.78847	9.06584e-08	2.45765e-06	7.59372
RPL23	-0.662889	12.3111	-5.78796	9.08602e-08	2.46027e-06	7.59158
PBDC1	-0.436988	9.0212	-5.78509	9.20148e-08	2.48865e-06	7.57946
SCAF8	0.256175	7.93045	5.78435	9.23149e-08	2.49389e-06	7.57634
U2AF1	-0.393979	8.3256	-5.78386	9.25158e-08	2.49643e-06	7.57425
AKAP10	0.271319	7.11784	5.78161	9.34366e-08	2.51838e-06	7.56474
TMA7	-0.644314	11.4435	-5.78089	9.37315e-08	2.52342e-06	7.56172
ITGAE	-0.318331	8.42615	-5.77985	9.4161e-08	2.53207e-06	7.55733
TMEM14DP	-0.285657	7.70933	-5.77902	9.45063e-08	2.53843e-06	7.55382
GAK	0.0869695	7.07427	5.77844	9.47485e-08	2.54202e-06	7.55136
RPS15A	-0.547865	12.3528	-5.77662	9.55093e-08	2.5595e-06	7.54368
DDT	-0.571037	10.2635	-5.77492	9.62262e-08	2.57576e-06	7.5365
TBC1D1	0.146462	6.54096	5.77264	9.7192e-08	2.59864e-06	7.52692
CTBP1	0.199109	7.65565	5.77187	9.75247e-08	2.60455e-06	7.52364
NBDY	-0.564603	10.182	-5.77029	9.82049e-08	2.61973e-06	7.51697
BOLA3	-0.410475	7.80772	-5.76937	9.86011e-08	2.6273e-06	7.5131
PRMT5	0.346395	7.88297	5.76689	9.96814e-08	2.65307e-06	7.50264
PI4KAP1	0.286191	7.65749	5.76588	1.00124e-07	2.66183e-06	7.49839
TIMM8B	-0.336005	6.95603	-5.76445	1.00757e-07	2.6756e-06	7.49234
RHOC	-0.430761	9.29315	-5.76301	1.01397e-07	2.68542e-06	7.48626
THADA	0.239758	7.09444	5.76294	1.01425e-07	2.68542e-06	7.486
ASCL2	-0.458772	8.84234	-5.76284	1.01471e-07	2.68542e-06	7.48557
MBTPS1	0.307353	8.13747	5.75784	1.03724e-07	2.74195e-06	7.46449
TACC1	0.311832	11.5413	5.75489	1.05075e-07	2.77452e-06	7.45207
SEMA4D	0.364562	10.1357	5.75344	1.05748e-07	2.78914e-06	7.44594
SBF1	0.443002	9.5917	5.75279	1.06051e-07	2.79399e-06	7.44319
POLD3	0.135859	6.55216	5.74785	1.08374e-07	2.85199e-06	7.4224
RPL21P45	-0.694023	9.09826	-5.73738	1.13468e-07	2.98168e-06	7.37832
ATAD3A	0.251448	7.09108	5.7372	1.13558e-07	2.98168e-06	7.37756
NDUFS5	-0.665856	10.407	-5.73662	1.13847e-07	2.98593e-06	7.37512
ANKRD10	0.253474	8.15775	5.73454	1.14887e-07	3.00687e-06	7.36639
MYO1F	0.53395	9.11701	5.73451	1.14903e-07	3.00687e-06	7.36626
EIF4BP3	0.230217	6.84921	5.73354	1.15393e-07	3.01634e-06	7.36218
FAM192A	0.180138	7.48055	5.73307	1.15629e-07	3.01914e-06	7.36021
NKTR	0.327009	8.47102	5.73181	1.16269e-07	3.03063e-06	7.35492
TACC3	0.345723	9.07726	5.7317	1.16328e-07	3.03063e-06	7.35443
ATP5PF	-0.432149	9.62735	-5.72962	1.17391e-07	3.05491e-06	7.3457
POLR2J3	-0.378238	8.24902	-5.7263	1.19115e-07	3.09632e-06	7.33172
ZNF700	0.238052	8.18834	5.72255	1.21085e-07	3.14405e-06	7.31597
EML3	0.368138	9.90641	5.72122	1.21792e-07	3.1589e-06	7.31039
SETX	0.339105	8.19996	5.72074	1.22046e-07	3.16198e-06	7.30839
TTC9C	-0.179788	7.05675	-5.71994	1.22478e-07	3.16697e-06	7.305
LRWD1	0.513305	8.47673	5.71988	1.2251e-07	3.16697e-06	7.30475
SNRNP27	-0.254762	8.56067	-5.71877	1.23106e-07	3.17887e-06	7.3001
GBP2	0.461894	12.3263	5.71678	1.24183e-07	3.20314e-06	7.29174
C12orf77	-0.268372	6.78007	-5.71579	1.24724e-07	3.21356e-06	7.28757
TOP3A	0.221661	7.71082	5.71302	1.26244e-07	3.24915e-06	7.27594
RPS27L	-0.28987	8.07447	-5.71248	1.26541e-07	3.25304e-06	7.27369
RPL17P33	-0.617182	7.98473	-5.71224	1.26673e-07	3.25304e-06	7.27269
NUP50	0.143168	6.78415	5.71047	1.27658e-07	3.27473e-06	7.26526
CENPW	-0.373796	6.78887	-5.7093	1.28313e-07	3.28794e-06	7.26034
UBN1	0.292545	8.67808	5.70784	1.29138e-07	3.30545e-06	7.2542
RPF2P1	-0.413134	8.2638	-5.70424	1.31189e-07	3.35429e-06	7.23907
SF3B3	0.342475	8.4347	5.70157	1.32726e-07	3.38988e-06	7.2279
NFKB1	0.353871	11.8122	5.70104	1.33035e-07	3.39405e-06	7.22567
ANAPC11	-0.17426	6.84723	-5.6972	1.35286e-07	3.44772e-06	7.20958
SUMO2P3	-0.233663	7.96172	-5.69654	1.35678e-07	3.45397e-06	7.2068
MIA3	0.124619	6.35987	5.69202	1.38383e-07	3.51898e-06	7.18786
FAAP100	0.397831	9.11434	5.69	1.3961e-07	3.54634e-06	7.17939
TMEM189-UBE2V1	-0.264553	7.49008	-5.6894	1.39975e-07	3.55176e-06	7.17689
ZC3H4	0.349697	9.54615	5.68366	1.43529e-07	3.63798e-06	7.15284
KCTD20	0.382753	9.33499	5.6825	1.44259e-07	3.65252e-06	7.14797
SLC2A6	-0.407211	8.7563	-5.67923	1.46333e-07	3.70103e-06	7.13428
RPS15AP34	-0.614241	7.52469	-5.67644	1.48128e-07	3.74239e-06	7.12258
ZNRD1	-0.322625	7.8116	-5.67558	1.48685e-07	3.75241e-06	7.11898
RTRAF	-0.414258	9.98963	-5.67369	1.49913e-07	3.77934e-06	7.11109
RPN1	0.282677	11.0684	5.6722	1.50894e-07	3.79997e-06	7.10483
VPS54	0.201805	6.75646	5.67179	1.51162e-07	3.80261e-06	7.10314
LTN1	0.232993	7.2313	5.67026	1.52175e-07	3.82398e-06	7.09673
POLE4	-0.501268	10.3346	-5.66703	1.54336e-07	3.87414e-06	7.0832
CSNK1G2	0.308962	11.9405	5.66422	1.56236e-07	3.91763e-06	7.07147
TMEM134	-0.352709	7.87308	-5.6623	1.57549e-07	3.94631e-06	7.06344
NCKAP1L	0.398462	10.5009	5.66184	1.57868e-07	3.95008e-06	7.0615
DENND4B	0.360157	9.4278	5.6607	1.58654e-07	3.96551e-06	7.05674
SF3B5	-0.437984	9.68624	-5.66019	1.59005e-07	3.97004e-06	7.05462
EEF1AKMT1	-0.309499	7.11727	-5.6581	1.6046e-07	4.00208e-06	7.04588
KSR1	0.155516	6.05404	5.6543	1.63139e-07	4.06458e-06	7.03
PIGH	-0.229985	7.3473	-5.65275	1.64244e-07	4.08775e-06	7.02353
IRAK1	0.348422	9.68877	5.65167	1.65017e-07	4.10263e-06	7.01902
POLG	0.282804	8.04958	5.65106	1.65459e-07	4.10924e-06	7.01646
TMEM214	-0.2741	7.2416	-5.64712	1.6832e-07	4.17587e-06	7.00002
UBE2D4	-0.287347	7.56358	-5.64533	1.69638e-07	4.20411e-06	6.99254
EHBP1L1	0.412246	10.1634	5.64373	1.70826e-07	4.22907e-06	6.98585
CACUL1	0.259947	6.3638	5.64315	1.71256e-07	4.23524e-06	6.98343
INO80C	-0.269169	7.79016	-5.64267	1.71617e-07	4.23968e-06	6.98142
LAMTOR2	-0.515499	9.89142	-5.64212	1.72022e-07	4.2452e-06	6.97916
PPP1R12C	0.253661	6.71101	5.64086	1.72971e-07	4.26413e-06	6.97388
ZNF106	0.331112	9.86557	5.63938	1.74087e-07	4.28712e-06	6.96771
LOC643167	0.165413	7.86158	5.6388	1.74529e-07	4.29349e-06	6.96528
LOC648771	-0.501577	12.2585	-5.63676	1.76087e-07	4.32726e-06	6.95676
BAGE3	0.211022	6.06005	5.63451	1.77813e-07	4.3651e-06	6.9474
HIGD1AP1	-0.391329	8.48902	-5.63312	1.78892e-07	4.3847e-06	6.94161
AP2A2	0.214473	6.97523	5.633	1.78986e-07	4.3847e-06	6.9411
MRPL54	-0.55899	9.15412	-5.63253	1.79353e-07	4.38908e-06	6.93914
TMEM141	-0.411563	7.85599	-5.63219	1.79621e-07	4.39105e-06	6.93771
SCARF2	0.103407	5.96017	5.6303	1.81104e-07	4.42269e-06	6.92982
OXA1L	-0.343393	9.17991	-5.62774	1.83125e-07	4.46738e-06	6.91918
ZBTB40	0.321965	7.67349	5.62721	1.83548e-07	4.47214e-06	6.91697
KLC1	0.165261	7.25868	5.62702	1.83703e-07	4.47214e-06	6.91616
ABHD14A	-0.4844	7.94693	-5.62041	1.8906e-07	4.59776e-06	6.8886
FAM168B	0.34652	7.96411	5.62015	1.89272e-07	4.59816e-06	6.88752
MLF2	-0.498952	8.26801	-5.61716	1.91741e-07	4.65331e-06	6.87509
CD59	0.193544	6.61384	5.61436	1.94087e-07	4.70536e-06	6.86344
PAG1	0.294396	8.10867	5.61276	1.95441e-07	4.73326e-06	6.85677
NBPF11	0.179315	7.34167	5.60992	1.9787e-07	4.78714e-06	6.84493
LSM2	-0.539207	9.73251	-5.60961	1.98132e-07	4.78853e-06	6.84366
NUDCD2	-0.357542	7.26467	-5.60834	1.99234e-07	4.8102e-06	6.83834
CLIC3	-0.851511	8.31571	-5.60804	1.99494e-07	4.8115e-06	6.8371
NPIPB3	0.0952693	6.75138	5.60733	2.00102e-07	4.8212e-06	6.83417
INO80	0.349178	7.46659	5.60199	2.04798e-07	4.92927e-06	6.81194
MUC1	0.18077	6.31185	5.59725	2.09055e-07	5.02655e-06	6.79222
IER2	0.262371	8.11401	5.59653	2.097e-07	5.03688e-06	6.78926
GIT2	0.340715	8.12271	5.59404	2.11983e-07	5.0865e-06	6.77888
TBK1	0.257468	9.31132	5.59234	2.13553e-07	5.11455e-06	6.77181
HOPX	-0.292874	7.17684	-5.59212	2.13749e-07	5.11455e-06	6.77093
CRIPAK	0.496967	8.09793	5.59206	2.13808e-07	5.11455e-06	6.77067
NUP153	0.33867	8.42728	5.59071	2.15062e-07	5.13929e-06	6.76506
GSTO1	-0.421578	10.7241	-5.59016	2.15579e-07	5.1464e-06	6.76276
SPATA2	0.222063	7.07959	5.58894	2.16721e-07	5.16838e-06	6.75769
TMEM260	0.265304	6.78114	5.58699	2.18563e-07	5.207e-06	6.74958
CUX1	0.173884	6.85643	5.58523	2.2023e-07	5.24138e-06	6.7423
C1orf50	-0.361886	8.42914	-5.58378	2.21614e-07	5.26897e-06	6.73629
C16orf72	0.380434	9.33715	5.58278	2.22582e-07	5.2866e-06	6.73211
IVNS1ABP	0.25029	8.23472	5.58155	2.2377e-07	5.30944e-06	6.72701
RHOT1	0.264481	8.01544	5.58104	2.24266e-07	5.3145e-06	6.72489
KIR2DL4	-0.523666	7.26666	-5.58086	2.24438e-07	5.3145e-06	6.72415
BBIP1	-0.170559	6.56891	-5.5791	2.26154e-07	5.34972e-06	6.71685
POLR2G	-0.365383	10.3343	-5.57864	2.26607e-07	5.35501e-06	6.71494
GCHFR	-0.38873	8.10299	-5.57795	2.27286e-07	5.3646e-06	6.71207
SNORD78	-0.170726	6.11399	-5.57776	2.27471e-07	5.3646e-06	6.71129
CSTB	-0.521037	11.0382	-5.57603	2.29184e-07	5.39956e-06	6.7041
ENGASE	0.217773	7.04937	5.57434	2.30866e-07	5.4337e-06	6.69709
TXNDC17	-0.574029	10.0266	-5.5695	2.35754e-07	5.54318e-06	6.67701
VENTXP1	-0.11284	6.25609	-5.56905	2.36209e-07	5.5483e-06	6.67516
EDC4	0.395955	9.11542	5.56874	2.36528e-07	5.55022e-06	6.67387
TMED4	-0.249569	9.04163	-5.56736	2.37949e-07	5.57798e-06	6.66812
DAZAP2	0.340056	13.5608	5.56655	2.38783e-07	5.59191e-06	6.66477
SH3BP5L	0.437899	8.31134	5.56546	2.39906e-07	5.61259e-06	6.66028
NME2	-0.226947	7.08503	-5.56337	2.42085e-07	5.65792e-06	6.65161
SFT2D1	-0.399499	10.48	-5.56077	2.44821e-07	5.71614e-06	6.64084
MAP3K1	0.316342	11.3331	5.56045	2.45167e-07	5.71852e-06	6.63949
ZNF230	0.244479	6.84826	5.55986	2.45794e-07	5.72743e-06	6.63704
SAMHD1	0.292148	6.56568	5.55947	2.46209e-07	5.7314e-06	6.63542
PDE6D	-0.280874	8.01744	-5.55471	2.51319e-07	5.84455e-06	6.61573
JAK1	0.439749	9.72632	5.5541	2.51985e-07	5.8542e-06	6.6132
XPA	-0.218232	7.29206	-5.55331	2.52853e-07	5.8616e-06	6.6099
CAPZB	-0.290379	10.0174	-5.55316	2.53009e-07	5.8616e-06	6.60931
TTPAL	0.21996	8.07576	5.55312	2.53055e-07	5.8616e-06	6.60914
MAN1B1	0.315702	9.1461	5.55264	2.53579e-07	5.86682e-06	6.60715
SPCS1	-0.380658	10.946	-5.55246	2.53782e-07	5.86682e-06	6.60639
LOC728098	-0.109126	6.9556	-5.55221	2.54057e-07	5.86739e-06	6.60535
ANO8	0.233225	6.54578	5.55157	2.54753e-07	5.87767e-06	6.60273
MED28	-0.263014	9.71014	-5.54903	2.57566e-07	5.93672e-06	6.5922
USP3	0.290863	10.5312	5.54783	2.58906e-07	5.96173e-06	6.58723
HDDC3	-0.352377	8.13199	-5.54712	2.59707e-07	5.97428e-06	6.58427
LOC400061	-0.246682	7.04428	-5.54688	2.59972e-07	5.97449e-06	6.5833
CCDC28B	-0.258426	7.06125	-5.54638	2.6053e-07	5.98146e-06	6.58124
SMG1	0.173588	7.68422	5.54544	2.61595e-07	6.00001e-06	6.57733
HPS3	0.343715	7.59127	5.54442	2.62751e-07	6.01856e-06	6.57311
KIR3DL1	-0.495712	7.16459	-5.54427	2.62918e-07	6.01856e-06	6.5725
EPG5	0.16357	6.41532	5.5422	2.65277e-07	6.06662e-06	6.56394
GUSBP4	-0.214152	6.79234	-5.54117	2.66464e-07	6.08781e-06	6.55966
PANK4	0.194488	7.22143	5.53828	2.69801e-07	6.15804e-06	6.54774
NPHP4	0.176491	6.44344	5.53553	2.7303e-07	6.22492e-06	6.53634
KIAA0753	0.21687	6.85727	5.53533	2.73263e-07	6.22492e-06	6.53552
SAT2	-0.363983	8.74009	-5.53409	2.74731e-07	6.25226e-06	6.53039
FAM120B	0.236081	9.98383	5.53291	2.76125e-07	6.27788e-06	6.52554
CD4	-0.559345	7.8542	-5.53246	2.76671e-07	6.28419e-06	6.52364
WASH5P	0.271283	9.49532	5.53197	2.77247e-07	6.29116e-06	6.52165
TRPT1	-0.198564	7.39811	-5.53099	2.78428e-07	6.31184e-06	6.51758
TAF10	-0.511445	10.1081	-5.52854	2.81379e-07	6.37258e-06	6.50747
EEF1B2	-0.338564	9.46429	-5.52794	2.82116e-07	6.38309e-06	6.50497
CRK	0.310217	8.21896	5.52705	2.83203e-07	6.39926e-06	6.50129
CCHCR1	0.146325	6.37796	5.52672	2.83605e-07	6.39926e-06	6.49993
FGD4	0.234183	6.21009	5.52657	2.83784e-07	6.39926e-06	6.49932
RPL7AP9	-0.510109	8.16642	-5.52642	2.83972e-07	6.39926e-06	6.49869
ATP5F1E	-0.749258	10.6972	-5.52621	2.84224e-07	6.39926e-06	6.49784
SPEN	0.311632	9.94553	5.52577	2.84759e-07	6.39926e-06	6.49604
NKG7	-0.889359	11.9195	-5.52575	2.84785e-07	6.39926e-06	6.49595
RABGAP1L	-0.357888	8.4123	-5.52556	2.85019e-07	6.39926e-06	6.49516
RAD9A	0.288982	7.17847	5.5215	2.90056e-07	6.50609e-06	6.47838
TBCD	0.237596	7.38987	5.5208	2.90937e-07	6.51961e-06	6.47547
ADIPOR2	0.247485	9.05699	5.51919	2.92958e-07	6.55862e-06	6.46884
SHC1	0.118732	7.34117	5.51847	2.93864e-07	6.57262e-06	6.46588
APPL2	0.237832	8.41077	5.51669	2.96131e-07	6.61402e-06	6.45852
USP32	0.27998	6.80295	5.51649	2.96385e-07	6.61402e-06	6.4577
ACTG1	0.304318	13.474	5.51635	2.96564e-07	6.61402e-06	6.45712
COPS6	-0.263921	8.15459	-5.51521	2.98022e-07	6.64022e-06	6.45242
CEP350	0.334517	8.99226	5.51331	3.00479e-07	6.68858e-06	6.44456
RPS29P9	-0.630157	7.3756	-5.51292	3.00975e-07	6.69326e-06	6.44298
COG7	0.205763	6.66525	5.51134	3.03032e-07	6.73261e-06	6.43645
ARL2	-0.518245	9.35352	-5.51085	3.03675e-07	6.74049e-06	6.43442
RPL36P14	-0.737087	8.79553	-5.50973	3.05137e-07	6.76652e-06	6.42982
SSR2	-0.168259	7.94296	-5.5065	3.0941e-07	6.85478e-06	6.4165
LOC441511	0.216347	6.44051	5.50596	3.10133e-07	6.86431e-06	6.41426
VOPP1	0.279175	7.72266	5.5039	3.12896e-07	6.91123e-06	6.40576
C2orf49	-0.286263	7.20113	-5.50378	3.1306e-07	6.91123e-06	6.40526
HMGB1P37	-0.27178	8.10395	-5.50372	3.1314e-07	6.91123e-06	6.40502
PNKP	0.209009	8.79953	5.50295	3.14176e-07	6.92756e-06	6.40185
TPCN2	0.398034	7.90243	5.50217	3.15228e-07	6.9421e-06	6.39865
RPL36AP44	-0.605479	8.18047	-5.50203	3.15429e-07	6.9421e-06	6.39804
RAD54L2	0.37109	8.40299	5.50028	3.17805e-07	6.98783e-06	6.39085
NBAS	0.281935	7.47534	5.49818	3.20691e-07	7.04371e-06	6.38219
TNPO3	0.313916	8.49404	5.49799	3.20949e-07	7.04371e-06	6.38142
CASC4	0.254606	6.96069	5.49731	3.21895e-07	7.05785e-06	6.37861
NMT1	0.380604	8.1677	5.49683	3.22559e-07	7.0658e-06	6.37663
SNX6	0.16806	7.55196	5.49584	3.23936e-07	7.08931e-06	6.37255
RING1	-0.404082	10.0745	-5.4949	3.25248e-07	7.11138e-06	6.36868
MRPS7	-0.296471	8.26413	-5.49398	3.26542e-07	7.13301e-06	6.36487
PRCP	-0.358948	10.6484	-5.4924	3.28766e-07	7.1749e-06	6.35837
MED11	-0.233016	7.01512	-5.49211	3.29172e-07	7.17706e-06	6.35719
SSR4	-0.526719	10.894	-5.49183	3.29575e-07	7.17915e-06	6.35602
ZDHHC17	0.313945	8.27067	5.49106	3.30659e-07	7.19381e-06	6.35287
RPL31	-0.416193	13.4809	-5.49063	3.31267e-07	7.19381e-06	6.35112
ZBTB8OSP2	-0.24564	6.33761	-5.49054	3.31408e-07	7.19381e-06	6.35071
PSMD2	0.416906	8.99702	5.49049	3.31478e-07	7.19381e-06	6.3505
DHX35	0.273787	6.7318	5.48968	3.32633e-07	7.2122e-06	6.34717
RPL10P8	-0.67747	8.89801	-5.48934	3.3311e-07	7.21583e-06	6.3458
LZTR1	0.436086	9.05052	5.48904	3.33552e-07	7.21872e-06	6.34453
PTRHD1	-0.364765	7.37415	-5.4883	3.3461e-07	7.23494e-06	6.3415
RPL28P5	-0.694302	11.2187	-5.4872	3.36199e-07	7.26259e-06	6.33696
ERCC3	0.31642	7.80167	5.48605	3.37864e-07	7.29182e-06	6.33223
RPS15P1	-0.622874	12.2822	-5.48492	3.39498e-07	7.32032e-06	6.32761
RARA	0.15016	7.22436	5.48423	3.40513e-07	7.33228e-06	6.32475
CHCHD1	-0.342719	7.04121	-5.48402	3.40813e-07	7.33228e-06	6.32391
HSPE1	-0.541979	8.57985	-5.48379	3.41155e-07	7.33228e-06	6.32294
GNG5	-0.512261	8.2663	-5.48369	3.41306e-07	7.33228e-06	6.32252
VCPIP1	0.257338	8.67333	5.48321	3.42007e-07	7.3406e-06	6.32056
U2SURP	0.218655	8.13072	5.48154	3.44463e-07	7.38655e-06	6.3137
AAMDC	-0.383171	7.54553	-5.4808	3.4556e-07	7.40327e-06	6.31066
H3F3B	0.312997	10.3242	5.47896	3.48313e-07	7.45542e-06	6.30306
GOSR1	0.196497	6.59857	5.47468	3.5477e-07	7.58669e-06	6.28547
PIGG	0.175208	7.05523	5.46944	3.62842e-07	7.75223e-06	6.26392
TTC13	0.177959	7.41401	5.46848	3.64334e-07	7.77326e-06	6.25999
NBEAL2	0.595302	9.27346	5.46838	3.64491e-07	7.77326e-06	6.25958
PMM2	0.322919	7.57101	5.4673	3.66185e-07	7.80228e-06	6.25514
D2HGDH	0.390281	8.71066	5.46703	3.66613e-07	7.80429e-06	6.25402
RPS3P3	-0.630656	9.62195	-5.46648	3.6747e-07	7.81459e-06	6.25178
MKNK1	0.397892	7.64284	5.4663	3.67765e-07	7.81459e-06	6.25101
MPPE1	0.345363	8.1237	5.46431	3.70906e-07	7.87418e-06	6.24287
KCND1	0.227089	6.40987	5.46389	3.71585e-07	7.88144e-06	6.24112
UBXN2B	0.521194	8.88769	5.46095	3.76297e-07	7.97416e-06	6.22905
SERINC1	0.34908	9.51674	5.45704	3.82656e-07	8.10157e-06	6.21301
MSH5	0.0847835	6.16034	5.45656	3.83443e-07	8.1109e-06	6.21104
RBM10	0.16702	8.13491	5.45601	3.8435e-07	8.12273e-06	6.20878
ASH2L	0.272548	9.72979	5.45473	3.86461e-07	8.1511e-06	6.20353
RPS3AP13	-0.723945	11.5042	-5.45449	3.86869e-07	8.1511e-06	6.20252
LONP1	0.472727	7.91717	5.45438	3.87039e-07	8.1511e-06	6.2021
PPP1R14A	-0.396695	7.34144	-5.45435	3.87086e-07	8.1511e-06	6.20198
PDCD10	-0.25514	7.59179	-5.45329	3.88852e-07	8.18093e-06	6.19763
CCDC167	-0.469787	7.8504	-5.45181	3.91331e-07	8.21614e-06	6.19154
BUD31	-0.313127	10.538	-5.45167	3.91557e-07	8.21614e-06	6.19099
UBR2	0.371221	9.62358	5.45166	3.91579e-07	8.21614e-06	6.19093
TXNL1	-0.455378	7.83779	-5.45121	3.92339e-07	8.22048e-06	6.18908
PIP4K2C	0.213054	7.59902	5.45112	3.92489e-07	8.22048e-06	6.18871
RPS8P10	-0.741595	10.3071	-5.4499	3.94537e-07	8.25598e-06	6.18373
POM121L14P	0.162508	6.07944	5.44911	3.95883e-07	8.27675e-06	6.18047
UXT	-0.318221	8.65724	-5.44866	3.9664e-07	8.28518e-06	6.17864
OSGIN2	0.413269	8.19749	5.44819	3.97441e-07	8.29448e-06	6.17671
TUBGCP6	0.189865	6.71772	5.44798	3.97795e-07	8.29448e-06	6.17586
EPC1	0.251413	7.24821	5.44703	3.99416e-07	8.32088e-06	6.17196
LRRK1	0.149295	6.30735	5.44512	4.02703e-07	8.38189e-06	6.16411
CCDC17	0.275672	6.367	5.44471	4.03418e-07	8.38456e-06	6.16241
EGLN2	0.135836	8.98233	5.44463	4.03549e-07	8.38456e-06	6.1621
RPL31P49	-0.719822	8.56705	-5.44388	4.04851e-07	8.40416e-06	6.15902
C15orf39	0.478471	9.80688	5.44133	4.09296e-07	8.4889e-06	6.14856
C12orf75	-0.467367	8.97402	-5.43863	4.1405e-07	8.57988e-06	6.13751
ATP8A1	0.144572	6.31709	5.43806	4.15065e-07	8.59332e-06	6.13516
ABCC5	0.256106	7.14455	5.43463	4.21203e-07	8.71268e-06	6.12111
NMB	-0.16554	6.56909	-5.43432	4.21766e-07	8.71663e-06	6.11983
RPL15P3	-0.462864	12.5654	-5.43336	4.235e-07	8.74473e-06	6.1159
TRIM27	0.182214	7.55557	5.43302	4.24114e-07	8.74969e-06	6.11452
KIFC2	0.347044	7.23293	5.43275	4.24595e-07	8.7519e-06	6.11343
EXOC1	0.167659	7.45447	5.43222	4.25563e-07	8.76412e-06	6.11125
CBX3P9	-0.182365	6.73503	-5.43151	4.2686e-07	8.78077e-06	6.10834
RPL17P18	-0.485628	8.16688	-5.43127	4.27303e-07	8.78077e-06	6.10735
TRIM37	0.140897	6.45785	5.43099	4.27817e-07	8.78077e-06	6.1062
CPNE3	0.364691	10.1577	5.43095	4.27873e-07	8.78077e-06	6.10607
PHIP	0.283008	9.91709	5.42973	4.30111e-07	8.81897e-06	6.10108
TMEM258	-0.618343	11.4532	-5.42887	4.31703e-07	8.84387e-06	6.09754
SAFB2	0.26765	9.53393	5.42851	4.32378e-07	8.8463e-06	6.09604
NUDT3	-0.277262	9.07396	-5.4284	4.32578e-07	8.8463e-06	6.0956
COMMD9	-0.291505	8.81554	-5.42707	4.35041e-07	8.88889e-06	6.09017
WRAP73	0.186156	8.94598	5.42621	4.36645e-07	8.91388e-06	6.08664
GLI4	0.178066	6.29831	5.42582	4.37377e-07	8.92104e-06	6.08504
SUGP1	0.227683	6.90343	5.42149	4.45542e-07	9.07967e-06	6.06733
THOC7	-0.439524	10.6063	-5.42069	4.47057e-07	9.10262e-06	6.06408
FXYD5	-0.377879	9.97671	-5.41935	4.49631e-07	9.14705e-06	6.05859
LRRC8D	0.266487	7.88243	5.41667	4.54818e-07	9.24453e-06	6.04761
RPL21P128	-0.54794	8.23144	-5.41575	4.56602e-07	9.27275e-06	6.04386
TATDN1	-0.306677	7.44584	-5.41211	4.63763e-07	9.40496e-06	6.02896
RGL2	0.450398	8.05623	5.41203	4.63916e-07	9.40496e-06	6.02865
LOC647086	-0.304707	6.61646	-5.41088	4.66197e-07	9.44301e-06	6.02395
CSK	0.307465	11.6076	5.41052	4.66921e-07	9.4495e-06	6.02247
PRDM1	-0.189003	7.2066	-5.40782	4.7233e-07	9.5497e-06	6.01144
MRPS21	-0.430834	8.77592	-5.40759	4.72781e-07	9.5497e-06	6.01053
SCYL3	0.143266	6.89599	5.40744	4.73097e-07	9.5497e-06	6.00989
CBR4	0.291927	7.6393	5.40103	4.86211e-07	9.80596e-06	5.98372
GGT1	0.103952	6.29537	5.39072	5.08069e-07	1.0238e-05	5.94164
CLASP2	0.334527	7.05287	5.38941	5.10916e-07	1.02865e-05	5.93629
SMCHD1	0.352569	8.00063	5.38589	5.18636e-07	1.04329e-05	5.92194
CABLES2	0.264523	6.92799	5.38481	5.21028e-07	1.0472e-05	5.91753
SLC39A9	0.164233	6.3739	5.38367	5.23551e-07	1.05137e-05	5.91291
UFC1	-0.400058	9.90143	-5.38343	5.24099e-07	1.05157e-05	5.91191
LGALS1	-0.616872	11.1202	-5.38161	5.28175e-07	1.05884e-05	5.9045
NDUFA8	-0.404647	9.61977	-5.38073	5.3015e-07	1.06189e-05	5.90093
RNF181	-0.540969	9.83706	-5.38028	5.31163e-07	1.06301e-05	5.8991
BNIP2	0.321354	9.88238	5.37915	5.33737e-07	1.06725e-05	5.89447
MAGOH	-0.434753	8.37539	-5.37705	5.38522e-07	1.07589e-05	5.88593
GOLGA5	0.258734	8.50196	5.37598	5.40989e-07	1.07918e-05	5.88156
MRPS22	-0.323842	9.31909	-5.37593	5.4109e-07	1.07918e-05	5.88138
RPS23P8	-0.582418	12.6497	-5.37552	5.42039e-07	1.08015e-05	5.8797
ELOB	-0.450385	9.24795	-5.37515	5.42906e-07	1.08096e-05	5.87817
IQCN	0.380361	7.00758	5.37318	5.47475e-07	1.08913e-05	5.87016
DDX42	0.159483	7.83401	5.3729	5.48112e-07	1.08947e-05	5.86904
RPS25P6	-0.357603	14.6675	-5.37107	5.52416e-07	1.09709e-05	5.86156
PABPC1L	0.474084	7.70372	5.3695	5.56105e-07	1.10312e-05	5.85519
SSH2	0.536305	11.1999	5.36938	5.56394e-07	1.10312e-05	5.85469
MGST2	-0.475956	9.08579	-5.36848	5.58514e-07	1.10639e-05	5.85105
FAR1	0.340402	8.67911	5.36779	5.60171e-07	1.10873e-05	5.84822
RPL23AP32	-0.314985	6.99154	-5.36755	5.60747e-07	1.10893e-05	5.84724
CKS1B	-0.3688	7.58001	-5.36718	5.61623e-07	1.10973e-05	5.84574
RPL23A	-0.422641	8.85248	-5.36641	5.63469e-07	1.11244e-05	5.8426
ERH	-0.393928	9.79721	-5.36613	5.64132e-07	1.11281e-05	5.84148
SLC37A3	0.429897	7.08237	5.36225	5.7352e-07	1.12902e-05	5.82569
GLRXP3	-0.395037	7.62708	-5.36224	5.73547e-07	1.12902e-05	5.82564
RPL7AP34	-0.516053	8.46638	-5.36214	5.738e-07	1.12902e-05	5.82522
DCUN1D2	0.0874529	6.23738	5.36181	5.74601e-07	1.12965e-05	5.82389
PHRF1	0.28643	8.37404	5.35957	5.80082e-07	1.13909e-05	5.8148
COX6C	-0.579312	11.2522	-5.35945	5.80379e-07	1.13909e-05	5.81431
BLOC1S1	-0.635527	9.27855	-5.35609	5.88726e-07	1.15451e-05	5.80065
RNF7	-0.132493	7.57617	-5.3534	5.95511e-07	1.16683e-05	5.78969
COX7C	-0.628223	11.7091	-5.35258	5.97565e-07	1.16988e-05	5.78639
TBC1D13	0.287837	7.57114	5.35139	6.00599e-07	1.17401e-05	5.78155
RPS18P12	-0.73969	11.0301	-5.35136	6.00682e-07	1.17401e-05	5.78142
PIAS4	-0.228344	9.6334	-5.35102	6.01548e-07	1.17473e-05	5.78004
ZNF350	0.31252	7.73871	5.34983	6.04591e-07	1.17968e-05	5.77521
PPP1R35	-0.357179	8.48163	-5.34911	6.06452e-07	1.18233e-05	5.77227
FRG1BP	-0.242916	7.10076	-5.34742	6.10812e-07	1.18984e-05	5.76542
DRAP1	-0.479663	9.65557	-5.34659	6.1297e-07	1.19305e-05	5.76205
SPCS2P4	-0.307531	9.07725	-5.34369	6.20572e-07	1.20684e-05	5.75025
TNFRSF1B	0.424393	12.0687	5.34022	6.29761e-07	1.22369e-05	5.73619
STAT5B	0.427925	9.04858	5.3395	6.31691e-07	1.22643e-05	5.73327
SNAPIN	-0.31425	7.70813	-5.33409	6.46354e-07	1.25385e-05	5.71132
INKA1	-0.337623	7.42697	-5.33272	6.50123e-07	1.26012e-05	5.70576
ANGEL1	0.283916	7.22082	5.32863	6.61492e-07	1.28109e-05	5.68917
MAIP1	-0.286273	8.27287	-5.32799	6.63293e-07	1.28274e-05	5.68657
LBHD1	-0.497143	8.87263	-5.32794	6.63441e-07	1.28274e-05	5.68636
SDHB	-0.267773	10.8378	-5.32745	6.64811e-07	1.28433e-05	5.68439
CHCHD5	-0.439369	7.65223	-5.32666	6.67049e-07	1.28627e-05	5.68117
NDUFV2	-0.367542	9.69507	-5.32647	6.67576e-07	1.28627e-05	5.68042
RPF2	-0.41115	8.55473	-5.32639	6.67795e-07	1.28627e-05	5.6801
PTGDS	-0.771191	7.66484	-5.32632	6.68015e-07	1.28627e-05	5.67979
RPS15P4	-0.356402	14.0405	-5.32514	6.71362e-07	1.28985e-05	5.67501
ACTN1	0.474455	11.2115	5.32513	6.71391e-07	1.28985e-05	5.67497
SNRPGP10	-0.286292	6.44	-5.32508	6.71528e-07	1.28985e-05	5.67477
GATAD2A	0.299059	10.6505	5.32348	6.761e-07	1.29659e-05	5.66828
TMEM147	-0.401063	9.21018	-5.32346	6.76143e-07	1.29659e-05	5.66822
AP5Z1	0.21848	6.56568	5.32155	6.8163e-07	1.30604e-05	5.66049
STK38L	0.216845	6.91622	5.32117	6.82746e-07	1.30711e-05	5.65893
NBPF14	0.247569	6.91878	5.32059	6.84407e-07	1.30922e-05	5.6566
INPP4A	0.0853159	6.13065	5.31962	6.87247e-07	1.31357e-05	5.65264
ZNF2	-0.142087	6.74169	-5.31873	6.89832e-07	1.31744e-05	5.64905
BTN3A1	0.255439	7.71721	5.31831	6.91045e-07	1.31868e-05	5.64737
RANP6	-0.376243	9.6199	-5.31742	6.93661e-07	1.32204e-05	5.64376
C15orf61	-0.436161	7.62834	-5.31733	6.93935e-07	1.32204e-05	5.64338
C8orf76	-0.18779	9.20929	-5.31681	6.95448e-07	1.32384e-05	5.6413
RPS27P23	-0.862217	9.16185	-5.31625	6.97106e-07	1.32592e-05	5.63902
MRPL53	-0.541483	8.5272	-5.31283	7.07272e-07	1.34403e-05	5.62517
ZNF33A	0.263446	7.43305	5.31266	7.07777e-07	1.34403e-05	5.62449
CENPX	-0.387816	8.49159	-5.31123	7.12085e-07	1.35083e-05	5.61869
PRKDC	0.189643	7.20401	5.31109	7.12512e-07	1.35083e-05	5.61812
CSRNP1	0.508129	9.37032	5.30826	7.21083e-07	1.36597e-05	5.60668
COX8A	-0.582406	11.4252	-5.30419	7.33606e-07	1.38857e-05	5.59022
FKRP	0.1685	6.73845	5.30201	7.4041e-07	1.40031e-05	5.58139
UTP11	-0.273557	8.16168	-5.29868	7.50911e-07	1.41903e-05	5.56792
NFAT5	0.198269	6.6092	5.29728	7.55351e-07	1.42627e-05	5.56228
GPSM2	0.276933	6.63947	5.29652	7.5778e-07	1.42881e-05	5.55921
KHNYN	0.285184	8.65436	5.29648	7.5792e-07	1.42881e-05	5.55904
BTN2A1	0.243536	8.18967	5.29538	7.61443e-07	1.4343e-05	5.5546
SNRPA1	-0.332599	9.63649	-5.29347	7.6763e-07	1.44479e-05	5.54687
COX5B	-0.577676	11.2545	-5.29101	7.75632e-07	1.45867e-05	5.53695
BST2	-0.500393	9.87591	-5.29016	7.78411e-07	1.46272e-05	5.53353
RPL32P18	-0.68153	11.7558	-5.28653	7.90449e-07	1.48415e-05	5.51886
RPS4XP16	-0.604274	11.8119	-5.28615	7.91727e-07	1.48536e-05	5.51731
ARFGAP3	0.241493	7.22726	5.28592	7.92474e-07	1.48557e-05	5.51641
SUMO2P6	-0.258685	6.6876	-5.28374	7.9981e-07	1.49812e-05	5.5076
NDUFA1	-0.531866	11.3472	-5.28341	8.00932e-07	1.49902e-05	5.50626
MMP25	0.347884	8.03584	5.28291	8.02635e-07	1.50101e-05	5.50423
DLST	0.243414	7.97803	5.27546	8.28235e-07	1.54765e-05	5.47422
RPUSD3	-0.274516	8.25786	-5.27285	8.37421e-07	1.56356e-05	5.46367
PSAP	0.34917	14.0228	5.27173	8.41366e-07	1.56968e-05	5.45918
DMTF1	0.225937	8.28106	5.26829	8.53659e-07	1.59134e-05	5.44531
NDUFA13	-0.494486	8.88428	-5.26707	8.5806e-07	1.59827e-05	5.4404
CCDC97	0.257259	8.99586	5.26671	8.59376e-07	1.59945e-05	5.43893
PRKAG1	-0.188102	7.86395	-5.26648	8.60223e-07	1.59976e-05	5.43799
SNRPF	-0.689256	9.66929	-5.26585	8.62513e-07	1.60274e-05	5.43545
FAM238A	0.20591	6.32829	5.26419	8.6854e-07	1.61266e-05	5.42879
SZRD1	-0.30787	9.71341	-5.26389	8.69647e-07	1.61343e-05	5.42758
OXSR1	0.303694	10.0205	5.2627	8.74018e-07	1.62026e-05	5.42278
ATP7B	0.110989	6.18849	5.26227	8.75603e-07	1.62191e-05	5.42105
MYD88	0.397337	9.69431	5.26004	8.83861e-07	1.63591e-05	5.41208
MAP4K4	0.217224	7.54711	5.2592	8.87008e-07	1.64044e-05	5.40868
GIMAP1	-0.499609	9.55128	-5.25552	9.00846e-07	1.66472e-05	5.39388
RNF166	0.264323	8.17147	5.25462	9.04279e-07	1.66974e-05	5.39025
TMEM126B	-0.317008	9.24521	-5.25443	9.04994e-07	1.66974e-05	5.38949
METTL26	-0.226871	7.38261	-5.25387	9.07131e-07	1.67237e-05	5.38724
SPRYD3	-0.868961	11.5292	-5.25238	9.12824e-07	1.68154e-05	5.38126
VDAC3P1	-0.19625	6.94472	-5.25199	9.14346e-07	1.68301e-05	5.37967
IPPK	0.175729	6.09795	5.2512	9.1739e-07	1.68729e-05	5.37649
FAM111A	0.25446	9.20126	5.24807	9.29564e-07	1.70834e-05	5.36389
COG4	0.191807	7.47496	5.24602	9.37616e-07	1.72178e-05	5.35565
HAUS1	-0.136608	6.65806	-5.24498	9.41719e-07	1.72796e-05	5.35148
MBD1	0.176989	7.32802	5.24434	9.44247e-07	1.73124e-05	5.34891
SS18L2	-0.416949	11.0387	-5.2437	9.46784e-07	1.73453e-05	5.34635
INTS4	0.168673	7.28556	5.24235	9.52195e-07	1.74308e-05	5.3409
EMC4	-0.342417	9.87608	-5.24194	9.53824e-07	1.7447e-05	5.33927
POLR2K	-0.187082	6.45859	-5.24026	9.60571e-07	1.75487e-05	5.33253
UBL3	0.311548	9.65314	5.24019	9.60882e-07	1.75487e-05	5.33222
PIK3CD	0.329889	10.089	5.23915	9.6509e-07	1.76118e-05	5.32805
BTAF1	0.299743	8.87773	5.23861	9.67271e-07	1.76378e-05	5.32589
MTHFD1L	0.328229	6.69386	5.2384	9.68127e-07	1.76397e-05	5.32505
SNRPB	-0.353932	10.4566	-5.23527	9.80942e-07	1.78468e-05	5.31248
SFI1	0.180209	6.35792	5.235	9.82044e-07	1.78468e-05	5.31141
CCDC59	-0.333153	9.52605	-5.23485	9.82699e-07	1.78468e-05	5.31077
ENO1	0.362332	12.6573	5.2347	9.83304e-07	1.78468e-05	5.31018
IMP4	-0.371489	9.7337	-5.23456	9.83891e-07	1.78468e-05	5.30961
UBL5	-0.391678	8.53798	-5.23451	9.84074e-07	1.78468e-05	5.30943
IFT20	-0.366367	7.57338	-5.23416	9.85554e-07	1.78598e-05	5.308
RUSC2	0.221518	6.26637	5.22635	1.01841e-06	1.8441e-05	5.27666
GTF2IRD2B	-0.238586	7.06399	-5.2261	1.01947e-06	1.8446e-05	5.27566
ZNF319	0.351015	9.45087	5.22489	1.02465e-06	1.85253e-05	5.27082
ORAI2	0.27123	6.67335	5.22026	1.04478e-06	1.88629e-05	5.25224
ZNF333	0.156839	6.73389	5.22005	1.0457e-06	1.88629e-05	5.25139
RPL7P20	-0.304481	7.25198	-5.22004	1.04575e-06	1.88629e-05	5.25135
ZSWIM4	0.169403	7.03686	5.21968	1.04732e-06	1.88767e-05	5.24992
KLRD1	-0.510597	7.89684	-5.21764	1.05631e-06	1.90242e-05	5.24175
NDUFB3	-0.484373	10.6807	-5.21701	1.0591e-06	1.90597e-05	5.23923
DHX8	0.206945	7.48485	5.21632	1.06219e-06	1.91006e-05	5.23644
ROCK1P1	0.330593	7.66805	5.21559	1.06545e-06	1.91446e-05	5.23351
UTP3	-0.22491	7.10185	-5.21429	1.07128e-06	1.92345e-05	5.2283
PTGER4P2-CDK2AP2P2	-0.143457	6.3456	-5.21344	1.0751e-06	1.92822e-05	5.2249
LOC400499	0.359994	6.46544	5.21333	1.07559e-06	1.92822e-05	5.22447
IAH1	-0.301817	8.59628	-5.21175	1.08274e-06	1.93956e-05	5.21814
RPL17P8	-0.673555	11.1682	-5.20968	1.09219e-06	1.955e-05	5.20983
SIPA1	0.245071	9.54774	5.20886	1.09593e-06	1.95913e-05	5.20657
RPL24	-0.43105	13.0108	-5.20881	1.09618e-06	1.95913e-05	5.20635
HAUS4	0.436979	8.64075	5.20858	1.09724e-06	1.95953e-05	5.20543
RPL17P36	-0.654279	10.8854	-5.20807	1.09959e-06	1.96223e-05	5.20339
C9orf16	-0.413714	7.29888	-5.20732	1.10301e-06	1.9665e-05	5.20042
ZBTB34	0.228572	7.55901	5.20718	1.10366e-06	1.9665e-05	5.19985
SLC9A1	0.386805	9.66292	5.20644	1.10708e-06	1.97109e-05	5.1969
NAA20	-0.229383	8.15306	-5.20546	1.11166e-06	1.97773e-05	5.19296
RPL12	-0.463979	12.6942	-5.20356	1.12054e-06	1.99202e-05	5.18535
KCNH6	0.189795	8.23047	5.20007	1.13703e-06	2.01981e-05	5.1714
BUD13	0.203361	7.70327	5.19917	1.14136e-06	2.02483e-05	5.16776
FAM90A3P	-0.295753	7.4642	-5.19912	1.14159e-06	2.02483e-05	5.16757
UBE2V2	-0.14616	7.5118	-5.19385	1.16704e-06	2.0684e-05	5.14651
INF2	0.203591	7.35609	5.19345	1.16903e-06	2.07035e-05	5.14489
TLR6	0.475022	8.39728	5.19191	1.17658e-06	2.08216e-05	5.13873
SRRM2	0.389725	10.4696	5.19081	1.18201e-06	2.09018e-05	5.13434
RASA2	0.279447	7.32128	5.1883	1.19446e-06	2.1106e-05	5.12433
UBLCP1	-0.253763	9.0952	-5.18658	1.2031e-06	2.12237e-05	5.11744
SMUG1	-0.257296	8.31166	-5.18645	1.20374e-06	2.12237e-05	5.11693
MITD1	-0.298288	8.94843	-5.18643	1.20384e-06	2.12237e-05	5.11686
DENND6B	-0.799137	9.47945	-5.18593	1.20634e-06	2.12518e-05	5.11487
KLHL12	0.204395	8.44175	5.18476	1.21226e-06	2.134e-05	5.1102
KCTD21	0.247521	6.9639	5.18443	1.21395e-06	2.13537e-05	5.10887
RFC1	0.240256	7.90053	5.1826	1.2233e-06	2.15019e-05	5.10154
ABCA7	0.184606	6.71519	5.18067	1.23317e-06	2.16592e-05	5.09386
RHEB	-0.250477	9.76023	-5.18044	1.23436e-06	2.16639e-05	5.09294
UBR3	0.212021	7.64267	5.17962	1.23864e-06	2.17227e-05	5.08963
STT3B	0.397804	7.73124	5.17897	1.242e-06	2.17653e-05	5.08705
ZNF81	0.160828	6.05624	5.17794	1.24733e-06	2.18422e-05	5.08296
KLF2	0.24714	13.6602	5.17626	1.25613e-06	2.19799e-05	5.07625
SEMA6C	0.157596	6.01329	5.17352	1.27058e-06	2.22161e-05	5.06533
PPIAL4A	-0.414128	11.2539	-5.17298	1.27347e-06	2.22332e-05	5.06316
GPN2	-0.233013	8.59486	-5.17295	1.2736e-06	2.22332e-05	5.06305
ZNFX1	0.340209	9.88558	5.1728	1.27441e-06	2.22332e-05	5.06245
PCMTD1	0.204122	10.0574	5.17251	1.27599e-06	2.22443e-05	5.06126
RPS3AP44	-0.724242	9.10959	-5.17161	1.2808e-06	2.23115e-05	5.05767
RANBP1	-0.369621	8.88579	-5.16969	1.29106e-06	2.2471e-05	5.05005
ADA2	0.221646	8.276	5.16954	1.29188e-06	2.2471e-05	5.04945
CLCN6	0.145596	6.85296	5.16825	1.29886e-06	2.25757e-05	5.0443
SEC11C	-0.485559	10.0159	-5.16783	1.30115e-06	2.25936e-05	5.04262
FBXO38	0.242625	7.80841	5.16771	1.30182e-06	2.25936e-05	5.04212
TSTD1	-0.2502	7.12091	-5.16725	1.30432e-06	2.26202e-05	5.04029
SWI5	-0.275224	7.87457	-5.16704	1.30544e-06	2.26228e-05	5.03947
ATF2	0.182488	6.74561	5.1665	1.30837e-06	2.26569e-05	5.03733
HIGD2A	-0.484321	10.7708	-5.16559	1.31338e-06	2.27241e-05	5.03368
C11orf21	0.245454	7.67103	5.16544	1.3142e-06	2.27241e-05	5.03309
MANF	-0.395796	10.0168	-5.16372	1.32364e-06	2.28705e-05	5.02625
PLAC8	-0.53978	10.5683	-5.16317	1.32673e-06	2.29069e-05	5.02403
LOC730234	0.326052	6.6296	5.16221	1.33204e-06	2.29817e-05	5.02021
TMEM205	-0.473197	9.52917	-5.16123	1.3375e-06	2.30588e-05	5.01631
KRTCAP2	-0.623065	10.4047	-5.15946	1.3474e-06	2.32123e-05	5.00927
C7orf26	0.226327	8.79942	5.15789	1.35628e-06	2.33481e-05	5.00299
VPS4B	0.301892	10.4811	5.15677	1.36262e-06	2.34401e-05	4.99854
NARF	0.462589	9.06785	5.15647	1.3643e-06	2.34517e-05	4.99736
NCOR1	0.20187	7.5122	5.15605	1.3667e-06	2.34757e-05	4.99569
GAB3	0.311135	7.4156	5.15583	1.36794e-06	2.34799e-05	4.99482
RPS2P28	-0.834713	10.984	-5.15495	1.37299e-06	2.35492e-05	4.9913
PCGF1	-0.317324	7.316	-5.15465	1.37472e-06	2.35615e-05	4.9901
RNF5	-0.152677	6.6633	-5.1541	1.37785e-06	2.35895e-05	4.98793
CDC40	0.299918	9.43395	5.15401	1.37836e-06	2.35895e-05	4.98757
TLR8	0.401135	8.92809	5.15193	1.39039e-06	2.3778e-05	4.97927
DPP8	0.12336	7.20879	5.15085	1.39669e-06	2.38682e-05	4.97496
ZNF511	-0.260333	8.45746	-5.14995	1.40193e-06	2.39402e-05	4.97138
CBL	0.300696	9.17086	5.14831	1.41151e-06	2.40778e-05	4.96488
RAB1B	-0.291971	7.1897	-5.14822	1.41204e-06	2.40778e-05	4.96452
RPS15AP24	-0.384375	13.3892	-5.14747	1.4165e-06	2.41362e-05	4.96151
ZNF428	-0.470447	10.6687	-5.14605	1.42487e-06	2.42612e-05	4.95588
PTDSS1	0.48712	9.10986	5.14401	1.43705e-06	2.44508e-05	4.94776
STK36	0.224549	7.75331	5.1418	1.45036e-06	2.46593e-05	4.93896
TBC1D15	0.284026	8.85776	5.14046	1.45844e-06	2.47787e-05	4.93365
WHSC1L2P	0.364823	7.50822	5.1373	1.47777e-06	2.50889e-05	4.92108
RNF4	0.232508	8.42897	5.13637	1.48352e-06	2.51578e-05	4.91738
UQCRFS1P1	-0.209814	6.49701	-5.13629	1.48398e-06	2.51578e-05	4.91708
LOC606724	0.154896	8.64408	5.13501	1.49193e-06	2.52571e-05	4.91198
TIGD7	0.241837	7.03356	5.135	1.492e-06	2.52571e-05	4.91193
MSRB2	-0.658848	9.77448	-5.13469	1.49393e-06	2.52716e-05	4.9107
ACOT13	-0.307195	7.7511	-5.13322	1.50306e-06	2.54076e-05	4.90488
CCDC58	-0.415285	7.20885	-5.13107	1.51658e-06	2.56176e-05	4.89634
ZNF576	-0.17422	7.20098	-5.12831	1.53412e-06	2.58951e-05	4.88536
RDH11	-0.226998	9.1315	-5.12602	1.54881e-06	2.61242e-05	4.87626
MRPL43	-0.222375	7.79283	-5.12569	1.55089e-06	2.61405e-05	4.87498
RCOR3	0.242072	9.05162	5.12473	1.55713e-06	2.62269e-05	4.87115
YTHDF3	0.251385	8.51735	5.12424	1.56029e-06	2.62612e-05	4.86921
MACF1	0.180818	7.09333	5.12384	1.56286e-06	2.62855e-05	4.86764
NDUFB8	-0.45161	11.0429	-5.12298	1.56849e-06	2.63612e-05	4.86421
STAM	0.233478	7.69211	5.12223	1.5734e-06	2.64248e-05	4.86122
FBXL5	0.268452	7.9682	5.12178	1.57635e-06	2.64553e-05	4.85944
GRAMD4	0.384335	7.90679	5.12131	1.57943e-06	2.64881e-05	4.85757
RPS25P8	-0.57044	13.0026	-5.12026	1.58629e-06	2.65839e-05	4.85344
TTC14	0.29681	7.89423	5.11805	1.60097e-06	2.67965e-05	4.84464
LRCH4	0.357486	10.1558	5.118	1.60126e-06	2.67965e-05	4.84447
PRDM10	0.190578	7.35665	5.11746	1.60487e-06	2.68377e-05	4.84232
TARDBP	0.25482	7.40773	5.11699	1.60801e-06	2.68534e-05	4.84046
COX14	-0.512869	7.95869	-5.11698	1.6081e-06	2.68534e-05	4.8404
RPL10A	-0.528878	12.3243	-5.11597	1.61486e-06	2.69401e-05	4.8364
LENG1	-0.156936	6.73859	-5.11586	1.6156e-06	2.69401e-05	4.83596
CERS6	0.404461	9.50165	5.11417	1.62696e-06	2.71101e-05	4.82928
LEMD3	0.283917	9.16427	5.11329	1.63291e-06	2.719e-05	4.82579
HPGD	0.344344	6.9226	5.11193	1.64216e-06	2.73246e-05	4.8204
LOC100128086	-0.226839	7.82504	-5.11108	1.64796e-06	2.74016e-05	4.81703
MAPKAPK3	0.30187	11.3963	5.11087	1.64943e-06	2.74065e-05	4.81619
FLOT2	0.473051	12.6518	5.10914	1.6613e-06	2.75842e-05	4.80934
PXYLP1	0.320849	7.23281	5.10849	1.6658e-06	2.76392e-05	4.80676
DGCR8	0.247885	8.10384	5.10812	1.66837e-06	2.76623e-05	4.80529
SRSF5	0.309028	11.2386	5.10697	1.67632e-06	2.77745e-05	4.80075
ANKRD17	0.204518	7.32752	5.1066	1.6789e-06	2.77975e-05	4.79928
DCTN6	-0.193649	7.19996	-5.10518	1.6888e-06	2.79417e-05	4.79367
ESD	-0.27833	8.73866	-5.10311	1.70338e-06	2.8163e-05	4.78547
PACSIN2	0.453767	9.76557	5.10218	1.71e-06	2.82525e-05	4.78177
HAUS1P2	-0.138338	6.49249	-5.09951	1.72905e-06	2.8532e-05	4.77119
ARNTL	0.17222	7.27518	5.09946	1.72936e-06	2.8532e-05	4.77102
RPL18P9	-0.325784	6.88333	-5.09908	1.73208e-06	2.85478e-05	4.76953
ZNF598	0.165531	7.73765	5.09873	1.73459e-06	2.85478e-05	4.76814
DPM3	-0.424894	7.69432	-5.09868	1.73501e-06	2.85478e-05	4.76791
EIF3K	-0.429741	11.3953	-5.09865	1.7352e-06	2.85478e-05	4.76781
DUSP23	-0.476094	9.46425	-5.09823	1.73823e-06	2.85775e-05	4.76614
FASTKD5	0.225665	8.66985	5.09708	1.7465e-06	2.86934e-05	4.76161
VAMP8	-0.514868	10.9973	-5.09543	1.75854e-06	2.88698e-05	4.75505
MIF	-0.669116	10.2808	-5.09527	1.75971e-06	2.88698e-05	4.75442
TRA2A	0.249362	8.17593	5.09299	1.77639e-06	2.9123e-05	4.74542
VIPAS39	0.157344	7.37108	5.09193	1.78425e-06	2.92314e-05	4.74121
MRPL10	-0.170221	7.16696	-5.08902	1.80584e-06	2.95644e-05	4.72973
ACLY	0.261168	9.22813	5.08744	1.81774e-06	2.97385e-05	4.72346
LAGE3	-0.507773	8.92763	-5.08707	1.8205e-06	2.97628e-05	4.72201
CEP164	0.23437	7.02896	5.08615	1.82749e-06	2.98563e-05	4.71836
SUGP2	0.242086	7.97608	5.08454	1.83968e-06	3.00344e-05	4.71202
ITPR2	0.237462	7.28026	5.08397	1.84401e-06	3.00841e-05	4.70977
TCFL5	0.288192	7.67908	5.0833	1.8492e-06	3.01477e-05	4.70709
OSBPL9	0.171453	7.52207	5.08307	1.85094e-06	3.01551e-05	4.70619
RAB43	0.207243	6.95028	5.08198	1.85932e-06	3.02705e-05	4.70188
RAI1	0.247347	7.27723	5.08007	1.87403e-06	3.04889e-05	4.69436
CHRNA5	0.256152	7.99364	5.07988	1.87549e-06	3.04914e-05	4.69362
BRD3	0.223902	9.14211	5.07518	1.91236e-06	3.10692e-05	4.67505
MED30	-0.338516	8.99458	-5.07409	1.92097e-06	3.11875e-05	4.67076
SLC7A6	0.364853	7.66542	5.07336	1.92685e-06	3.12612e-05	4.66785
CPEB2	0.161313	6.74888	5.0729	1.93049e-06	3.12985e-05	4.66605
HMGN2P18	-0.200195	6.72991	-5.07273	1.93188e-06	3.12995e-05	4.66536
ITGAX	0.405495	7.87555	5.07201	1.93763e-06	3.13708e-05	4.66252
LSM7	-0.559237	9.38816	-5.07141	1.94238e-06	3.14261e-05	4.66019
ZFAS1	-0.272367	8.28459	-5.06961	1.95691e-06	3.16392e-05	4.65308
MIR4697HG	0.163438	6.32831	5.06786	1.97113e-06	3.1847e-05	4.64617
MCL1	0.373284	10.2655	5.06667	1.98088e-06	3.19825e-05	4.64147
GTSCR1	-0.398307	6.99958	-5.06609	1.98562e-06	3.20369e-05	4.63919
RPL21P69	-0.644713	8.24167	-5.06527	1.99238e-06	3.21239e-05	4.63594
SEC23A	0.15349	6.39335	5.06505	1.99417e-06	3.21306e-05	4.63509
SENP2	0.192493	7.74953	5.06458	1.99801e-06	3.21703e-05	4.63325
WDR82P1	0.227998	6.79065	5.06389	2.00376e-06	3.2222e-05	4.63051
ANXA2P1	-0.529334	8.88466	-5.06386	2.00397e-06	3.2222e-05	4.63041
ASB6	0.135965	6.62439	5.06321	2.00941e-06	3.22684e-05	4.62783
BTN2A2	0.142095	6.33544	5.06318	2.00962e-06	3.22684e-05	4.62773
HECTD1	0.2989	9.21062	5.06268	2.01376e-06	3.23127e-05	4.62576
SLC52A2	0.312056	8.36168	5.06175	2.02156e-06	3.24156e-05	4.62207
ARL11	0.186328	6.35053	5.06083	2.02924e-06	3.25142e-05	4.61845
PIN1	-0.292001	10.1658	-5.06068	2.03049e-06	3.25142e-05	4.61787
KIDINS220	0.258284	9.31808	5.05988	2.03725e-06	3.25684e-05	4.6147
CCDC34	-0.183616	6.74535	-5.05984	2.03757e-06	3.25684e-05	4.61455
LOC100130476	-0.174558	6.70589	-5.05978	2.03805e-06	3.25684e-05	4.61432
PTMAP11	-0.247303	6.74771	-5.05835	2.05018e-06	3.27351e-05	4.60867
AKR1C4	-0.164259	6.38357	-5.05822	2.05128e-06	3.27351e-05	4.60815
EMG1	-0.358102	8.28731	-5.05785	2.0544e-06	3.27626e-05	4.6067
TMC6	0.450232	9.77039	5.05629	2.06768e-06	3.29519e-05	4.60056
GZMK	-0.677603	10.2684	-5.05461	2.08209e-06	3.3159e-05	4.59393
NFKBID	-0.294182	6.92724	-5.05408	2.08659e-06	3.3208e-05	4.59187
NCSTN	0.283583	10.9472	5.05343	2.09221e-06	3.32749e-05	4.58931
SUCLG1	-0.259381	9.55364	-5.05262	2.09923e-06	3.33637e-05	4.58611
LMTK2	0.265915	6.68313	5.05211	2.10365e-06	3.34113e-05	4.58411
CLTA	-0.192908	8.11948	-5.05173	2.10696e-06	3.34412e-05	4.58261
SNRNP200	0.250244	7.34521	5.05129	2.1108e-06	3.34794e-05	4.58087
SLC23A2	0.108051	6.21854	5.05029	2.11953e-06	3.35951e-05	4.57693
ZBTB43	0.268128	7.9424	5.04924	2.12874e-06	3.37183e-05	4.5728
ADCY10P1	0.31947	7.13274	5.04738	2.14511e-06	3.39546e-05	4.56549
PGGHG	0.630552	9.29859	5.04586	2.15865e-06	3.41458e-05	4.55949
IL25	-0.117563	6.4712	-5.04506	2.16571e-06	3.42344e-05	4.55638
HIST2H4B	-0.311846	7.0304	-5.04489	2.16725e-06	3.42356e-05	4.5557
NGDN	-0.228743	7.88183	-5.04289	2.18517e-06	3.44954e-05	4.54784
PCSK7	0.37603	9.42069	5.04238	2.18985e-06	3.45459e-05	4.5458
GADD45GIP1	-0.253797	6.37587	-5.042	2.19328e-06	3.45767e-05	4.54431
MAP3K5	0.293548	10.1019	5.03971	2.2141e-06	3.48814e-05	4.5353
ELK1	0.283186	8.43132	5.03914	2.21925e-06	3.4939e-05	4.53309
PPIH	-0.403035	8.4113	-5.03772	2.23229e-06	3.51206e-05	4.5275
ALOX5	0.244206	8.43303	5.03724	2.23672e-06	3.51667e-05	4.52561
TRIM25	0.581946	9.19338	5.03601	2.24811e-06	3.53173e-05	4.52077
MAP3K11	0.328401	8.33103	5.03588	2.24931e-06	3.53173e-05	4.52025
B3GNT2	0.275097	6.96998	5.03441	2.26295e-06	3.55076e-05	4.51449
CDC42SE1	0.415536	9.48376	5.03346	2.27181e-06	3.56226e-05	4.51077
COX7A2L	-0.291991	10.2114	-5.03305	2.2757e-06	3.56597e-05	4.50914
TRIB1	0.491035	9.375	5.03257	2.2802e-06	3.57063e-05	4.50725
RPAIN	-0.331814	9.22023	-5.02905	2.31352e-06	3.62039e-05	4.49342
LOC441087	0.517251	12.8969	5.02854	2.3183e-06	3.62544e-05	4.49145
GTSF1	-0.28907	6.99067	-5.02671	2.33586e-06	3.65046e-05	4.48425
SUN1	0.296106	7.85853	5.02586	2.34405e-06	3.66019e-05	4.48092
SAP30BP	0.186921	6.99458	5.02574	2.34521e-06	3.66019e-05	4.48044
PEMT	-0.133333	6.54448	-5.02546	2.34795e-06	3.66202e-05	4.47933
RPL15P22	-0.351948	7.3155	-5.02144	2.38711e-06	3.72062e-05	4.46356
RPL23AP44	-0.568066	7.82361	-5.02035	2.39784e-06	3.73297e-05	4.45928
GTPBP2	0.178935	6.33754	5.02031	2.39823e-06	3.73297e-05	4.45913
TSR1	0.228388	6.99707	5.01992	2.40211e-06	3.73652e-05	4.45759
DHX34	0.318665	7.35609	5.01934	2.40782e-06	3.74292e-05	4.45532
SOD1	-0.471285	11.5228	-5.01855	2.41564e-06	3.75259e-05	4.45223
SHOC2	0.308327	9.49189	5.01703	2.43082e-06	3.77366e-05	4.44626
TRERF1	0.105648	6.42715	5.01657	2.43542e-06	3.7783e-05	4.44445
MIB1	0.215592	6.93704	5.01599	2.44117e-06	3.7847e-05	4.44221
OTUD4	0.105704	6.54185	5.01532	2.44797e-06	3.79274e-05	4.43955
MAGEH1	-0.166575	6.91944	-5.01397	2.46153e-06	3.81121e-05	4.43429
NIP7	-0.350815	8.61038	-5.01356	2.4657e-06	3.8128e-05	4.43267
RPS12P11	-0.63822	7.95381	-5.01355	2.46581e-06	3.8128e-05	4.43263
APP	0.258388	7.79402	5.01295	2.47192e-06	3.81972e-05	4.43027
TP53BP1	0.297233	7.52307	5.01264	2.47504e-06	3.82201e-05	4.42907
EFR3A	0.303145	10.1816	5.01218	2.47975e-06	3.82504e-05	4.42726
ECI2	-0.211443	7.57849	-5.01213	2.48027e-06	3.82504e-05	4.42706
NXF1	0.228748	9.64363	5.01118	2.48999e-06	3.83751e-05	4.42333
SCARNA3	0.525725	7.37127	5.01034	2.49854e-06	3.84815e-05	4.42006
DDX60L	0.539597	8.47008	5.00737	2.52924e-06	3.89287e-05	4.40842
MCM9	0.0954681	6.44026	5.00654	2.53792e-06	3.90366e-05	4.40515
ATP7A	0.249288	6.81791	5.00506	2.55344e-06	3.92494e-05	4.39934
TBCA	-0.551026	11.2437	-5.00457	2.55853e-06	3.93019e-05	4.39744
MTMR14	0.167182	8.66551	5.00432	2.56116e-06	3.93165e-05	4.39646
CHST15	0.555685	11.4406	5.00292	2.57591e-06	3.95169e-05	4.39099
ZNF263	0.435031	8.01336	5.00226	2.58292e-06	3.95873e-05	4.3884
CNTRL	0.281503	8.1197	5.00206	2.58499e-06	3.95873e-05	4.38764
NRBP2	0.278285	7.41894	5.00198	2.58593e-06	3.95873e-05	4.38729
SNRPD2	-0.290611	8.99957	-5.00185	2.58726e-06	3.95873e-05	4.3868
S100A11	-0.839628	10.8217	-5.0016	2.58993e-06	3.96022e-05	4.38582
PPM1F	0.471554	10.9835	5.00117	2.59449e-06	3.96358e-05	4.38414
ACAP1	0.306316	9.20452	5.00092	2.59712e-06	3.96358e-05	4.38317
TBC1D20	0.180852	7.6827	5.00092	2.59721e-06	3.96358e-05	4.38314
REEP3	0.145283	6.00813	5.00067	2.59987e-06	3.96505e-05	4.38217
ELL	0.353074	8.64519	4.99911	2.61653e-06	3.98786e-05	4.37608
IREB2	0.311655	7.39431	4.99739	2.6351e-06	4.01355e-05	4.36934
RPL18AP16	-0.56304	11.6764	-4.99699	2.63944e-06	4.01755e-05	4.36777
LOC100130298	-0.308912	6.87567	-4.9964	2.64581e-06	4.02462e-05	4.36547
TBC1D3G	0.373872	6.99528	4.99453	2.66615e-06	4.05292e-05	4.35817
APIP	-0.23805	7.74529	-4.99368	2.67556e-06	4.06459e-05	4.35481
BIN3	0.333341	7.17418	4.99166	2.69774e-06	4.09563e-05	4.34694
FAM98C	-0.183112	6.96897	-4.99059	2.70962e-06	4.11099e-05	4.34275
MMUT	0.135794	7.22483	4.99018	2.71425e-06	4.11535e-05	4.34113
ADCK5	0.122275	6.45524	4.98989	2.71745e-06	4.11753e-05	4.34
TMEM60	-0.331592	9.33791	-4.98901	2.7273e-06	4.12979e-05	4.33655
GZMB	-0.966819	10.3624	-4.98816	2.73676e-06	4.14143e-05	4.33325
GANAB	0.395019	9.1104	4.98765	2.74254e-06	4.14749e-05	4.33124
NIBAN1	0.674671	11.7901	4.98691	2.75079e-06	4.1567e-05	4.32838
SHLD1	-0.337665	6.76376	-4.98679	2.75218e-06	4.1567e-05	4.3279
POC5	0.172049	8.05938	4.98621	2.75877e-06	4.16396e-05	4.32562
TTC31	0.317424	8.4279	4.98537	2.76824e-06	4.17556e-05	4.32235
MPV17	-0.397802	7.97976	-4.98276	2.79801e-06	4.21775e-05	4.31216
NLGN3	0.159832	5.87893	4.98228	2.80358e-06	4.22342e-05	4.31026
CUEDC2	-0.217506	8.89042	-4.98188	2.80811e-06	4.22753e-05	4.30872
WDR19	0.203731	7.36431	4.98115	2.81653e-06	4.23747e-05	4.30587
TPRA1	-0.962251	11.2657	-4.97817	2.85114e-06	4.28679e-05	4.29423
DCPS	-0.245627	7.56411	-4.97651	2.87066e-06	4.31337e-05	4.28773
TCIRG1	0.252146	7.67532	4.9744	2.89557e-06	4.34801e-05	4.2795
DTX2	0.146457	7.35684	4.97423	2.89754e-06	4.34817e-05	4.27885
MCM7	0.179451	7.48907	4.97316	2.91029e-06	4.3645e-05	4.27466
SMIM19	-0.336551	8.49794	-4.97278	2.91481e-06	4.36848e-05	4.27318
ZC3H3	0.229231	8.94846	4.97138	2.93157e-06	4.39078e-05	4.26772
WASH2P	0.202619	7.61575	4.97025	2.94516e-06	4.40831e-05	4.26332
TMED5	0.276427	9.70835	4.96833	2.96832e-06	4.44015e-05	4.25585
NCOA6	0.244938	9.64235	4.96768	2.97629e-06	4.44922e-05	4.2533
TSR2	-0.344738	9.24806	-4.96732	2.98065e-06	4.45289e-05	4.2519
SLC22A15	0.455078	7.46766	4.96677	2.98737e-06	4.46008e-05	4.24976
GTPBP8	-0.270553	7.31752	-4.96617	2.99475e-06	4.46825e-05	4.2474
DYRK4	-0.294069	7.81553	-4.96458	3.01423e-06	4.49445e-05	4.24123
TMCO3	0.456478	8.20172	4.9644	3.01651e-06	4.49498e-05	4.24051
RPL15P20	-0.462824	8.03255	-4.96272	3.03728e-06	4.52305e-05	4.23397
HAX1	-0.201783	7.69648	-4.96107	3.05783e-06	4.55076e-05	4.22754
SLC30A9	0.22958	8.64074	4.96076	3.06171e-06	4.55085e-05	4.22633
PDE7A	0.198555	7.41645	4.96076	3.06178e-06	4.55085e-05	4.22631
NAXE	-0.369936	8.70394	-4.95551	3.1282e-06	4.64661e-05	4.20587
VAMP5	-0.544639	9.44196	-4.95395	3.14817e-06	4.67332e-05	4.1998
TIMM23	-0.300698	8.53305	-4.95318	3.15809e-06	4.68506e-05	4.19681
SRSF4	0.254882	10.9693	4.95161	3.17845e-06	4.71229e-05	4.19068
WDR20	0.151041	7.62358	4.95109	3.18514e-06	4.71921e-05	4.18868
CWC25	0.242969	8.09835	4.94793	3.22653e-06	4.77752e-05	4.17638
TMEM238	-0.530067	8.0019	-4.94731	3.23474e-06	4.78664e-05	4.17396
MRPS6	-0.414424	10.8998	-4.94668	3.24308e-06	4.79595e-05	4.17151
UBQLN2	0.299089	10.2127	4.94582	3.25446e-06	4.80973e-05	4.16817
PREB	0.304496	7.82262	4.9449	3.26667e-06	4.82295e-05	4.1646
EEF2	0.468645	12.9561	4.94484	3.26752e-06	4.82295e-05	4.16435
EPS15	0.24939	7.88098	4.94208	3.30445e-06	4.87437e-05	4.15365
NDUFA11	-0.495095	9.61539	-4.94168	3.30991e-06	4.87935e-05	4.15208
IRF3	-0.397241	8.80287	-4.94097	3.31949e-06	4.89039e-05	4.14932
FCRLB	-0.217882	7.17915	-4.94081	3.32161e-06	4.89039e-05	4.14871
SEPTIN9	0.449227	13.3101	4.94066	3.32367e-06	4.89039e-05	4.14812
BCAS2	-0.208723	6.77544	-4.93928	3.34245e-06	4.91493e-05	4.14276
FHOD1	0.249976	7.93295	4.93755	3.36618e-06	4.94672e-05	4.13602
ASAP1	0.430812	9.98833	4.9373	3.36954e-06	4.94855e-05	4.13507
LLGL1	0.351119	7.91942	4.93686	3.37568e-06	4.95256e-05	4.13333
DDX41	0.218078	8.23853	4.9368	3.37651e-06	4.95256e-05	4.1331
C15orf40	-0.144975	6.93898	-4.93657	3.37958e-06	4.95397e-05	4.13223
EXOSC8	-0.289263	8.00907	-4.93622	3.38439e-06	4.95791e-05	4.13088
SEC31B	0.133743	6.25583	4.93492	3.40248e-06	4.9813e-05	4.1258
FOCAD	0.302425	6.90533	4.93358	3.42105e-06	5.00535e-05	4.12062
ZCCHC14	0.344457	7.43586	4.93066	3.46202e-06	5.06212e-05	4.10928
AP2S1	-0.429403	11.5635	-4.92851	3.49245e-06	5.10343e-05	4.10094
RWDD1	-0.203891	8.50668	-4.92726	3.51033e-06	5.12635e-05	4.09608
RPL29P2	-0.146317	6.4163	-4.92663	3.51941e-06	5.13641e-05	4.09362
CCDC12	-0.414788	9.26146	-4.92338	3.56623e-06	5.20149e-05	4.08103
RPL17P25	-0.354369	7.18059	-4.92244	3.57996e-06	5.21827e-05	4.07737
PSMG1	-0.288409	7.72826	-4.92036	3.61035e-06	5.25929e-05	4.06932
VAC14	0.101754	6.39772	4.91991	3.61701e-06	5.2657e-05	4.06757
FLJ20021	-0.293076	7.28563	-4.91909	3.62906e-06	5.27996e-05	4.0644
U2AF2	-0.200251	8.11207	-4.91831	3.64072e-06	5.29097e-05	4.06134
RBM34	-0.34082	8.85736	-4.91814	3.6432e-06	5.29097e-05	4.0607
NDUFA6	-0.284857	8.94386	-4.91812	3.64341e-06	5.29097e-05	4.06064
LRMP	0.31484	10.0029	4.91708	3.65892e-06	5.3102e-05	4.0566
RPL18AP3	-0.558577	12.4269	-4.91277	3.7236e-06	5.40072e-05	4.03991
RPL7AP53	-0.397485	7.74637	-4.91256	3.72681e-06	5.40203e-05	4.03909
FNBP1	0.376441	11.8811	4.91155	3.74222e-06	5.421e-05	4.03516
LOC399900	0.494882	13.2571	4.91005	3.76514e-06	5.45084e-05	4.02934
SFT2D2	-0.132815	6.72184	-4.90861	3.78728e-06	5.4795e-05	4.02376
TNFRSF14	0.206548	12.001	4.90801	3.7964e-06	5.48929e-05	4.02147
HIKESHI	-0.211559	7.26841	-4.90642	3.82102e-06	5.52133e-05	4.01532
DGKG	0.160338	6.19792	4.90628	3.82327e-06	5.52133e-05	4.01476
FNDC3B	0.440325	9.21624	4.90581	3.83061e-06	5.52851e-05	4.01293
LINC02035	0.429658	8.53907	4.90518	3.84038e-06	5.53919e-05	4.01051
COX5A	-0.427969	11.1436	-4.90461	3.84928e-06	5.54861e-05	4.0083
C20orf197	0.205202	6.22167	4.90329	3.86993e-06	5.57494e-05	4.00321
ITGAM	0.538852	10.6848	4.90308	3.87332e-06	5.57639e-05	4.00237
PRKAA1	0.168989	8.85412	4.90271	3.8792e-06	5.58142e-05	4.00093
ERO1B	0.124399	6.26786	4.90173	3.89466e-06	5.60021e-05	3.99714
MPLKIP	-0.265578	7.102	-4.90032	3.91693e-06	5.62584e-05	3.99171
MRPS33	-0.332224	7.51313	-4.9003	3.91729e-06	5.62584e-05	3.99163
DPY19L3	0.244922	6.29463	4.89935	3.93249e-06	5.64421e-05	3.98794
RCBTB1	0.154688	6.41536	4.89852	3.94566e-06	5.65964e-05	3.98475
RPL26P16	-0.602253	8.18552	-4.89817	3.95142e-06	5.66443e-05	3.98336
TMEM63A	0.312333	7.57682	4.89697	3.97064e-06	5.68849e-05	3.97875
G6PC3	-0.34208	6.90642	-4.89311	4.03339e-06	5.77486e-05	3.96382
HEBP2	-0.459898	10.175	-4.89238	4.04536e-06	5.78611e-05	3.961
CAD	0.263531	6.74147	4.89233	4.04619e-06	5.78611e-05	3.9608
MRPS24	-0.420658	9.42488	-4.89164	4.05747e-06	5.79869e-05	3.95815
NOD1	0.293876	7.15027	4.89101	4.06787e-06	5.81e-05	3.95571
TCTEX1D2	-0.313653	7.12372	-4.88911	4.09947e-06	5.85156e-05	3.94835
DNASE1	0.149066	6.2124	4.88874	4.10548e-06	5.85657e-05	3.94695
CASP3	0.153093	7.96255	4.88784	4.12056e-06	5.87406e-05	3.94346
ADNP	0.18811	7.79802	4.88771	4.12277e-06	5.87406e-05	3.94295
USP15	0.397009	8.47277	4.88661	4.14116e-06	5.89668e-05	3.93871
LGALS3	-0.821232	9.76738	-4.88614	4.14912e-06	5.90442e-05	3.93689
RPSAP19	-0.506625	10.7956	-4.88548	4.16014e-06	5.9165e-05	3.93436
ZNF232	-0.136304	6.98787	-4.88515	4.16583e-06	5.92099e-05	3.93306
KNTC1	0.240895	7.32711	4.88473	4.17294e-06	5.9275e-05	3.93144
NOTCH1	0.48844	10.9724	4.88451	4.17654e-06	5.92902e-05	3.93062
MLLT6	0.41445	9.60107	4.88409	4.18376e-06	5.93566e-05	3.92897
NDUFA12	-0.580897	9.82556	-4.88378	4.18901e-06	5.93951e-05	3.92778
IGF2R	0.493571	12.5422	4.88284	4.20496e-06	5.95852e-05	3.92416
UBA7	0.261686	9.72751	4.88259	4.20921e-06	5.96093e-05	3.9232
SPTBN1	0.172146	6.64246	4.88216	4.21655e-06	5.9677e-05	3.92154
PWWP3A	0.356029	7.67184	4.88048	4.24542e-06	6.00494e-05	3.91505
NCOA2	0.176267	6.17787	4.88002	4.25343e-06	6.00723e-05	3.91325
NLRP1	0.298959	7.00423	4.87996	4.25431e-06	6.00723e-05	3.91305
TMEM256	-0.380067	10.1168	-4.87994	4.25474e-06	6.00723e-05	3.91296
SRPK3	0.111759	5.76787	4.87931	4.26553e-06	6.01883e-05	3.91055
PTMAP12	-0.345071	7.82205	-4.87895	4.27191e-06	6.02419e-05	3.90913
ERBIN	0.137258	6.65392	4.87873	4.27573e-06	6.02594e-05	3.90828
SLC35E2B	0.288141	10.5201	4.87809	4.28677e-06	6.03787e-05	3.90582
CTSK	0.279913	6.85475	4.87737	4.29934e-06	6.05193e-05	3.90303
TNFAIP8L1	-0.236532	7.60395	-4.87702	4.30536e-06	6.05676e-05	3.9017
COMMD5	-0.145729	7.22833	-4.87575	4.32762e-06	6.08441e-05	3.89679
HIST1H4C	-0.756496	11.6226	-4.8754	4.33372e-06	6.08933e-05	3.89545
TENT4A	0.255753	8.23503	4.87415	4.35576e-06	6.11663e-05	3.89062
MAN1C1	0.301005	6.57421	4.87364	4.36476e-06	6.12559e-05	3.88866
AQR	0.219063	7.4947	4.87332	4.37035e-06	6.12975e-05	3.88744
ACAP3	0.141246	5.87443	4.8726	4.38321e-06	6.1441e-05	3.88465
KMT5B	0.19481	7.66453	4.8719	4.39564e-06	6.15784e-05	3.88195
POLR2H	-0.315559	9.42938	-4.87128	4.40668e-06	6.16962e-05	3.87956
FCER1G	-0.818859	11.4959	-4.86732	4.47784e-06	6.26549e-05	3.86432
UBE2F	-0.598616	10.6911	-4.86568	4.50765e-06	6.30343e-05	3.858
KLF13	0.265034	10.8871	4.8616	4.58268e-06	6.40452e-05	3.84229
PLCG2	0.320985	10.8313	4.86085	4.59678e-06	6.42039e-05	3.83937
RPL32P11	-0.454033	7.26484	-4.86052	4.60276e-06	6.42491e-05	3.83813
FAM13A-AS1	0.371777	7.20477	4.859	4.63114e-06	6.45764e-05	3.83228
SCML4	0.24111	6.6429	4.85897	4.63173e-06	6.45764e-05	3.83216
CCL5	-0.524967	12.2754	-4.85834	4.64352e-06	6.47023e-05	3.82974
FGFBP2	-1.06632	9.6773	-4.85791	4.65168e-06	6.47774e-05	3.82807
LY86	-0.430506	9.8477	-4.85716	4.66579e-06	6.49353e-05	3.82519
PKN1	0.1041	6.94633	4.85623	4.68335e-06	6.51409e-05	3.82161
INTS11	0.164304	7.50049	4.85575	4.6925e-06	6.52294e-05	3.81976
DOCK8	0.330242	10.7264	4.85459	4.71452e-06	6.54965e-05	3.8153
CUL2	0.245179	8.81908	4.85345	4.73631e-06	6.57603e-05	3.81091
MRPS18B	-0.239557	8.49174	-4.85277	4.74934e-06	6.59021e-05	3.8083
SLC39A2	0.109301	5.925	4.85232	4.75791e-06	6.59817e-05	3.80658
POMT1	0.143091	6.87854	4.85178	4.76837e-06	6.60877e-05	3.80449
ARPC5L	-0.335419	8.62905	-4.8493	4.81651e-06	6.67153e-05	3.79494
STK35	0.232787	6.98413	4.84894	4.82337e-06	6.67709e-05	3.79358
HINT1	-0.547553	11.1705	-4.84692	4.86304e-06	6.7264e-05	3.78579
UNC93B1	0.265357	8.26045	4.84683	4.86475e-06	6.7264e-05	3.78545
DMXL2	0.386519	7.68991	4.84638	4.87361e-06	6.73468e-05	3.78372
POLDIP3	0.167423	7.79022	4.8455	4.89098e-06	6.75469e-05	3.78034
PICALM	0.350948	9.25104	4.84463	4.90805e-06	6.77427e-05	3.77702
AGPAT5	0.335922	6.97275	4.8431	4.93848e-06	6.80862e-05	3.77114
FAM76B	0.241261	7.64339	4.84309	4.93876e-06	6.80862e-05	3.77109
CEP152	0.166605	6.59769	4.84201	4.96041e-06	6.83443e-05	3.76693
SNRPA	-0.240344	7.84165	-4.84066	4.98751e-06	6.86746e-05	3.76174
CASP6	-0.205807	7.16251	-4.84045	4.99171e-06	6.86746e-05	3.76094
SF3B1	0.180695	8.11504	4.84037	4.99318e-06	6.86746e-05	3.76066
PRR13P1	-0.225384	6.71258	-4.8387	5.02694e-06	6.90983e-05	3.75425
ARPC3P5	-0.154739	8.37215	-4.83847	5.03171e-06	6.91233e-05	3.75335
MAFF	0.139011	6.50665	4.83832	5.03481e-06	6.91252e-05	3.75276
IFNL1	-0.111241	5.93355	-4.83813	5.03859e-06	6.91263e-05	3.75205
DCTN3	-0.182606	7.96888	-4.83802	5.0408e-06	6.91263e-05	3.75163
CNN2	0.281289	9.64715	4.83675	5.06669e-06	6.94268e-05	3.74676
ISCU	-0.470779	10.1262	-4.83666	5.06864e-06	6.94268e-05	3.74639
RPL36P5	-0.703723	11.034	-4.83626	5.07686e-06	6.94986e-05	3.74485
ARHGEF7	0.095097	6.72554	4.83598	5.08241e-06	6.95252e-05	3.74381
EIF3FP2	-0.473678	9.62826	-4.83587	5.08474e-06	6.95252e-05	3.74337
EXOC7	0.22173	8.0374	4.83563	5.08973e-06	6.95527e-05	3.74244
RPL37A	-0.249144	10.1213	-4.83457	5.11159e-06	6.97845e-05	3.73836
RPS15	-0.299247	9.88915	-4.83451	5.11266e-06	6.97845e-05	3.73817
FBXO31	0.4847	8.34418	4.83271	5.15003e-06	7.02537e-05	3.73124
DYRK1A	0.145097	7.85088	4.83182	5.16854e-06	7.04527e-05	3.72782
CAPNS1	-0.229508	10.1446	-4.83172	5.17064e-06	7.04527e-05	3.72744
PTBP3	0.248193	11.6179	4.83066	5.19275e-06	7.07127e-05	3.72338
PAPOLA	0.200632	10.2901	4.8299	5.20865e-06	7.08481e-05	3.72047
REM2	0.572331	7.82952	4.8299	5.20875e-06	7.08481e-05	3.72045
CCDC88B	0.355885	7.6713	4.82912	5.22509e-06	7.1029e-05	3.71747
HEATR5B	0.270683	8.6062	4.82863	5.23541e-06	7.1128e-05	3.71559
STUB1	-0.304995	8.8767	-4.82777	5.25365e-06	7.13344e-05	3.71229
NDUFB11	-0.541611	10.2838	-4.82751	5.25914e-06	7.13675e-05	3.71129
IPO7	0.228146	6.43782	4.82728	5.26396e-06	7.13769e-05	3.71042
KCTD3	0.171526	6.75144	4.82719	5.26594e-06	7.13769e-05	3.71006
RASAL3	0.291867	9.7458	4.82681	5.27399e-06	7.14447e-05	3.70861
FAM107B	0.361557	10.6332	4.82652	5.28009e-06	7.14859e-05	3.70751
MOB3C	0.103802	7.2585	4.82619	5.28706e-06	7.15389e-05	3.70626
TLR5	0.717084	9.02464	4.82543	5.30339e-06	7.17184e-05	3.70332
ISG20L2	0.245101	8.87804	4.82459	5.32138e-06	7.19201e-05	3.7001
CDK6	0.361089	8.57401	4.82407	5.33254e-06	7.20293e-05	3.69811
KIF2A	0.265563	8.60584	4.82308	5.35388e-06	7.22758e-05	3.69431
RNASEH2B	-0.474853	8.16832	-4.82133	5.3917e-06	7.27444e-05	3.68762
NCR3	-0.464316	7.36708	-4.82067	5.40605e-06	7.2896e-05	3.68509
PSMD14	-0.291884	8.50772	-4.82012	5.41813e-06	7.30168e-05	3.68296
HERC2	0.361664	6.94198	4.81989	5.42298e-06	7.30401e-05	3.68211
RAC2	0.237134	13.8149	4.81825	5.45901e-06	7.3483e-05	3.67581
HPRT1	-0.258031	8.76803	-4.81751	5.47523e-06	7.3659e-05	3.67299
ATL2	0.203864	6.83669	4.81572	5.51479e-06	7.41226e-05	3.66614
APBB3	0.386658	8.60198	4.81567	5.51603e-06	7.41226e-05	3.66593
PFKFB4	0.576161	10.4823	4.81524	5.52554e-06	7.42078e-05	3.66429
ATRAID	-0.320212	9.81602	-4.81417	5.54937e-06	7.44851e-05	3.6602
XPO5	0.282254	7.78581	4.81041	5.63389e-06	7.55762e-05	3.64582
TMEM87A	0.215541	11.8771	4.80888	5.66874e-06	7.60001e-05	3.63996
RB1	0.242933	6.97432	4.80839	5.67996e-06	7.6107e-05	3.63808
MTCP1	-0.304432	8.25768	-4.80729	5.7052e-06	7.64013e-05	3.63386
STK4	0.246278	12.6074	4.80505	5.75679e-06	7.70481e-05	3.6253
INVS	0.120257	6.42924	4.80288	5.80708e-06	7.76767e-05	3.61703
PIGP	-0.250733	7.16204	-4.80197	5.82844e-06	7.79179e-05	3.61354
NFE2L2	0.294964	9.7677	4.80095	5.85245e-06	7.81942e-05	3.60963
HMGN3	-0.136062	6.44102	-4.80038	5.86585e-06	7.83285e-05	3.60746
RPS25	-0.306663	14.4597	-4.79998	5.87527e-06	7.84095e-05	3.60593
MBD6	0.467496	9.98771	4.79889	5.90113e-06	7.87097e-05	3.60175
ZNF549	0.265204	10.0005	4.7977	5.92936e-06	7.90413e-05	3.59721
SERF2	-0.360003	10.7865	-4.79579	5.97501e-06	7.95715e-05	3.58992
EPB41L4A-AS1	-0.590942	9.73013	-4.79562	5.97909e-06	7.95715e-05	3.58927
AGO4	0.404747	7.8519	4.79561	5.97934e-06	7.95715e-05	3.58923
TXNRD1	0.276499	8.44103	4.79469	6.00139e-06	7.98195e-05	3.58573
DHX9	0.151039	6.74	4.79453	6.00536e-06	7.9827e-05	3.5851
LRSAM1	0.108165	6.74798	4.79403	6.0173e-06	7.99402e-05	3.58322
ETFB	-0.24146	7.80985	-4.79366	6.02632e-06	7.9976e-05	3.58179
MRPS17	-0.409639	7.86865	-4.79364	6.02683e-06	7.9976e-05	3.58171
ARID2	0.218674	7.56506	4.79271	6.04932e-06	8.0229e-05	3.57817
FAM122B	0.250286	8.19854	4.79228	6.05984e-06	8.0323e-05	3.57652
ANKHD1-EIF4EBP3	0.225422	6.84503	4.78876	6.14597e-06	8.14185e-05	3.5631
ATP6V0A2	0.19344	7.60914	4.78827	6.15813e-06	8.15334e-05	3.56122
RAB11A	0.204554	10.5987	4.78702	6.18902e-06	8.1896e-05	3.55646
DENND3	0.593404	8.87266	4.7856	6.22441e-06	8.23177e-05	3.55104
MLKL	0.267455	8.2674	4.78405	6.26332e-06	8.27856e-05	3.54512
LYN	0.473425	12.675	4.78332	6.28169e-06	8.29814e-05	3.54233
CNPY3	-0.293228	8.64334	-4.78273	6.29639e-06	8.31287e-05	3.54011
FGR	0.285872	10.4292	4.78257	6.30047e-06	8.31356e-05	3.5395
MED24	0.316586	7.60213	4.78197	6.31561e-06	8.32885e-05	3.53721
SEC61A1	0.412663	10.5546	4.78152	6.32718e-06	8.33941e-05	3.53547
SPAG7	-0.311959	8.30531	-4.78094	6.34181e-06	8.35398e-05	3.53328
PMPCA	0.25859	8.2663	4.78065	6.34933e-06	8.35917e-05	3.53215
EDEM1	0.347518	9.30837	4.77996	6.36682e-06	8.37749e-05	3.52954
FAM126B	0.352022	7.70481	4.77834	6.40838e-06	8.42743e-05	3.52335
SF3B2	0.305268	9.56904	4.77806	6.41538e-06	8.4319e-05	3.52231
SPHK2	0.254429	8.88529	4.77725	6.43643e-06	8.45481e-05	3.5192
LRRC14	0.317861	7.62282	4.77619	6.46363e-06	8.48578e-05	3.51519
RASSF2	0.230521	8.76048	4.77408	6.51863e-06	8.55319e-05	3.50714
AGGF1	0.168199	7.89234	4.77304	6.54576e-06	8.58398e-05	3.50319
RAB11FIP2	0.148795	7.94244	4.77125	6.59282e-06	8.64085e-05	3.49638
PGS1	0.626777	9.85873	4.7709	6.60206e-06	8.64811e-05	3.49505
RAB4B	-0.313107	8.12168	-4.77059	6.61033e-06	8.6541e-05	3.49386
ZCCHC9	-0.197094	8.88234	-4.76996	6.62705e-06	8.67114e-05	3.49146
MIR555	0.157779	6.15409	4.76804	6.67821e-06	8.73318e-05	3.48415
TAP2	0.296564	8.36289	4.76638	6.72269e-06	8.78645e-05	3.47784
HINT2	-0.422752	8.54218	-4.76608	6.73076e-06	8.79208e-05	3.4767
SLC25A34	0.178365	6.23388	4.76559	6.74398e-06	8.80443e-05	3.47483
ATP5ME	-0.361377	8.32315	-4.76509	6.75756e-06	8.81724e-05	3.47292
TRAPPC2L	-0.42884	9.18478	-4.76277	6.82045e-06	8.89434e-05	3.46412
C12orf10	-0.367881	9.72578	-4.76087	6.87262e-06	8.95738e-05	3.45687
IDH3G	-0.149445	7.63042	-4.76003	6.89577e-06	8.98254e-05	3.45368
ATP5MC1	-0.240145	7.49064	-4.75894	6.92585e-06	9.01671e-05	3.44954
FSTL3	0.178906	6.38658	4.75841	6.94053e-06	9.03079e-05	3.44753
PRKAB1	0.215609	7.60028	4.75708	6.9776e-06	9.07398e-05	3.44247
CDIP1	0.163479	6.81205	4.75565	7.01765e-06	9.121e-05	3.43703
GMEB2	0.230324	8.90796	4.75519	7.03061e-06	9.13277e-05	3.43527
RPS27A	-0.310005	13.5037	-4.75482	7.04094e-06	9.14111e-05	3.43388
DSE	0.136508	6.90227	4.75445	7.05144e-06	9.14966e-05	3.43246
BCL6	0.478474	9.01282	4.75428	7.05618e-06	9.15074e-05	3.43182
TNS3	0.357834	8.6932	4.75216	7.11615e-06	9.2234e-05	3.42378
GET1	-0.261533	7.64315	-4.75188	7.12421e-06	9.22873e-05	3.42271
TMSB4XP8	-0.318169	12.8344	-4.75103	7.14843e-06	9.25498e-05	3.41948
ZNF407	0.0878405	6.85364	4.75014	7.17372e-06	9.28259e-05	3.41612
RNF125	-0.306287	7.7886	-4.74968	7.18718e-06	9.29487e-05	3.41434
PTRH1	-0.320716	7.36802	-4.74945	7.1937e-06	9.29816e-05	3.41348
RPSAP47	-0.43043	8.15843	-4.74632	7.28408e-06	9.40285e-05	3.40162
FAM173A	-0.32378	8.43683	-4.74627	7.28552e-06	9.40285e-05	3.40143
LPCAT3	0.318188	8.78709	4.7461	7.29043e-06	9.40285e-05	3.40079
MYH3	0.22262	6.4499	4.74609	7.29078e-06	9.40285e-05	3.40074
P4HB	0.392932	10.6529	4.74574	7.30107e-06	9.41094e-05	3.3994
SUMO1	-0.213353	6.64312	-4.74219	7.40524e-06	9.53995e-05	3.38594
POLR3K	-0.299024	7.44975	-4.74139	7.42907e-06	9.56139e-05	3.38289
SAP30	-0.462451	7.89366	-4.74135	7.43005e-06	9.56139e-05	3.38276
C7orf50	-0.33633	9.70655	-4.74093	7.44272e-06	9.57242e-05	3.38115
CCDC146	0.263551	7.06288	4.74036	7.45965e-06	9.58893e-05	3.37899
TRAPPC11	0.260086	8.38518	4.74016	7.46541e-06	9.59106e-05	3.37825
OSTM1	0.196856	7.86098	4.73941	7.48786e-06	9.61462e-05	3.3754
ZNF133	0.189116	6.81167	4.73874	7.50801e-06	9.63522e-05	3.37285
GAS8	0.197969	6.26525	4.73718	7.55484e-06	9.68999e-05	3.36694
EXOSC9	-0.266984	8.41194	-4.73699	7.56069e-06	9.69218e-05	3.3662
TPCN1	0.159015	6.0899	4.73463	7.63219e-06	9.77848e-05	3.35726
CTNNBIP1	0.132577	6.55142	4.73442	7.63843e-06	9.7799e-05	3.35648
FAM174B	0.195991	6.15963	4.73431	7.64165e-06	9.7799e-05	3.35608
SUN2	0.413949	13.1708	4.73134	7.73287e-06	9.89122e-05	3.34481
BEST1	0.542974	8.43017	4.72999	7.77469e-06	9.93929e-05	3.33969
PNISR	0.278841	9.24328	4.72951	7.78949e-06	9.95276e-05	3.33788
CABIN1	0.324744	8.47339	4.72824	7.82894e-06	9.99771e-05	3.33308
VPS16	0.129665	7.43932	4.72795	7.8379e-06	0.000100037	3.33199
PARVG	-0.400023	9.74723	-4.72712	7.86397e-06	0.000100315	3.32884
AIMP2	-0.310443	9.10462	-4.72625	7.89143e-06	0.00010061	3.32553
HEATR6	0.300902	7.19394	4.72528	7.92192e-06	0.000100944	3.32187
SF3A1	0.148395	7.2738	4.7251	7.92764e-06	0.000100962	3.32118
CPEB3	0.148522	6.92172	4.72421	7.95569e-06	0.000101264	3.31782
BAGE5	0.266936	6.83016	4.72378	7.96933e-06	0.000101374	3.3162
ITGB2	0.300269	14.5457	4.72366	7.97302e-06	0.000101374	3.31576
TUT4	0.220968	7.80952	4.72343	7.98053e-06	0.000101415	3.31486
TOPBP1	0.213624	9.02102	4.72306	7.99219e-06	0.000101508	3.31348
POU2F1	0.220566	7.37877	4.72118	8.05235e-06	0.000102216	3.30635
ZCCHC8	0.193198	7.85202	4.72096	8.05942e-06	0.000102251	3.30552
IL2RG	-0.288545	7.19522	-4.72014	8.08584e-06	0.00010253	3.30241
RGS19	0.30662	9.40361	4.71984	8.09538e-06	0.000102596	3.30129
PGM2	0.326216	7.96331	4.7188	8.12886e-06	0.00010293	3.29737
NDUFAF5	-0.0880779	6.44397	-4.71875	8.1306e-06	0.00010293	3.29717
CHD7	0.254738	8.28389	4.71845	8.14018e-06	0.000102996	3.29605
MAT2A	0.315488	10.5958	4.71758	8.16846e-06	0.000103298	3.29275
ASGR1	-0.577684	9.93708	-4.71646	8.20497e-06	0.000103704	3.28852
CHERP	0.215904	7.24344	4.7159	8.22337e-06	0.00010388	3.28639
BRICD5	0.227002	6.60485	4.71397	8.28674e-06	0.000104624	3.2791
PEX1	0.180371	6.96594	4.7135	8.30229e-06	0.000104764	3.27732
C11orf58	-0.222968	7.23898	-4.71196	8.35323e-06	0.00010535	3.27151
LY6G5C	-0.117859	6.23415	-4.71169	8.36239e-06	0.00010537	3.27047
MCEE	-0.264047	8.05072	-4.71164	8.36382e-06	0.00010537	3.27031
ANO10	0.20579	6.81855	4.71089	8.38906e-06	0.000105631	3.26744
NT5C	-0.347915	9.31264	-4.71027	8.40952e-06	0.000105831	3.26513
SUSD6	0.36628	9.58125	4.71003	8.41761e-06	0.000105876	3.26422
ZNF654	0.207333	6.79576	4.70923	8.44431e-06	0.000106155	3.26121
ANTXR2	0.297599	10.0594	4.70866	8.4637e-06	0.000106342	3.25903
MIS18BP1	0.266096	9.14562	4.70757	8.50029e-06	0.000106719	3.25493
TJP2	0.148946	6.5025	4.70739	8.50645e-06	0.000106719	3.25425
ITPRID2	0.288784	6.98123	4.70736	8.50738e-06	0.000106719	3.25414
BAZ1A	0.310456	8.88637	4.70689	8.52331e-06	0.000106861	3.25237
RRP36	-0.268224	9.23077	-4.70377	8.62979e-06	0.000108138	3.24058
PNPLA6	0.298247	9.47893	4.70303	8.65502e-06	0.000108396	3.2378
MYH10	0.211853	6.12102	4.7025	8.67335e-06	0.000108548	3.23579
DFFB	0.175295	6.75799	4.70241	8.67638e-06	0.000108548	3.23546
BAZ2B	0.36196	9.41946	4.70219	8.68416e-06	0.000108553	3.23461
AFG3L2	0.350133	9.21081	4.70213	8.68608e-06	0.000108553	3.2344
MADD	0.125335	6.98851	4.70184	8.69631e-06	0.00010858	3.23328
EIF3M	-0.342524	10.1365	-4.7018	8.69758e-06	0.00010858	3.23314
GUSBP8	0.209245	6.48433	4.70147	8.70913e-06	0.00010864	3.23188
NUMA1	0.24522	7.72527	4.70139	8.71161e-06	0.00010864	3.23161
RC3H2	0.230211	8.04593	4.70123	8.71729e-06	0.000108653	3.231
ITGA4	0.352415	7.92696	4.69985	8.76524e-06	0.000109144	3.22579
ATP5F1D	-0.336946	8.87748	-4.69983	8.76606e-06	0.000109144	3.2257
RPS6KB1	0.228477	8.77638	4.69861	8.80856e-06	0.000109615	3.2211
LLPH	-0.202331	9.05724	-4.69766	8.84161e-06	0.000109968	3.21755
ZFYVE27	0.143765	6.41732	4.69742	8.85015e-06	0.000109968	3.21663
ACTR2	0.274207	12.074	4.6974	8.85099e-06	0.000109968	3.21654
KIR3DL3	-0.316156	6.65246	-4.69676	8.87326e-06	0.000110186	3.21415
KIR2DL1	-0.585525	7.34948	-4.69528	8.9256e-06	0.000110777	3.20857
IL6R	0.380587	7.99087	4.69513	8.93101e-06	0.000110785	3.208
KRT10	-0.401121	8.33414	-4.69444	8.95569e-06	0.000111033	3.20537
SATB1	0.243787	7.34001	4.69423	8.963e-06	0.000111064	3.2046
AACS	0.184451	6.7288	4.69297	9.00801e-06	0.000111563	3.19984
ACSS1	0.366217	8.2078	4.6924	9.02837e-06	0.000111756	3.1977
AKIP1	-0.153874	7.01713	-4.69166	9.05475e-06	0.000112023	3.19493
SPCS2P2	-0.146438	6.26603	-4.69145	9.06261e-06	0.000112061	3.19411
RPS26P10	-0.817275	7.48659	-4.69017	9.10861e-06	0.000112571	3.1893
SYNE2	0.129077	6.62062	4.6899	9.11835e-06	0.000112631	3.18828
ZFAND5	0.281779	11.9281	4.68794	9.18961e-06	0.000113452	3.18089
PRSS30P	-0.418605	6.73255	-4.68453	9.31475e-06	0.000114935	3.16805
PTPRA	0.0878689	7.26222	4.68433	9.32197e-06	0.000114935	3.16732
KDELR2	-0.249523	8.59097	-4.68424	9.32534e-06	0.000114935	3.16697
MRPL52	-0.301317	7.39104	-4.68413	9.32938e-06	0.000114935	3.16656
CCAR2	0.148521	6.91486	4.68381	9.34146e-06	0.000115023	3.16533
ACTB	0.243355	14.1255	4.68356	9.35071e-06	0.000115076	3.16439
LOC440313	-0.521965	8.25956	-4.68332	9.35942e-06	0.000115123	3.16351
MGAT1	0.212113	10.5129	4.68111	9.44193e-06	0.000116077	3.15518
GABPA	0.147059	6.65128	4.67998	9.48419e-06	0.000116535	3.15094
H3F3AP5	-0.655745	10.5945	-4.67983	9.48981e-06	0.000116543	3.15037
COLGALT1	0.292383	9.89875	4.67836	9.5454e-06	0.000117164	3.14483
TMEM168	0.217302	6.71246	4.67773	9.56894e-06	0.000117391	3.14249
STARD3	0.210155	7.63465	4.67708	9.59364e-06	0.000117633	3.14004
PDZK1IP1	-0.897715	9.06634	-4.67678	9.60514e-06	0.000117712	3.13891
CHMP7	0.356554	7.05301	4.67639	9.62012e-06	0.000117834	3.13743
PRPF18	-0.193021	7.82726	-4.6756	9.65037e-06	0.000118142	3.13445
RPL10AP6	-0.516756	11.6231	-4.67511	9.66897e-06	0.00011825	3.13262
SLF2	0.140772	7.11136	4.6751	9.66929e-06	0.00011825	3.13259
ADH5P3	-0.143003	6.38983	-4.67495	9.67512e-06	0.00011826	3.13202
C1orf122	-0.222547	7.27424	-4.67463	9.68722e-06	0.000118346	3.13083
ORMDL2	-0.136382	6.71497	-4.67434	9.69836e-06	0.00011842	3.12974
ARHGEF18	0.414593	11.5305	4.67249	9.76992e-06	0.000119232	3.12276
RXRB	0.200915	9.34324	4.67141	9.81166e-06	0.000119666	3.11871
PAN2	0.235167	7.74036	4.67131	9.8157e-06	0.000119666	3.11832
DRD4	0.158833	6.32105	4.67053	9.84591e-06	0.000119971	3.1154
RPL7P59	-0.562451	8.15098	-4.66995	9.86861e-06	0.000120185	3.11322
TEX10	0.300505	7.56925	4.66917	9.89906e-06	0.000120449	3.11029
VPS37B	0.227562	9.24712	4.66913	9.90055e-06	0.000120449	3.11015
TMEM99	-0.170644	6.90634	-4.66848	9.92625e-06	0.000120699	3.10769
NABP1	0.377378	10.2372	4.66832	9.93221e-06	0.000120709	3.10712
CNST	0.328761	10.0903	4.66808	9.94192e-06	0.000120764	3.10619
RPL17P22	-0.347007	8.01366	-4.66771	9.9564e-06	0.000120877	3.10481
ASAP1-IT1	0.360562	6.78903	4.66705	9.98248e-06	0.000121131	3.10233
WASHC5	0.285175	8.99836	4.66665	9.99829e-06	0.00012126	3.10083
RPS18	-0.579219	12.2111	-4.66641	1.00079e-05	0.000121314	3.09991
KIAA0232	0.328303	7.50404	4.66625	1.00142e-05	0.000121326	3.09932
MRPS15	-0.285776	8.51187	-4.6656	1.00399e-05	0.000121576	3.09688
BBS10	0.214409	6.75267	4.66531	1.00514e-05	0.000121652	3.09579
TNFAIP1	0.198712	7.36903	4.66488	1.00684e-05	0.000121795	3.09419
UNKL	0.105636	6.72054	4.66041	1.02481e-05	0.000123904	3.0774
COG3	0.198767	7.2063	4.6592	1.02973e-05	0.000124435	3.07286
EFEMP2	0.270502	6.49014	4.65844	1.03283e-05	0.000124744	3.07001
YIF1B	-0.213921	8.27528	-4.65785	1.03522e-05	0.000124969	3.06781
IFFO1	0.11638	7.099	4.65756	1.03642e-05	0.000125049	3.06671
LXN	-0.296728	7.91365	-4.65541	1.04527e-05	0.000126052	3.05864
ADCY7	0.219677	8.67531	4.65487	1.04749e-05	0.000126255	3.05663
CUTA	-0.332603	8.67056	-4.65467	1.04831e-05	0.000126289	3.05589
PPIB	-0.424118	7.18989	-4.65323	1.05431e-05	0.000126946	3.05047
GALC	0.180435	7.87978	4.6511	1.06322e-05	0.000127952	3.04249
INTS12	-0.176826	8.51945	-4.65094	1.0639e-05	0.000127969	3.04188
HELB	0.276145	6.83194	4.65057	1.06545e-05	0.000128066	3.0405
SPAG9	0.259226	7.82659	4.65048	1.0658e-05	0.000128066	3.04018
SNORA1	0.155019	6.24477	4.65021	1.06694e-05	0.000128137	3.03917
STAG2	0.133133	7.23047	4.64895	1.07229e-05	0.000128713	3.03442
TRAK1	0.144955	7.82644	4.64846	1.07434e-05	0.000128893	3.03261
MCTP2	0.597964	7.28455	4.64733	1.07915e-05	0.000129404	3.02837
ZNF776	0.170034	6.75194	4.64703	1.08044e-05	0.000129492	3.02724
KRCC1	-0.260103	8.7293	-4.64568	1.08622e-05	0.000130118	3.02218
DGCR2	0.280058	8.4613	4.64461	1.0908e-05	0.0001306	3.01819
RPL34	-0.344204	7.74987	-4.6439	1.09385e-05	0.000130899	3.01553
GGA3	0.1298	7.25395	4.64357	1.09531e-05	0.000131006	3.01427
ARHGAP11A	-0.187334	6.43011	-4.63617	1.12774e-05	0.000134816	2.98659
STAG1	0.215722	7.66391	4.63593	1.12878e-05	0.000134871	2.98571
PMS2P5	-0.147776	7.13787	-4.63504	1.13276e-05	0.000135269	2.98238
ZC3H7A	0.173295	8.06896	4.63493	1.13327e-05	0.000135269	2.98195
FAM72B	-0.173654	6.62595	-4.63389	1.13792e-05	0.000135736	2.97806
TPD52L2	0.276258	9.63736	4.6338	1.13833e-05	0.000135736	2.97771
ETV6	0.230068	9.2063	4.63343	1.13999e-05	0.000135864	2.97633
LONRF1	0.231418	6.94059	4.63116	1.15023e-05	0.000137014	2.96786
RPS29P10	-0.491357	9.29609	-4.63027	1.15424e-05	0.000137422	2.96455
MRPL41	-0.450575	8.63242	-4.62948	1.15787e-05	0.000137773	2.96157
RPL36AP8	-0.685765	8.5125	-4.62937	1.15837e-05	0.000137773	2.96116
PAXIP1	0.222971	7.76535	4.62883	1.16082e-05	0.000137995	2.95916
DCAF10	0.150521	7.35308	4.62734	1.16764e-05	0.000138736	2.9536
LYST	0.165798	7.25256	4.62661	1.17102e-05	0.000139066	2.95086
C9orf85	-0.185354	6.73873	-4.62617	1.17305e-05	0.000139236	2.94922
RAB3GAP2	0.228732	8.78899	4.626	1.17381e-05	0.000139256	2.9486
NUDT15	-0.11938	6.69418	-4.62474	1.17968e-05	0.000139881	2.94387
POLD1	0.270487	6.65254	4.62425	1.18197e-05	0.000140082	2.94203
ARHGEF6	0.307268	11.1042	4.62294	1.18805e-05	0.000140731	2.93716
COL4A3BP	0.249618	7.30651	4.62014	1.20121e-05	0.000142218	2.92672
FKBP1AP1	0.242913	6.62002	4.61979	1.20289e-05	0.000142345	2.92539
COMMD6	-0.26756	8.68014	-4.61784	1.21212e-05	0.000143365	2.91814
TAF13	-0.0981683	6.23223	-4.61766	1.21301e-05	0.000143398	2.91744
CAPRIN1	0.17721	7.15269	4.61719	1.21526e-05	0.000143591	2.91568
EML4	0.332334	9.89575	4.6169	1.21665e-05	0.000143682	2.9146
TMEM159	-0.157371	7.02528	-4.61644	1.21882e-05	0.000143867	2.91291
ZNF579	0.115742	6.5594	4.61436	1.22885e-05	0.000144977	2.90514
PRR13P5	-0.278645	6.73025	-4.61392	1.23097e-05	0.000145154	2.9035
ZEB1	0.142862	5.97643	4.61348	1.23309e-05	0.000145331	2.90187
COP1	0.18128	9.01355	4.61333	1.23383e-05	0.000145345	2.9013
REX1BD	-0.252016	8.01002	-4.61295	1.23567e-05	0.000145488	2.89989
SEC23B	0.282822	9.34972	4.61125	1.24394e-05	0.000146388	2.89356
PLAAT3	-0.253824	7.10789	-4.61109	1.24473e-05	0.000146408	2.89296
RBM22	0.227028	10.9852	4.61051	1.24758e-05	0.000146665	2.89079
PAFAH1B3	-0.410925	8.36162	-4.61039	1.24817e-05	0.000146665	2.89034
SNORD36A	-0.173967	6.67345	-4.60814	1.25925e-05	0.000147805	2.88196
MIF4GD	-0.247741	8.83737	-4.60807	1.25959e-05	0.000147805	2.8817
LRP10	0.452844	11.9914	4.60804	1.25977e-05	0.000147805	2.88157
RPL39P27	-0.117714	6.19607	-4.60791	1.26041e-05	0.000147806	2.88109
DPF2	0.19403	9.83621	4.60778	1.26105e-05	0.000147807	2.8806
MPDU1	-0.157937	7.29627	-4.60667	1.26655e-05	0.000148377	2.87648
AP3M1	0.193133	7.81667	4.6065	1.26738e-05	0.0001484	2.87586
GNS	0.365237	12.3538	4.6052	1.27387e-05	0.000149086	2.87101
[truncated: 6,426 more rows]
