# Supplementary material for: Differentiation of T Helper 17 Cells May Mediate the Abnormal Humoral Immunity in IgA Nephropathy and Inflammatory Bowel Disease Based on Shared Genetic Effects
Source: Front Immunol. 2022 Jun 13;13:916934. doi: 10.3389/fimmu.2022.916934 (PMC9234173; doi:10.3389/fimmu.2022.916934)
Supplement: Supplementary file 6 [file Table_4.xlsx]

## Sheet: AUC in IgAN
Tag	AUC
ACAD10	0.83
ACTR1A	0.81
ADGRG3	0.86
AFG3L2	0.78
APOL2	0.8
ARHGAP11A	0.73
B3GNTL1	0.87
C11orf58	0.82
CBL	0.73
CCDC6	0.8
CD4	0.73
CDK2AP1	0.85
CLCC1	0.8
COG4	0.81
COL7A1	0.82
COQ8B	0.81
CST8	0.8
DFFA	0.88
DYSF	0.76
EDC4	0.86
EPM2AIP1	0.82
EPN1	0.75
HRH1	0.73
INPPL1	0.74
IP6K1	0.78
KCND2	0.75
KNL1	0.77
LIMD1	0.78
LRP3	0.77
MARCKSL1	0.81
MEF2D	0.8
MEX3C	0.86
MICU2	0.76
MMP9	0.83
MRPL41	0.83
MVP	0.85
NBEAL2	0.81
NSUN7	0.77
PDXK	0.91
PIP5K1B	0.84
PRKRA	0.73
RETSAT	0.81
RTF2	0.89
SEPTIN7	0.84
SIDT2	0.81
SIRPB1	0.75
SKAP1	0.78
SLC10A3	0.73
SLC26A2	0.77
SMUG1	0.79
SND1	0.78
SPATA2	0.77
SQSTM1	0.77
SREBF1	0.76
SRY	0.83
ST3GAL5	0.84
TCOF1	0.76
THY1	0.77
TLR6	0.77
TMEM243	0.91
TRIM31	0.83
TRPC4AP	0.76
USB1	0.82
UTP11	0.85

## Sheet: AUC in IBD
Index	AUC
ACAD10	0.714139
ACTR1A	0.666209
ADGRG3	0.683368
AFG3L2	0.722718
APOL2	0.693892
ARHGAP11A	0.717685
B3GNTL1	0.664608
C11orf58	0.782887
CBL	0.759323
CCDC6	0.685084
CD4	0.738389
CDK2AP1	0.645619
CLCC1	0.65111
COG4	0.764356
COL7A1	0.661633
COQ8B	0.727294
CST8	0.638984
DFFA	0.704187
DYSF	0.684512
EDC4	0.704415
EPM2AIP1	0.690917
EPN1	0.668497
HRH1	0.733013
INPPL1	0.807252
IP6K1	0.744452
KCND2	0.653397
KNL1	0.659117
LIMD1	0.644017
LRP3	0.672844
MARCKSL1	0.686227
MEF2D	0.644704
MEX3C	0.697438
MICU2	0.673187
MMP9	0.699039
MRPL41	0.711851
MVP	0.852208
NBEAL2	0.745596
NSUN7	0.666209
PDXK	0.798902
PIP5K1B	0.712423
PRKRA	0.689202
RETSAT	0.793526
RTF2	0.666895
SEPTIN7	0.76264
SIDT2	0.611416
SIRPB1	0.634637
SKAP1	0.660032
SLC10A3	0.633493
SLC26A2	0.690117
SMUG1	0.736445
SND1	0.687943
SPATA2	0.736674
SQSTM1	0.667696
SREBF1	0.811027
SRY	0.660032
ST3GAL5	0.69984
TCOF1	0.687943
THY1	0.727522
TLR6	0.748799
TMEM243	0.622054
TRIM31	0.61542
TRPC4AP	0.782201
USB1	0.733928
UTP11	0.72695
