# Supplementary material for: Differentiation of T Helper 17 Cells May Mediate the Abnormal Humoral Immunity in IgA Nephropathy and Inflammatory Bowel Disease Based on Shared Genetic Effects
Source: Front Immunol. 2022 Jun 13;13:916934. doi: 10.3389/fimmu.2022.916934 (PMC9234173; doi:10.3389/fimmu.2022.916934)
Supplement: Supplementary file 7 [file Table_5.xlsx]

## Sheet: ENCODES
direction (class=java.lang.String)
ACTR1A (pp) ZNF501 = NA
ACTR1A (pp) MAFK = NA
ACTR1A (pp) ZNF263 = NA
ACTR1A (pp) KLF8 = NA
ACTR1A (pp) HCFC1 = NA
ACTR1A (pp) KLF9 = NA
ACTR1A (pp) ATF1 = NA
ACTR1A (pp) ARID4B = NA
ACTR1A (pp) PBX2 = NA
ACTR1A (pp) ZEB1 = NA
ACTR1A (pp) WRNIP1 = NA
ACTR1A (pp) TRIM22 = NA
ACTR1A (pp) ZNF143 = NA
ACTR1A (pp) KLF11 = NA
ACTR1A (pp) SP3 = NA
ACTR1A (pp) SIX4 = NA
ACTR1A (pp) ZNF24 = NA
ACTR1A (pp) USF2 = NA
ACTR1A (pp) ZNF580 = NA
ACTR1A (pp) DDX20 = NA
ACTR1A (pp) ZBTB7A = NA
ACTR1A (pp) INSM2 = NA
ACTR1A (pp) ZHX2 = NA
ADCK4 (pp) KLF8 = NA
ADCK4 (pp) KLF9 = NA
ADCK4 (pp) PBX2 = NA
ADCK4 (pp) ZEB1 = NA
ADCK4 (pp) ZNF580 = NA
ADCK4 (pp) DDX20 = NA
ADCK4 (pp) ZBTB7A = NA
ADCK4 (pp) INSM2 = NA
ADCK4 (pp) KDM5B = NA
ADCK4 (pp) MAZ = NA
ADCK4 (pp) SMC3 = NA
ADCK4 (pp) SIN3A = NA
ADCK4 (pp) ZNF217 = NA
ADCK4 (pp) KLF13 = NA
ADCK4 (pp) NCOR1 = NA
ADCK4 (pp) ZNF239 = NA
ADCK4 (pp) KLF16 = NA
ADCK4 (pp) MIXL1 = NA
ADCK4 (pp) BCL11B = NA
ADCK4 (pp) TGIF2 = NA
ADCK4 (pp) ZFP37 = NA
ADCK4 (pp) SMAD5 = NA
ADCK4 (pp) GFI1B = NA
ADCK4 (pp) ZNF639 = NA
ADCK4 (pp) WT1 = NA
ADCK4 (pp) ZBTB17 = NA
ADCK4 (pp) ZBTB1 = NA
ADCK4 (pp) NRF1 = NA
ADCK4 (pp) ZNF558 = NA
ADCK4 (pp) FOSL2 = NA
ADCK4 (pp) ZNF641 = NA
ADCK4 (pp) TSHZ1 = NA
ADCK4 (pp) NR2F1 = NA
ADCK4 (pp) MYNN = NA
ADCK4 (pp) ZNF71 = NA
ADCK4 (pp) ZNF382 = NA
ADCK4 (pp) ZNF335 = NA
ADCK4 (pp) CREB1 = NA
ADCK4 (pp) ZNF341 = NA
ADCK4 (pp) DMAP1 = NA
ADCK4 (pp) KLF4 = NA
ADCK4 (pp) FOXM1 = NA
ADCK4 (pp) ZNF264 = NA
ADCK4 (pp) HDAC1 = NA
ADCK4 (pp) PHF8 = NA
ADCK4 (pp) ZNF8 = NA
ADCK4 (pp) BACH1 = NA
ADCK4 (pp) DIDO1 = NA
ADCK4 (pp) ZNF610 = NA
ADCK4 (pp) BCL11A = NA
ADCK4 (pp) GLI4 = NA
ADCK4 (pp) ZNF175 = NA
ADCK4 (pp) REST = NA
ADCK4 (pp) SP1 = NA
ADCK4 (pp) ZNF18 = NA
ADCK4 (pp) KLF7 = NA
ADCK4 (pp) HIC1 = NA
ADCK4 (pp) ZNF623 = NA
ADCK4 (pp) ZBTB33 = NA
ADCK4 (pp) ZNF101 = NA
ADCK4 (pp) CHD1 = NA
ADCK4 (pp) TFDP1 = NA
ADCK4 (pp) MBD2 = NA
ADCK4 (pp) KLF1 = NA
ADCK4 (pp) ZNF138 = NA
ADCK4 (pp) EGR1 = NA
ADCK4 (pp) MEF2D = NA
ADCK4 (pp) GLIS1 = NA
ADCK4 (pp) SAP30 = NA
ADCK4 (pp) IRF4 = NA
ADCK4 (pp) ZNF76 = NA
ADCK4 (pp) SP7 = NA
AFG3L2 (pp) HCFC1 = NA
AFG3L2 (pp) KLF9 = NA
AFG3L2 (pp) ZNF580 = NA
AFG3L2 (pp) ZHX2 = NA
AFG3L2 (pp) SIN3A = NA
AFG3L2 (pp) ZNF239 = NA
AFG3L2 (pp) NR2F1 = NA
AFG3L2 (pp) SP1 = NA
AFG3L2 (pp) CHD1 = NA
AFG3L2 (pp) TFDP1 = NA
AFG3L2 (pp) HMG20B = NA
AFG3L2 (pp) CREB3L1 = NA
AFG3L2 (pp) CEBPG = NA
AFG3L2 (pp) MXD3 = NA
AFG3L2 (pp) SMAD4 = NA
AFG3L2 (pp) IRF1 = NA
AFG3L2 (pp) SOX5 = NA
AFG3L2 (pp) SIRT6 = NA
AFG3L2 (pp) ZBTB40 = NA
AFG3L2 (pp) GATA1 = NA
AFG3L2 (pp) SMARCA4 = NA
AFG3L2 (pp) BHLHE40 = NA
AFG3L2 (pp) PRDM2 = NA
APOL2 (pp) WRNIP1 = NA
APOL2 (pp) KLF11 = NA
APOL2 (pp) ZNF558 = NA
APOL2 (pp) IRF1 = NA
APOL2 (pp) IRF2 = NA
APOL2 (pp) MLLT1 = NA
APOL2 (pp) TAF7 = NA
APOL2 (pp) ZBTB26 = NA
APOL2 (pp) FOXJ2 = NA
APOL2 (pp) NFIA = NA
APOL2 (pp) TBX21 = NA
ARHGAP11A (pp) ATF1 = NA
ARHGAP11A (pp) KDM5A = NA
ARHGAP11A (pp) NFYC = NA
B3GNTL1 (pp) PBX2 = NA
B3GNTL1 (pp) ZEB1 = NA
B3GNTL1 (pp) KLF11 = NA
B3GNTL1 (pp) BCL11B = NA
B3GNTL1 (pp) ZNF639 = NA
B3GNTL1 (pp) NR2F1 = NA
B3GNTL1 (pp) KLF4 = NA
B3GNTL1 (pp) ZNF175 = NA
B3GNTL1 (pp) SP1 = NA
B3GNTL1 (pp) HIC1 = NA
B3GNTL1 (pp) ZBTB33 = NA
B3GNTL1 (pp) CHD1 = NA
B3GNTL1 (pp) MBD2 = NA
B3GNTL1 (pp) MLLT1 = NA
B3GNTL1 (pp) NFIA = NA
B3GNTL1 (pp) ZNF547 = NA
B3GNTL1 (pp) MAX = NA
B3GNTL1 (pp) NR4A1 = NA
B3GNTL1 (pp) MYC = NA
B3GNTL1 (pp) GATAD1 = NA
B3GNTL1 (pp) PPARG = NA
B3GNTL1 (pp) RAD21 = NA
B3GNTL1 (pp) PKNOX1 = NA
B3GNTL1 (pp) ZFX = NA
B3GNTL1 (pp) HBP1 = NA
B3GNTL1 (pp) RXRB = NA
B3GNTL1 (pp) GABPA = NA
B3GNTL1 (pp) ZNF7 = NA
B3GNTL1 (pp) GLIS2 = NA
B3GNTL1 (pp) ZNF644 = NA
B3GNTL1 (pp) MTA1 = NA
B3GNTL1 (pp) ZBTB11 = NA
B3GNTL1 (pp) NR2F6 = NA
B3GNTL1 (pp) DPF2 = NA
B3GNTL1 (pp) ZNF207 = NA
B3GNTL1 (pp) GTF2F1 = NA
C11orf58 (pp) ZNF263 = NA
C11orf58 (pp) ZHX2 = NA
C11orf58 (pp) WT1 = NA
C11orf58 (pp) HDAC1 = NA
C11orf58 (pp) CREB3L1 = NA
C11orf58 (pp) MLLT1 = NA
C11orf58 (pp) ZBTB26 = NA
C11orf58 (pp) NFYC = NA
C11orf58 (pp) GTF2E2 = NA
C11orf58 (pp) PML = NA
C11orf58 (pp) STAT1 = NA
C11orf58 (pp) SREBF2 = NA
C11orf58 (pp) RFX1 = NA
CASC5 (pp) ZNF501 = NA
CASC5 (pp) KLF11 = NA
CASC5 (pp) ZNF580 = NA
CASC5 (pp) INSM2 = NA
CASC5 (pp) SIN3A = NA
CASC5 (pp) ZFP37 = NA
CASC5 (pp) WT1 = NA
CASC5 (pp) NR2F1 = NA
CASC5 (pp) ZBTB40 = NA
CASC5 (pp) BHLHE40 = NA
CASC5 (pp) MLLT1 = NA
CASC5 (pp) NFIA = NA
CASC5 (pp) KDM5A = NA
CASC5 (pp) NFYC = NA
CASC5 (pp) GABPA = NA
CASC5 (pp) DPF2 = NA
CASC5 (pp) GTF2E2 = NA
CASC5 (pp) NR2C2 = NA
CASC5 (pp) CBFB = NA
CASC5 (pp) ZNF423 = NA
CASC5 (pp) ZFP2 = NA
CASC5 (pp) TFAP4 = NA
CASC5 (pp) RFXANK = NA
CASC5 (pp) KLF6 = NA
CASC5 (pp) CDC5L = NA
CASC5 (pp) ZNF407 = NA
CASC5 (pp) ELF1 = NA
CBL (pp) SP3 = NA
CBL (pp) KDM5B = NA
CBL (pp) PHF8 = NA
CBL (pp) MEF2D = NA
CBL (pp) GLIS1 = NA
CBL (pp) SAP30 = NA
CBL (pp) NR2C2 = NA
CDK2AP1 (pp) KLF8 = NA
CDK2AP1 (pp) ZBTB26 = NA
CDK2AP1 (pp) GATAD1 = NA
CDK2AP1 (pp) RXRB = NA
CDK2AP1 (pp) GABPA = NA
CDK2AP1 (pp) ZNF324 = NA
CDK2AP1 (pp) ZNF2 = NA
COG4 (pp) KLF11 = NA
COG4 (pp) ZNF580 = NA
COG4 (pp) SIN3A = NA
COG4 (pp) ZNF639 = NA
COG4 (pp) ZNF101 = NA
COG4 (pp) CHD1 = NA
COG4 (pp) SOX5 = NA
COG4 (pp) PRDM2 = NA
COG4 (pp) TAF7 = NA
COG4 (pp) FOXJ2 = NA
COG4 (pp) TBX21 = NA
COG4 (pp) MBD1 = NA
COG4 (pp) GTF2A2 = NA
COG4 (pp) GATA3 = NA
COG4 (pp) ZNF83 = NA
COG4 (pp) SCRT1 = NA
COG4 (pp) MTA2 = NA
COG4 (pp) SSRP1 = NA
COL7A1 (pp) KLF9 = NA
COL7A1 (pp) KLF11 = NA
COL7A1 (pp) MAZ = NA
COL7A1 (pp) PPARG = NA
COL7A1 (pp) SCRT2 = NA
CST8 (pp) YBX1 = NA
CST8 (pp) RARA = NA
DFFA (pp) HCFC1 = NA
DFFA (pp) ZNF24 = NA
DFFA (pp) ZBTB7A = NA
DFFA (pp) ZHX2 = NA
DFFA (pp) SIN3A = NA
DFFA (pp) KLF13 = NA
DFFA (pp) NCOR1 = NA
DFFA (pp) MIXL1 = NA
DFFA (pp) SMAD5 = NA
DFFA (pp) WT1 = NA
DFFA (pp) NRF1 = NA
DFFA (pp) HDAC1 = NA
DFFA (pp) BACH1 = NA
DFFA (pp) DIDO1 = NA
DFFA (pp) ZNF175 = NA
DFFA (pp) SP1 = NA
DFFA (pp) MEF2D = NA
DFFA (pp) CREB3L1 = NA
DFFA (pp) IRF1 = NA
DFFA (pp) TAF7 = NA
DFFA (pp) NR2F6 = NA
DFFA (pp) ZNF207 = NA
DFFA (pp) GTF2E2 = NA
DFFA (pp) RFXANK = NA
DFFA (pp) MBD1 = NA
DFFA (pp) GTF2B = NA
DFFA (pp) TARDBP = NA
DFFA (pp) ETS1 = NA
DFFA (pp) ETV4 = NA
DFFA (pp) E2F5 = NA
DFFA (pp) TCF7 = NA
DFFA (pp) ARNT = NA
DFFA (pp) RELA = NA
DFFA (pp) SMARCA5 = NA
DFFA (pp) SUZ12 = NA
DFFA (pp) CTCF = NA
DFFA (pp) ZNF584 = NA
DFFA (pp) CREB3 = NA
DFFA (pp) TBP = NA
DFFA (pp) KDM1A = NA
DFFA (pp) HDGF = NA
DFFA (pp) CUX1 = NA
DFFA (pp) ARID1B = NA
DFFA (pp) SIN3B = NA
DFFA (pp) RBBP5 = NA
DFFA (pp) SMARCE1 = NA
DFFA (pp) ESRRA = NA
DYSF (pp) ZNF366 = NA
DYSF (pp) STAT3 = NA
DYSF (pp) EZH2 = NA
EDC4 (pp) HCFC1 = NA
EDC4 (pp) ZEB1 = NA
EDC4 (pp) DMAP1 = NA
EDC4 (pp) FOXM1 = NA
EDC4 (pp) CHD1 = NA
EDC4 (pp) EGR1 = NA
EDC4 (pp) IRF4 = NA
EDC4 (pp) IRF1 = NA
EDC4 (pp) PRDM2 = NA
EDC4 (pp) KDM5A = NA
EDC4 (pp) NR2F6 = NA
EDC4 (pp) SCRT1 = NA
EDC4 (pp) CTCF = NA
EDC4 (pp) MXD4 = NA
EDC4 (pp) ZNF384 = NA
EDC4 (pp) ELK1 = NA
EPM2AIP1 (pp) KLF9 = NA
EPM2AIP1 (pp) ZNF24 = NA
EPM2AIP1 (pp) DDX20 = NA
EPM2AIP1 (pp) KLF13 = NA
EPM2AIP1 (pp) NCOR1 = NA
EPM2AIP1 (pp) MIXL1 = NA
EPM2AIP1 (pp) MYNN = NA
EPM2AIP1 (pp) HDAC1 = NA
EPM2AIP1 (pp) BACH1 = NA
EPM2AIP1 (pp) KLF1 = NA
EPM2AIP1 (pp) CREB3L1 = NA
EPM2AIP1 (pp) MXD3 = NA
EPM2AIP1 (pp) IRF1 = NA
EPM2AIP1 (pp) IRF2 = NA
EPM2AIP1 (pp) MLLT1 = NA
EPM2AIP1 (pp) TAF7 = NA
EPM2AIP1 (pp) KDM5A = NA
EPM2AIP1 (pp) MAX = NA
EPM2AIP1 (pp) GABPA = NA
EPM2AIP1 (pp) ZBTB11 = NA
EPM2AIP1 (pp) GTF2F1 = NA
EPM2AIP1 (pp) GTF2E2 = NA
EPM2AIP1 (pp) SREBF2 = NA
EPM2AIP1 (pp) TARDBP = NA
EPM2AIP1 (pp) CREB3 = NA
EPM2AIP1 (pp) SIN3B = NA
EPM2AIP1 (pp) ESRRA = NA
EPM2AIP1 (pp) ELK1 = NA
EPM2AIP1 (pp) TRIM24 = NA
EPM2AIP1 (pp) E2F6 = NA
EPM2AIP1 (pp) ZNF589 = NA
EPM2AIP1 (pp) THRAP3 = NA
EPM2AIP1 (pp) NFRKB = NA
EPM2AIP1 (pp) ID3 = NA
EPM2AIP1 (pp) GATA2 = NA
EPM2AIP1 (pp) HMBOX1 = NA
EPM2AIP1 (pp) BCL6 = NA
EPN1 (pp) ZNF501 = NA
EPN1 (pp) KLF8 = NA
EPN1 (pp) HCFC1 = NA
EPN1 (pp) ARID4B = NA
EPN1 (pp) ZEB1 = NA
EPN1 (pp) WRNIP1 = NA
EPN1 (pp) TRIM22 = NA
EPN1 (pp) ZNF24 = NA
EPN1 (pp) ZBTB7A = NA
EPN1 (pp) ZHX2 = NA
EPN1 (pp) KDM5B = NA
EPN1 (pp) MAZ = NA
EPN1 (pp) SIN3A = NA
EPN1 (pp) KLF13 = NA
EPN1 (pp) BCL11B = NA
EPN1 (pp) SMAD5 = NA
EPN1 (pp) PHF8 = NA
EPN1 (pp) BCL11A = NA
EPN1 (pp) GLI4 = NA
EPN1 (pp) HIC1 = NA
EPN1 (pp) ZNF101 = NA
EPN1 (pp) GLIS1 = NA
EPN1 (pp) SAP30 = NA
EPN1 (pp) CREB3L1 = NA
EPN1 (pp) MXD3 = NA
EPN1 (pp) MLLT1 = NA
EPN1 (pp) KDM5A = NA
EPN1 (pp) PKNOX1 = NA
EPN1 (pp) GLIS2 = NA
EPN1 (pp) ZBTB11 = NA
EPN1 (pp) ZNF207 = NA
EPN1 (pp) ZNF423 = NA
EPN1 (pp) ZNF407 = NA
EPN1 (pp) RARA = NA
EPN1 (pp) CTCF = NA
EPN1 (pp) SIN3B = NA
EPN1 (pp) MXD4 = NA
EPN1 (pp) ELK1 = NA
EPN1 (pp) TRIM24 = NA
EPN1 (pp) SP2 = NA
EPN1 (pp) RCOR2 = NA
EPN1 (pp) NFIL3 = NA
EPN1 (pp) DRAP1 = NA
EPN1 (pp) TRIM28 = NA
EPN1 (pp) MXI1 = NA
EPN1 (pp) CCNT2 = NA
EPN1 (pp) HMGN3 = NA
EPN1 (pp) TEAD3 = NA
GPR97 (pp) USF2 = NA
GPR97 (pp) ZNF580 = NA
GPR97 (pp) KLF16 = NA
GPR97 (pp) MIXL1 = NA
GPR97 (pp) BACH1 = NA
GPR97 (pp) TFDP1 = NA
GPR97 (pp) SMAD4 = NA
GPR97 (pp) SIRT6 = NA
GPR97 (pp) SMARCA4 = NA
GPR97 (pp) ZFX = NA
GPR97 (pp) ZNF644 = NA
GPR97 (pp) GTF2E2 = NA
GPR97 (pp) SSRP1 = NA
GPR97 (pp) E2F5 = NA
GPR97 (pp) SMARCA5 = NA
GPR97 (pp) ZNF584 = NA
GPR97 (pp) KDM1A = NA
GPR97 (pp) MXD4 = NA
GPR97 (pp) ID3 = NA
GPR97 (pp) RCOR2 = NA
GPR97 (pp) NFIL3 = NA
GPR97 (pp) DRAP1 = NA
GPR97 (pp) ADNP = NA
GPR97 (pp) LEF1 = NA
GPR97 (pp) ZKSCAN1 = NA
GPR97 (pp) CEBPA = NA
INPPL1 (pp) KLF9 = NA
INPPL1 (pp) KDM5B = NA
INPPL1 (pp) NRF1 = NA
INPPL1 (pp) PHF8 = NA
INPPL1 (pp) SP1 = NA
INPPL1 (pp) KLF1 = NA
INPPL1 (pp) SAP30 = NA
INPPL1 (pp) IRF1 = NA
INPPL1 (pp) ZBTB40 = NA
INPPL1 (pp) EZH2 = NA
INPPL1 (pp) HMGN3 = NA
INPPL1 (pp) LEF1 = NA
INPPL1 (pp) ZKSCAN1 = NA
INPPL1 (pp) CREM = NA
INPPL1 (pp) POLR2A = NA
INPPL1 (pp) CHD4 = NA
IP6K1 (pp) KDM5B = NA
IP6K1 (pp) MAZ = NA
IP6K1 (pp) ZNF382 = NA
IP6K1 (pp) PHF8 = NA
IP6K1 (pp) HIC1 = NA
IP6K1 (pp) TFDP1 = NA
IP6K1 (pp) MEF2D = NA
IP6K1 (pp) SAP30 = NA
IP6K1 (pp) MXD3 = NA
IP6K1 (pp) FOXJ2 = NA
IP6K1 (pp) ZNF207 = NA
IP6K1 (pp) GTF2F1 = NA
IP6K1 (pp) TFAP4 = NA
IP6K1 (pp) ZNF584 = NA
IP6K1 (pp) CREB3 = NA
KCND2 (pp) EZH2 = NA
KCND2 (pp) EED = NA
LIMD1 (pp) ZNF501 = NA
LIMD1 (pp) ARID4B = NA
LIMD1 (pp) WRNIP1 = NA
LIMD1 (pp) ZFP37 = NA
LIMD1 (pp) WT1 = NA
LIMD1 (pp) CREB3L1 = NA
LIMD1 (pp) MXD3 = NA
LIMD1 (pp) IRF1 = NA
LIMD1 (pp) ZBTB40 = NA
LIMD1 (pp) MLLT1 = NA
LIMD1 (pp) ZBTB26 = NA
LIMD1 (pp) TFAP4 = NA
LIMD1 (pp) ZNF407 = NA
LIMD1 (pp) TCF7 = NA
LIMD1 (pp) ESRRA = NA
LIMD1 (pp) ZNF589 = NA
LIMD1 (pp) LEF1 = NA
LIMD1 (pp) HNF4G = NA
LIMD1 (pp) MBD4 = NA
LIMD1 (pp) MYBL2 = NA
LIMD1 (pp) L3MBTL2 = NA
LRP3 (pp) ZNF263 = NA
LRP3 (pp) KLF8 = NA
LRP3 (pp) KLF9 = NA
LRP3 (pp) ARID4B = NA
LRP3 (pp) ZEB1 = NA
LRP3 (pp) ZBTB7A = NA
LRP3 (pp) INSM2 = NA
LRP3 (pp) ZNF239 = NA
LRP3 (pp) BCL11B = NA
LRP3 (pp) WT1 = NA
LRP3 (pp) ZNF335 = NA
LRP3 (pp) BCL11A = NA
LRP3 (pp) REST = NA
LRP3 (pp) KLF7 = NA
LRP3 (pp) HIC1 = NA
LRP3 (pp) ZNF623 = NA
LRP3 (pp) ZBTB33 = NA
LRP3 (pp) TFDP1 = NA
LRP3 (pp) ZNF76 = NA
LRP3 (pp) PRDM2 = NA
LRP3 (pp) GATAD1 = NA
LRP3 (pp) GLIS2 = NA
LRP3 (pp) ZNF423 = NA
LRP3 (pp) ZNF324 = NA
LRP3 (pp) CTCF = NA
LRP3 (pp) ZNF366 = NA
LRP3 (pp) SP2 = NA
LRP3 (pp) ZFP64 = NA
MARCKSL1 (pp) KLF9 = NA
MARCKSL1 (pp) ATF1 = NA
MARCKSL1 (pp) ZNF24 = NA
MARCKSL1 (pp) ZNF580 = NA
MARCKSL1 (pp) ZBTB7A = NA
MARCKSL1 (pp) SIN3A = NA
MARCKSL1 (pp) NCOR1 = NA
MARCKSL1 (pp) HDAC1 = NA
MARCKSL1 (pp) SP1 = NA
MARCKSL1 (pp) MXD3 = NA
MARCKSL1 (pp) IRF1 = NA
MARCKSL1 (pp) MLLT1 = NA
MARCKSL1 (pp) NFIA = NA
MARCKSL1 (pp) NFYC = NA
MARCKSL1 (pp) GATAD1 = NA
MARCKSL1 (pp) RXRB = NA
MARCKSL1 (pp) ZBTB11 = NA
MARCKSL1 (pp) ZNF83 = NA
MARCKSL1 (pp) SSRP1 = NA
MARCKSL1 (pp) RARA = NA
MARCKSL1 (pp) KDM1A = NA
MARCKSL1 (pp) ELK1 = NA
MARCKSL1 (pp) BCL6 = NA
MARCKSL1 (pp) HMGN3 = NA
MARCKSL1 (pp) CREM = NA
MARCKSL1 (pp) POLR2A = NA
MARCKSL1 (pp) EBF1 = NA
MARCKSL1 (pp) SOX13 = NA
MARCKSL1 (pp) ELF3 = NA
MEX3C (pp) ZNF501 = NA
MEX3C (pp) ZNF263 = NA
MEX3C (pp) KLF8 = NA
MEX3C (pp) KLF9 = NA
MEX3C (pp) ATF1 = NA
MEX3C (pp) WRNIP1 = NA
MEX3C (pp) ZNF143 = NA
MEX3C (pp) SP3 = NA
MEX3C (pp) ZNF580 = NA
MEX3C (pp) DDX20 = NA
MEX3C (pp) INSM2 = NA
MEX3C (pp) ZFP37 = NA
MEX3C (pp) SMAD5 = NA
MEX3C (pp) ZNF558 = NA
MEX3C (pp) FOXM1 = NA
MEX3C (pp) ZNF175 = NA
MEX3C (pp) SP1 = NA
MEX3C (pp) KLF7 = NA
MEX3C (pp) EGR1 = NA
MEX3C (pp) IRF4 = NA
MEX3C (pp) CREB3L1 = NA
MEX3C (pp) HDGF = NA
MEX3C (pp) ZNF589 = NA
MEX3C (pp) ETV1 = NA
MMP9 (pp) MAZ = NA
MMP9 (pp) KLF16 = NA
MMP9 (pp) ZNF341 = NA
MMP9 (pp) MXD3 = NA
MMP9 (pp) ZBTB26 = NA
MMP9 (pp) KDM5A = NA
MMP9 (pp) GATAD1 = NA
MMP9 (pp) ZNF7 = NA
MMP9 (pp) MTA1 = NA
MMP9 (pp) TFAP4 = NA
MMP9 (pp) RFXANK = NA
MMP9 (pp) SSRP1 = NA
MMP9 (pp) CTCF = NA
MMP9 (pp) KDM1A = NA
MMP9 (pp) CUX1 = NA
MMP9 (pp) EZH2 = NA
MMP9 (pp) MXD4 = NA
MMP9 (pp) ID3 = NA
MMP9 (pp) DRAP1 = NA
MMP9 (pp) ZKSCAN1 = NA
MMP9 (pp) CTBP2 = NA
MMP9 (pp) HHEX = NA
MRPL41 (pp) ZNF263 = NA
MRPL41 (pp) KLF8 = NA
MRPL41 (pp) ATF1 = NA
MRPL41 (pp) ARID4B = NA
MRPL41 (pp) ZBTB7A = NA
MRPL41 (pp) MAZ = NA
MRPL41 (pp) BCL11B = NA
MRPL41 (pp) TGIF2 = NA
MRPL41 (pp) ZNF639 = NA
MRPL41 (pp) HDAC1 = NA
MRPL41 (pp) BCL11A = NA
MRPL41 (pp) REST = NA
MRPL41 (pp) SP1 = NA
MRPL41 (pp) KLF7 = NA
MRPL41 (pp) ZBTB33 = NA
MRPL41 (pp) ZNF76 = NA
MRPL41 (pp) MXD3 = NA
MRPL41 (pp) PPARG = NA
MRPL41 (pp) MTA1 = NA
MRPL41 (pp) ZNF207 = NA
MRPL41 (pp) GTF2F1 = NA
MRPL41 (pp) SREBF2 = NA
MRPL41 (pp) RFX1 = NA
MRPL41 (pp) ZNF423 = NA
MRPL41 (pp) ZFP2 = NA
MRPL41 (pp) ZNF324 = NA
MRPL41 (pp) GATA3 = NA
MRPL41 (pp) ETV4 = NA
MRPL41 (pp) ELK1 = NA
MRPL41 (pp) BCL6 = NA
MRPL41 (pp) CCNT2 = NA
MRPL41 (pp) HMGN3 = NA
MRPL41 (pp) L3MBTL2 = NA
MRPL41 (pp) RAD51 = NA
MRPL41 (pp) USF1 = NA
MRPL41 (pp) RNF2 = NA
MVP (pp) MAFK = NA
MVP (pp) ZNF263 = NA
MVP (pp) HCFC1 = NA
MVP (pp) ZEB1 = NA
MVP (pp) WRNIP1 = NA
MVP (pp) KLF11 = NA
MVP (pp) ZNF24 = NA
MVP (pp) ZNF580 = NA
MVP (pp) ZBTB7A = NA
MVP (pp) INSM2 = NA
MVP (pp) ZHX2 = NA
MVP (pp) MAZ = NA
MVP (pp) SIN3A = NA
MVP (pp) ZNF239 = NA
MVP (pp) KLF16 = NA
MVP (pp) BCL11B = NA
MVP (pp) TGIF2 = NA
MVP (pp) SMAD5 = NA
MVP (pp) GFI1B = NA
MVP (pp) ZBTB1 = NA
MVP (pp) ZNF341 = NA
MVP (pp) DMAP1 = NA
MVP (pp) KLF4 = NA
MVP (pp) FOXM1 = NA
MVP (pp) BCL11A = NA
MVP (pp) GLI4 = NA
MVP (pp) SP1 = NA
MVP (pp) ZNF18 = NA
MVP (pp) KLF7 = NA
MVP (pp) ZNF623 = NA
MVP (pp) TFDP1 = NA
MVP (pp) EGR1 = NA
MVP (pp) IRF4 = NA
MVP (pp) ZNF76 = NA
MVP (pp) HMG20B = NA
MVP (pp) CEBPG = NA
MVP (pp) MXD3 = NA
MVP (pp) IRF1 = NA
MVP (pp) SOX5 = NA
MVP (pp) ZBTB26 = NA
MVP (pp) FOXJ2 = NA
MVP (pp) RAD21 = NA
MVP (pp) HBP1 = NA
MVP (pp) ZNF644 = NA
MVP (pp) MTA1 = NA
MVP (pp) NR2F6 = NA
MVP (pp) SREBF2 = NA
MVP (pp) CBFB = NA
MVP (pp) ZFP2 = NA
MVP (pp) RFXANK = NA
MVP (pp) ZNF324 = NA
MVP (pp) ZNF2 = NA
MVP (pp) SSRP1 = NA
MVP (pp) RARA = NA
MVP (pp) CTCF = NA
MVP (pp) HDGF = NA
MVP (pp) SIN3B = NA
MVP (pp) MXD4 = NA
MVP (pp) ZNF384 = NA
MVP (pp) RCOR2 = NA
MVP (pp) NFIL3 = NA
MVP (pp) MXI1 = NA
MVP (pp) TEAD3 = NA
MVP (pp) LEF1 = NA
MVP (pp) ZFP64 = NA
MVP (pp) EBF1 = NA
MVP (pp) SOX13 = NA
MVP (pp) ELF3 = NA
MVP (pp) ETV1 = NA
MVP (pp) FOSL1 = NA
MVP (pp) HMG20A = NA
MVP (pp) RCOR1 = NA
MVP (pp) GATA4 = NA
MVP (pp) RERE = NA
MVP (pp) ZNF197 = NA
MVP (pp) GATAD2A = NA
MVP (pp) TFE3 = NA
MVP (pp) THRB = NA
MVP (pp) THAP1 = NA
MVP (pp) NR2F2 = NA
NBEAL2 (pp) ATF1 = NA
NBEAL2 (pp) WRNIP1 = NA
NBEAL2 (pp) MAZ = NA
NBEAL2 (pp) SIN3A = NA
NBEAL2 (pp) KLF16 = NA
NBEAL2 (pp) MIXL1 = NA
NBEAL2 (pp) ZNF639 = NA
NBEAL2 (pp) MYNN = NA
NBEAL2 (pp) ZNF264 = NA
NBEAL2 (pp) BACH1 = NA
NBEAL2 (pp) SP1 = NA
NBEAL2 (pp) KLF7 = NA
NBEAL2 (pp) TFDP1 = NA
NBEAL2 (pp) MEF2D = NA
NBEAL2 (pp) HMG20B = NA
NBEAL2 (pp) CREB3L1 = NA
NBEAL2 (pp) IRF1 = NA
NBEAL2 (pp) ZBTB40 = NA
NBEAL2 (pp) TAF7 = NA
NBEAL2 (pp) NFIA = NA
NBEAL2 (pp) GATAD1 = NA
NBEAL2 (pp) PPARG = NA
NBEAL2 (pp) HBP1 = NA
NBEAL2 (pp) GABPA = NA
NBEAL2 (pp) ELF1 = NA
NBEAL2 (pp) ZNF83 = NA
NBEAL2 (pp) MTA2 = NA
NBEAL2 (pp) SCRT2 = NA
NBEAL2 (pp) E2F5 = NA
NBEAL2 (pp) RELA = NA
NBEAL2 (pp) SMARCA5 = NA
NBEAL2 (pp) ZNF584 = NA
NBEAL2 (pp) CREB3 = NA
NBEAL2 (pp) TBP = NA
NBEAL2 (pp) KDM1A = NA
NBEAL2 (pp) SMARCE1 = NA
NBEAL2 (pp) MXD4 = NA
NBEAL2 (pp) NFIL3 = NA
NBEAL2 (pp) CCNT2 = NA
NBEAL2 (pp) HMGN3 = NA
NBEAL2 (pp) LEF1 = NA
NBEAL2 (pp) EBF1 = NA
NBEAL2 (pp) NCOA1 = NA
NBEAL2 (pp) MITF = NA
NBEAL2 (pp) TEAD2 = NA
NBEAL2 (pp) ATF3 = NA
NBEAL2 (pp) NFE2 = NA
NBEAL2 (pp) IKZF1 = NA
NSUN7 (pp) CEBPG = NA
PDXK (pp) TRIM22 = NA
PDXK (pp) SP3 = NA
PDXK (pp) ZBTB7A = NA
PDXK (pp) MAZ = NA
PDXK (pp) KLF13 = NA
PDXK (pp) ZNF239 = NA
PDXK (pp) BCL11B = NA
PDXK (pp) SMAD5 = NA
PDXK (pp) ZBTB1 = NA
PDXK (pp) FOXM1 = NA
PDXK (pp) ZNF610 = NA
PDXK (pp) BCL11A = NA
PDXK (pp) SP1 = NA
PDXK (pp) TFDP1 = NA
PDXK (pp) KLF1 = NA
PDXK (pp) EGR1 = NA
PDXK (pp) IRF4 = NA
PDXK (pp) ZNF76 = NA
PDXK (pp) CREB3L1 = NA
PDXK (pp) PRDM2 = NA
PDXK (pp) IRF2 = NA
PDXK (pp) PPARG = NA
PDXK (pp) ZNF7 = NA
PDXK (pp) GLIS2 = NA
PDXK (pp) ZNF423 = NA
PDXK (pp) ZFP2 = NA
PDXK (pp) KLF6 = NA
PDXK (pp) ELF1 = NA
PDXK (pp) MBD1 = NA
PDXK (pp) HDGF = NA
PDXK (pp) SP2 = NA
PDXK (pp) MITF = NA
PDXK (pp) NFE2 = NA
PDXK (pp) ZNF121 = NA
PDXK (pp) ZNF707 = NA
PDXK (pp) ZNF394 = NA
PDXK (pp) EGR2 = NA
PDXK (pp) BCOR = NA
PIP5K1B (pp) ZNF580 = NA
PIP5K1B (pp) NRF1 = NA
PIP5K1B (pp) MYNN = NA
PIP5K1B (pp) GATA1 = NA
PIP5K1B (pp) RAD21 = NA
PIP5K1B (pp) ZFX = NA
PIP5K1B (pp) SUZ12 = NA
PRKRA (pp) ZNF263 = NA
PRKRA (pp) KLF9 = NA
PRKRA (pp) KLF11 = NA
PRKRA (pp) SP3 = NA
PRKRA (pp) DDX20 = NA
PRKRA (pp) ZHX2 = NA
PRKRA (pp) SIN3A = NA
PRKRA (pp) SMAD5 = NA
PRKRA (pp) WT1 = NA
PRKRA (pp) MYNN = NA
PRKRA (pp) CREB1 = NA
PRKRA (pp) FOXM1 = NA
PRKRA (pp) REST = NA
PRKRA (pp) SP1 = NA
PRKRA (pp) EGR1 = NA
PRKRA (pp) IRF4 = NA
PRKRA (pp) CREB3L1 = NA
PRKRA (pp) CEBPG = NA
PRKRA (pp) IRF1 = NA
PRKRA (pp) ZBTB40 = NA
PRKRA (pp) ZBTB26 = NA
PRKRA (pp) FOXJ2 = NA
PRKRA (pp) NFIA = NA
PRKRA (pp) NR4A1 = NA
PRKRA (pp) RXRB = NA
PRKRA (pp) GTF2E2 = NA
PRKRA (pp) CBFB = NA
PRKRA (pp) ZNF423 = NA
PRKRA (pp) ZFP2 = NA
PRKRA (pp) RFXANK = NA
PRKRA (pp) SSRP1 = NA
PRKRA (pp) ZNF589 = NA
PRKRA (pp) NFIL3 = NA
PRKRA (pp) TRIM28 = NA
PRKRA (pp) HMGN3 = NA
PRKRA (pp) EED = NA
PRKRA (pp) L3MBTL2 = NA
PRKRA (pp) SOX13 = NA
PRKRA (pp) ETV1 = NA
PRKRA (pp) HHEX = NA
PRKRA (pp) FOSL1 = NA
PRKRA (pp) RERE = NA
PRKRA (pp) ZNF197 = NA
PRKRA (pp) GATAD2A = NA
PRKRA (pp) TFE3 = NA
PRKRA (pp) HES1 = NA
PRKRA (pp) ZNF146 = NA
PRKRA (pp) MLX = NA
RETSAT (pp) ATF1 = NA
RETSAT (pp) WRNIP1 = NA
RETSAT (pp) ZNF24 = NA
RETSAT (pp) NR2F1 = NA
RETSAT (pp) ZNF71 = NA
RETSAT (pp) SP1 = NA
RETSAT (pp) HIC1 = NA
RETSAT (pp) CHD1 = NA
RETSAT (pp) KLF1 = NA
RETSAT (pp) HMG20B = NA
RETSAT (pp) MLLT1 = NA
RETSAT (pp) ZBTB26 = NA
RETSAT (pp) NFYC = NA
RETSAT (pp) PPARG = NA
RETSAT (pp) RAD21 = NA
RETSAT (pp) RXRB = NA
RETSAT (pp) ZBTB11 = NA
RETSAT (pp) GTF2F1 = NA
RETSAT (pp) SSRP1 = NA
RETSAT (pp) SIN3B = NA
RETSAT (pp) RCOR2 = NA
RETSAT (pp) HHEX = NA
RETSAT (pp) GATA4 = NA
RETSAT (pp) ZNF121 = NA
RETSAT (pp) ZNF394 = NA
RETSAT (pp) BCOR = NA
RETSAT (pp) TBX3 = NA
SEPT7 (pp) ZNF580 = NA
SEPT7 (pp) KDM5B = NA
SEPT7 (pp) SMAD5 = NA
SEPT7 (pp) WT1 = NA
SEPT7 (pp) ZNF341 = NA
SEPT7 (pp) PHF8 = NA
SEPT7 (pp) SAP30 = NA
SEPT7 (pp) ZNF76 = NA
SEPT7 (pp) ZBTB40 = NA
SEPT7 (pp) HBP1 = NA
SEPT7 (pp) GABPA = NA
SEPT7 (pp) ZNF324 = NA
SEPT7 (pp) ZNF2 = NA
SEPT7 (pp) ZNF584 = NA
SEPT7 (pp) MXD4 = NA
SEPT7 (pp) FOSL1 = NA
SEPT7 (pp) RERE = NA
SEPT7 (pp) ZNF197 = NA
SEPT7 (pp) ZNF394 = NA
SIDT2 (pp) ZNF580 = NA
SIDT2 (pp) KLF6 = NA
SIDT2 (pp) ELF1 = NA
SIDT2 (pp) EBF1 = NA
SIDT2 (pp) USF1 = NA
SIDT2 (pp) TEAD1 = NA
SIRPB1 (pp) MLLT1 = NA
SIRPB1 (pp) CBFB = NA
SIRPB1 (pp) JUNB = NA
SLC10A3 (pp) ZNF501 = NA
SLC10A3 (pp) KLF8 = NA
SLC10A3 (pp) KDM5B = NA
SLC10A3 (pp) MAZ = NA
SLC10A3 (pp) SIN3A = NA
SLC10A3 (pp) MIXL1 = NA
SLC10A3 (pp) SMAD5 = NA
SLC10A3 (pp) NR2F1 = NA
SLC10A3 (pp) MYNN = NA
SLC10A3 (pp) FOXM1 = NA
SLC10A3 (pp) PHF8 = NA
SLC10A3 (pp) BACH1 = NA
SLC10A3 (pp) SP1 = NA
SLC10A3 (pp) CHD1 = NA
SLC10A3 (pp) EGR1 = NA
SLC10A3 (pp) MEF2D = NA
SLC10A3 (pp) SAP30 = NA
SLC10A3 (pp) IRF4 = NA
SLC10A3 (pp) MXD3 = NA
SLC10A3 (pp) NFYC = NA
SLC10A3 (pp) NR4A1 = NA
SLC10A3 (pp) PKNOX1 = NA
SLC10A3 (pp) GLIS2 = NA
SLC10A3 (pp) MTA1 = NA
SLC10A3 (pp) ZBTB11 = NA
SLC10A3 (pp) NR2C2 = NA
SLC10A3 (pp) ZNF423 = NA
SLC10A3 (pp) ZFP2 = NA
SLC10A3 (pp) ZNF2 = NA
SLC10A3 (pp) ELK1 = NA
SLC10A3 (pp) CCNT2 = NA
SLC10A3 (pp) HMGN3 = NA
SLC10A3 (pp) LEF1 = NA
SLC10A3 (pp) POLR2A = NA
SLC10A3 (pp) L3MBTL2 = NA
SLC10A3 (pp) IKZF1 = NA
SLC10A3 (pp) ZNF394 = NA
SLC10A3 (pp) CEBPD = NA
SLC10A3 (pp) FOXA2 = NA
SLC10A3 (pp) TEAD4 = NA
SLC10A3 (pp) NFE2L1 = NA
SLC10A3 (pp) EP300 = NA
SLC26A2 (pp) ZNF24 = NA
SLC26A2 (pp) ZNF580 = NA
SLC26A2 (pp) DDX20 = NA
SLC26A2 (pp) KDM5B = NA
SLC26A2 (pp) SIN3A = NA
SLC26A2 (pp) GFI1B = NA
SLC26A2 (pp) WT1 = NA
SLC26A2 (pp) PHF8 = NA
SLC26A2 (pp) ZNF175 = NA
SLC26A2 (pp) ZNF18 = NA
SLC26A2 (pp) TFDP1 = NA
SLC26A2 (pp) MEF2D = NA
SLC26A2 (pp) SAP30 = NA
SLC26A2 (pp) SMAD4 = NA
SLC26A2 (pp) ZBTB40 = NA
SLC26A2 (pp) GATA1 = NA
SLC26A2 (pp) FOXJ2 = NA
SLC26A2 (pp) PPARG = NA
SLC26A2 (pp) RAD21 = NA
SLC26A2 (pp) HBP1 = NA
SLC26A2 (pp) GABPA = NA
SLC26A2 (pp) ZFP2 = NA
SLC26A2 (pp) RFXANK = NA
SLC26A2 (pp) KLF6 = NA
SLC26A2 (pp) ELF1 = NA
SLC26A2 (pp) CTCF = NA
SLC26A2 (pp) ZNF584 = NA
SLC26A2 (pp) ELK1 = NA
SLC26A2 (pp) NFRKB = NA
SMUG1 (pp) KLF8 = NA
SMUG1 (pp) ZEB1 = NA
SMUG1 (pp) ZNF580 = NA
SMUG1 (pp) BCL11B = NA
SMUG1 (pp) GFI1B = NA
SMUG1 (pp) ZNF341 = NA
SMUG1 (pp) KLF7 = NA
SMUG1 (pp) TFDP1 = NA
SMUG1 (pp) SOX5 = NA
SMUG1 (pp) ZFX = NA
SMUG1 (pp) ZNF423 = NA
SMUG1 (pp) ETV4 = NA
SMUG1 (pp) ELK1 = NA
SMUG1 (pp) SP2 = NA
SMUG1 (pp) L3MBTL2 = NA
SMUG1 (pp) ZFP64 = NA
SND1 (pp) ZNF24 = NA
SND1 (pp) USF2 = NA
SND1 (pp) ZBTB7A = NA
SND1 (pp) NCOR1 = NA
SND1 (pp) ZBTB1 = NA
SND1 (pp) SP1 = NA
SND1 (pp) TAF7 = NA
SND1 (pp) NR2F6 = NA
SND1 (pp) CDC5L = NA
SND1 (pp) MBD1 = NA
SND1 (pp) GTF2A2 = NA
SND1 (pp) CUX1 = NA
SND1 (pp) TRIM24 = NA
SND1 (pp) THRAP3 = NA
SND1 (pp) TRIM28 = NA
SND1 (pp) RAD51 = NA
SND1 (pp) NCOA1 = NA
SND1 (pp) MITF = NA
SND1 (pp) NFE2 = NA
SND1 (pp) ZNF394 = NA
SND1 (pp) HES1 = NA
SPATA2 (pp) KLF9 = NA
SPATA2 (pp) ATF1 = NA
SPATA2 (pp) PBX2 = NA
SPATA2 (pp) MAZ = NA
SPATA2 (pp) ZBTB17 = NA
SPATA2 (pp) NRF1 = NA
SPATA2 (pp) MYNN = NA
SPATA2 (pp) ZNF382 = NA
SPATA2 (pp) DMAP1 = NA
SPATA2 (pp) ZBTB33 = NA
SPATA2 (pp) CHD1 = NA
SPATA2 (pp) MBD2 = NA
SPATA2 (pp) HMG20B = NA
SPATA2 (pp) MXD3 = NA
SPATA2 (pp) IRF1 = NA
SPATA2 (pp) SOX5 = NA
SPATA2 (pp) ZBTB26 = NA
SPATA2 (pp) NFYC = NA
SPATA2 (pp) GATAD1 = NA
SPATA2 (pp) MTA1 = NA
SPATA2 (pp) ZNF207 = NA
SPATA2 (pp) GTF2F1 = NA
SPATA2 (pp) SREBF2 = NA
SPATA2 (pp) RFXANK = NA
SPATA2 (pp) MBD1 = NA
SPATA2 (pp) CUX1 = NA
SPATA2 (pp) ZNF384 = NA
SPATA2 (pp) ELK1 = NA
SPATA2 (pp) BCL6 = NA
SPATA2 (pp) RCOR2 = NA
SPATA2 (pp) MXI1 = NA
SPATA2 (pp) TEAD3 = NA
SPATA2 (pp) POLR2A = NA
SPATA2 (pp) HNF4G = NA
SPATA2 (pp) MBD4 = NA
SPATA2 (pp) MYBL2 = NA
SPATA2 (pp) RCOR1 = NA
SPATA2 (pp) THRB = NA
SPATA2 (pp) ATF3 = NA
SPATA2 (pp) GMEB2 = NA
SPATA2 (pp) JUN = NA
SPATA2 (pp) GATAD2B = NA
SPATA2 (pp) RFX3 = NA
SPATA2 (pp) POLR2H = NA
SQSTM1 (pp) ZNF501 = NA
SQSTM1 (pp) KLF9 = NA
SQSTM1 (pp) ATF1 = NA
SQSTM1 (pp) ARID4B = NA
SQSTM1 (pp) ZEB1 = NA
SQSTM1 (pp) KLF11 = NA
SQSTM1 (pp) SP3 = NA
SQSTM1 (pp) ZBTB7A = NA
SQSTM1 (pp) INSM2 = NA
SQSTM1 (pp) MAZ = NA
SQSTM1 (pp) SIN3A = NA
SQSTM1 (pp) MIXL1 = NA
SQSTM1 (pp) BCL11B = NA
SQSTM1 (pp) TGIF2 = NA
SQSTM1 (pp) SMAD5 = NA
SQSTM1 (pp) ZNF639 = NA
SQSTM1 (pp) WT1 = NA
SQSTM1 (pp) NRF1 = NA
SQSTM1 (pp) MYNN = NA
SQSTM1 (pp) ZNF335 = NA
SQSTM1 (pp) FOXM1 = NA
SQSTM1 (pp) BACH1 = NA
SQSTM1 (pp) ZNF610 = NA
SQSTM1 (pp) BCL11A = NA
SQSTM1 (pp) GLI4 = NA
SQSTM1 (pp) REST = NA
SQSTM1 (pp) SP1 = NA
SQSTM1 (pp) ZBTB33 = NA
SQSTM1 (pp) CHD1 = NA
SQSTM1 (pp) TFDP1 = NA
SQSTM1 (pp) EGR1 = NA
SQSTM1 (pp) MEF2D = NA
SQSTM1 (pp) IRF4 = NA
SQSTM1 (pp) SP7 = NA
SQSTM1 (pp) MXD3 = NA
SQSTM1 (pp) SMAD4 = NA
SQSTM1 (pp) IRF1 = NA
SQSTM1 (pp) BHLHE40 = NA
SQSTM1 (pp) NFIA = NA
SQSTM1 (pp) PPARG = NA
SQSTM1 (pp) RXRB = NA
SQSTM1 (pp) GABPA = NA
SQSTM1 (pp) GLIS2 = NA
SQSTM1 (pp) ZNF644 = NA
SQSTM1 (pp) ZBTB11 = NA
SQSTM1 (pp) NR2F6 = NA
SQSTM1 (pp) ZNF207 = NA
SQSTM1 (pp) GTF2E2 = NA
SQSTM1 (pp) ZNF423 = NA
SQSTM1 (pp) ZFP2 = NA
SQSTM1 (pp) ZNF2 = NA
SQSTM1 (pp) MBD1 = NA
SQSTM1 (pp) GTF2A2 = NA
SQSTM1 (pp) ZNF83 = NA
SQSTM1 (pp) SCRT1 = NA
SQSTM1 (pp) SSRP1 = NA
SQSTM1 (pp) RARA = NA
SQSTM1 (pp) E2F5 = NA
SQSTM1 (pp) SMARCA5 = NA
SQSTM1 (pp) CTCF = NA
SQSTM1 (pp) HDGF = NA
SQSTM1 (pp) ARID1B = NA
SQSTM1 (pp) ELK1 = NA
SQSTM1 (pp) CCNT2 = NA
SQSTM1 (pp) HMGN3 = NA
SQSTM1 (pp) POLR2A = NA
SQSTM1 (pp) HNF4G = NA
SQSTM1 (pp) MBD4 = NA
SQSTM1 (pp) MYBL2 = NA
SQSTM1 (pp) ZNF394 = NA
SQSTM1 (pp) MLX = NA
SQSTM1 (pp) POLR2H = NA
SQSTM1 (pp) FOXK2 = NA
SQSTM1 (pp) NFE2L2 = NA
SQSTM1 (pp) PRDM10 = NA
TCOF1 (pp) ARID4B = NA
TCOF1 (pp) MAZ = NA
TCOF1 (pp) TFDP1 = NA
TCOF1 (pp) NFIA = NA
TCOF1 (pp) KDM5A = NA
TCOF1 (pp) HDGF = NA
TCOF1 (pp) HDAC2 = NA
TCOF1 (pp) E2F4 = NA
TCOF1 (pp) HDAC6 = NA
TCOF1 (pp) SUPT5H = NA
THY1 (pp) ZNF24 = NA
THY1 (pp) ETS1 = NA
THY1 (pp) ARID1B = NA
THY1 (pp) EZH2 = NA
THY1 (pp) RAD51 = NA
THY1 (pp) IKZF1 = NA
TLR6 (pp) HDAC1 = NA
TLR6 (pp) SIRT6 = NA
TLR6 (pp) ZBTB40 = NA
TLR6 (pp) SMARCA4 = NA
TLR6 (pp) ZFX = NA
TLR6 (pp) NR2C2 = NA
TLR6 (pp) TCF7 = NA
TLR6 (pp) THRAP3 = NA
TLR6 (pp) HMBOX1 = NA
TLR6 (pp) POLR2A = NA
TLR6 (pp) SUPT5H = NA
TLR6 (pp) NFIC = NA
TRIM31 (pp) KLF8 = NA
TRIM31 (pp) KLF11 = NA
TRIM31 (pp) ZNF580 = NA
TRIM31 (pp) ZHX2 = NA
TRIM31 (pp) MAZ = NA
TRIM31 (pp) WT1 = NA
TRIM31 (pp) DMAP1 = NA
TRIM31 (pp) SP7 = NA
TRIM31 (pp) HMG20B = NA
TRIM31 (pp) ZBTB26 = NA
TRIM31 (pp) HBP1 = NA
TRIM31 (pp) TFAP4 = NA
TRIM31 (pp) RFXANK = NA
TRIM31 (pp) SSRP1 = NA
TRIM31 (pp) EZH2 = NA
TRIM31 (pp) MXD4 = NA
TRIM31 (pp) RCOR2 = NA
TRIM31 (pp) CEBPA = NA
TRIM31 (pp) HNF4G = NA
TRIM31 (pp) MBD4 = NA
TRIM31 (pp) MYBL2 = NA
TRIM31 (pp) SOX13 = NA
TRIM31 (pp) HMG20A = NA
TRIM31 (pp) TFE3 = NA
TRIM31 (pp) THRB = NA
TRPC4AP (pp) KLF9 = NA
TRPC4AP (pp) ZEB1 = NA
TRPC4AP (pp) INSM2 = NA
TRPC4AP (pp) MIXL1 = NA
TRPC4AP (pp) TSHZ1 = NA
TRPC4AP (pp) ZNF71 = NA
TRPC4AP (pp) ZNF382 = NA
TRPC4AP (pp) ZNF264 = NA
TRPC4AP (pp) BACH1 = NA
TRPC4AP (pp) BCL11A = NA
TRPC4AP (pp) SP1 = NA
TRPC4AP (pp) MXD3 = NA
TRPC4AP (pp) IRF1 = NA
TRPC4AP (pp) BHLHE40 = NA
TRPC4AP (pp) ZBTB26 = NA
TRPC4AP (pp) ZNF644 = NA
TRPC4AP (pp) GTF2E2 = NA
TRPC4AP (pp) STAT1 = NA
TRPC4AP (pp) SREBF2 = NA
TRPC4AP (pp) ZFP2 = NA
TRPC4AP (pp) RFXANK = NA
TRPC4AP (pp) ZNF2 = NA
TRPC4AP (pp) RARA = NA
TRPC4AP (pp) ZNF584 = NA
TRPC4AP (pp) ELK1 = NA
TRPC4AP (pp) ZNF589 = NA
TRPC4AP (pp) HMBOX1 = NA
TRPC4AP (pp) NFIL3 = NA
TRPC4AP (pp) HMG20A = NA
UTP11L (pp) ZNF501 = NA
UTP11L (pp) KLF9 = NA
UTP11L (pp) KLF11 = NA
UTP11L (pp) ZNF24 = NA
UTP11L (pp) DDX20 = NA
UTP11L (pp) ZHX2 = NA
UTP11L (pp) KDM5B = NA
UTP11L (pp) MAZ = NA
UTP11L (pp) KLF13 = NA
UTP11L (pp) MIXL1 = NA
UTP11L (pp) BCL11B = NA
UTP11L (pp) SMAD5 = NA
UTP11L (pp) ZNF639 = NA
UTP11L (pp) NR2F1 = NA
UTP11L (pp) MYNN = NA
UTP11L (pp) ZNF341 = NA
UTP11L (pp) FOXM1 = NA
UTP11L (pp) PHF8 = NA
UTP11L (pp) BACH1 = NA
UTP11L (pp) DIDO1 = NA
UTP11L (pp) HIC1 = NA
UTP11L (pp) CHD1 = NA
UTP11L (pp) TFDP1 = NA
UTP11L (pp) MBD2 = NA
UTP11L (pp) EGR1 = NA
UTP11L (pp) SAP30 = NA
UTP11L (pp) IRF4 = NA
UTP11L (pp) CREB3L1 = NA
UTP11L (pp) IRF1 = NA
UTP11L (pp) SIRT6 = NA
UTP11L (pp) SMARCA4 = NA
UTP11L (pp) TAF7 = NA
UTP11L (pp) FOXJ2 = NA
UTP11L (pp) NFIA = NA
UTP11L (pp) NR4A1 = NA
UTP11L (pp) ZFX = NA
UTP11L (pp) GABPA = NA
UTP11L (pp) ZNF644 = NA
UTP11L (pp) ZBTB11 = NA
UTP11L (pp) DPF2 = NA
UTP11L (pp) ZNF207 = NA
UTP11L (pp) GTF2F1 = NA
UTP11L (pp) GTF2E2 = NA
UTP11L (pp) CBFB = NA
UTP11L (pp) ZNF423 = NA
UTP11L (pp) RFXANK = NA
UTP11L (pp) GTF2A2 = NA
UTP11L (pp) ZNF83 = NA
UTP11L (pp) ETS1 = NA
UTP11L (pp) E2F5 = NA
UTP11L (pp) ARNT = NA
UTP11L (pp) RELA = NA
UTP11L (pp) SMARCA5 = NA
UTP11L (pp) ZNF584 = NA
UTP11L (pp) CREB3 = NA
UTP11L (pp) HDGF = NA
UTP11L (pp) CUX1 = NA
UTP11L (pp) ARID1B = NA
UTP11L (pp) SMARCE1 = NA
UTP11L (pp) ELK1 = NA
UTP11L (pp) ZNF589 = NA
UTP11L (pp) THRAP3 = NA
UTP11L (pp) ID3 = NA
UTP11L (pp) HMBOX1 = NA
UTP11L (pp) ADNP = NA
UTP11L (pp) LEF1 = NA
UTP11L (pp) ZKSCAN1 = NA
UTP11L (pp) POLR2A = NA
UTP11L (pp) EED = NA
UTP11L (pp) ZFP64 = NA
UTP11L (pp) EBF1 = NA
UTP11L (pp) ETV1 = NA
UTP11L (pp) TEAD2 = NA
UTP11L (pp) ZNF394 = NA
UTP11L (pp) NFE2L1 = NA
UTP11L (pp) PYGO2 = NA
UTP11L (pp) JUND = NA
UTP11L (pp) PTTG1 = NA
UTP11L (pp) PTRF = NA

## Sheet: Jaspar
direction (class=java.lang.String)
MRPL41 (pp) NR4A2 = NA
MRPL41 (pp) JUN = NA
MRPL41 (pp) E2F1 = NA
MRPL41 (pp) SP1 = NA
MRPL41 (pp) TFAP2A = NA
MRPL41 (pp) NFKB1 = NA
MRPL41 (pp) MAX = NA
CST8 (pp) FEV = NA
CST8 (pp) ZNF354C = NA
CST8 (pp) CEBPB = NA
CST8 (pp) GATA2 = NA
CST8 (pp) STAT3 = NA
CST8 (pp) NFKB1 = NA
CST8 (pp) SOX5 = NA
C11ORF58 (pp) FOXI1 = NA
C11ORF58 (pp) NKX3-2 = NA
C11ORF58 (pp) FOS = NA
C11ORF58 (pp) JUND = NA
C11ORF58 (pp) FOXC1 = NA
C11ORF58 (pp) GATA2 = NA
C11ORF58 (pp) FOXL1 = NA
C11ORF58 (pp) YY1 = NA
C11ORF58 (pp) FOXA1 = NA
C11ORF58 (pp) PAX2 = NA
EPM2AIP1 (pp) REL = NA
EPM2AIP1 (pp) NKX3-2 = NA
EPM2AIP1 (pp) CREB1 = NA
EPM2AIP1 (pp) FOXC1 = NA
EPM2AIP1 (pp) GATA2 = NA
EPM2AIP1 (pp) FOXL1 = NA
EPM2AIP1 (pp) E2F1 = NA
EPM2AIP1 (pp) IRF2 = NA
EPM2AIP1 (pp) FOXA1 = NA
INPPL1 (pp) REL = NA
INPPL1 (pp) PRRX2 = NA
INPPL1 (pp) SP1 = NA
INPPL1 (pp) TFAP2A = NA
INPPL1 (pp) E2F6 = NA
INPPL1 (pp) NFKB1 = NA
INPPL1 (pp) RELA = NA
INPPL1 (pp) PAX2 = NA
INPPL1 (pp) EGR1 = NA
CD4 (pp) SRY = NA
CD4 (pp) CREB1 = NA
CD4 (pp) GATA2 = NA
CD4 (pp) YY1 = NA
CD4 (pp) NFIC = NA
CD4 (pp) PPARG = NA
CD4 (pp) GATA3 = NA
CD4 (pp) E2F1 = NA
CD4 (pp) RELA = NA
CD4 (pp) TP63 = NA
CD4 (pp) SREBF2 = NA
CD4 (pp) NR3C1 = NA
ST3GAL5 (pp) SPIB = NA
ST3GAL5 (pp) CREB1 = NA
ST3GAL5 (pp) YY1 = NA
ST3GAL5 (pp) STAT3 = NA
ST3GAL5 (pp) SREBF2 = NA
EDC4 (pp) NR2F1 = NA
EDC4 (pp) BRCA1 = NA
EDC4 (pp) FOXC1 = NA
PDXK (pp) NR2F1 = NA
PDXK (pp) PPARG = NA
PDXK (pp) HNF4A = NA
PDXK (pp) E2F1 = NA
PDXK (pp) TFAP2A = NA
PDXK (pp) E2F6 = NA
PDXK (pp) TP53 = NA
PDXK (pp) TFAP2C = NA
PDXK (pp) ESR1 = NA
PDXK (pp) E2F4 = NA
SQSTM1 (pp) NR2F1 = NA
SQSTM1 (pp) CEBPB = NA
SQSTM1 (pp) FOS = NA
SQSTM1 (pp) JUN = NA
SQSTM1 (pp) GATA2 = NA
SQSTM1 (pp) YY1 = NA
SQSTM1 (pp) SRF = NA
SQSTM1 (pp) E2F1 = NA
SQSTM1 (pp) SP1 = NA
SQSTM1 (pp) TFAP2A = NA
SQSTM1 (pp) E2F6 = NA
SQSTM1 (pp) KLF5 = NA
SQSTM1 (pp) NFKB1 = NA
SQSTM1 (pp) USF2 = NA
SQSTM1 (pp) TFAP2C = NA
SQSTM1 (pp) SREBF2 = NA
SQSTM1 (pp) EN1 = NA
EPN1 (pp) NR2F1 = NA
EPN1 (pp) ARID3A = NA
EPN1 (pp) FOXC1 = NA
EPN1 (pp) GATA2 = NA
EPN1 (pp) FOXL1 = NA
EPN1 (pp) SRF = NA
EPN1 (pp) HNF4A = NA
EPN1 (pp) HINFP = NA
EPN1 (pp) SP1 = NA
EPN1 (pp) TFAP2A = NA
EPN1 (pp) E2F6 = NA
EPN1 (pp) NFKB1 = NA
EPN1 (pp) TP53 = NA
IP6K1 (pp) NR2F1 = NA
IP6K1 (pp) ZNF354C = NA
IP6K1 (pp) BRCA1 = NA
IP6K1 (pp) FOXC1 = NA
IP6K1 (pp) GATA2 = NA
IP6K1 (pp) MAX = NA
IP6K1 (pp) USF1 = NA
IP6K1 (pp) USF2 = NA
COL7A1 (pp) ZNF354C = NA
COL7A1 (pp) HNF4A = NA
COL7A1 (pp) TFAP2A = NA
COL7A1 (pp) NFKB1 = NA
COL7A1 (pp) RELA = NA
COL7A1 (pp) TP53 = NA
CCDC6 (pp) ZNF354C = NA
CCDC6 (pp) TP53 = NA
CCDC6 (pp) MAX = NA
CCDC6 (pp) USF1 = NA
CCDC6 (pp) USF2 = NA
CCDC6 (pp) STAT1 = NA
CCDC6 (pp) IRF2 = NA
MVP (pp) ZNF354C = NA
MVP (pp) FOXC1 = NA
MVP (pp) GATA2 = NA
MVP (pp) E2F1 = NA
MVP (pp) HINFP = NA
SIRPB1 (pp) ZNF354C = NA
SIRPB1 (pp) PRRX2 = NA
SIRPB1 (pp) GATA2 = NA
SIRPB1 (pp) YY1 = NA
SIRPB1 (pp) HOXA5 = NA
SIRPB1 (pp) HINFP = NA
SIRPB1 (pp) TEAD1 = NA
SIRPB1 (pp) RUNX2 = NA
SIRPB1 (pp) NR3C1 = NA
DYSF (pp) ARID3A = NA
DYSF (pp) FOXC1 = NA
DYSF (pp) GATA2 = NA
DYSF (pp) YY1 = NA
DYSF (pp) NFIC = NA
DYSF (pp) HNF4A = NA
DYSF (pp) E2F1 = NA
DYSF (pp) TFAP2A = NA
DYSF (pp) TEAD1 = NA
DYSF (pp) NR3C1 = NA
DYSF (pp) PAX2 = NA
DYSF (pp) SOX10 = NA
CLCC1 (pp) ARID3A = NA
CLCC1 (pp) PRRX2 = NA
CLCC1 (pp) NKX2-5 = NA
CLCC1 (pp) NKX3-2 = NA
CLCC1 (pp) MEF2A = NA
CLCC1 (pp) NFIC = NA
CLCC1 (pp) PPARG = NA
CLCC1 (pp) HNF4A = NA
CLCC1 (pp) PRDM1 = NA
CLCC1 (pp) RUNX2 = NA
TRIM31 (pp) ARID3A = NA
TRIM31 (pp) FOXC1 = NA
TRIM31 (pp) GATA2 = NA
TRIM31 (pp) FOXL1 = NA
TRIM31 (pp) NFKB1 = NA
TRIM31 (pp) RELA = NA
TRIM31 (pp) TP53 = NA
TRIM31 (pp) IRF2 = NA
COG4 (pp) ARID3A = NA
COG4 (pp) FOXC1 = NA
COG4 (pp) FOXL1 = NA
COG4 (pp) MEF2A = NA
COG4 (pp) E2F1 = NA
COG4 (pp) SREBF1 = NA
CDK2AP1 (pp) PDX1 = NA
CDK2AP1 (pp) FOXC1 = NA
CDK2AP1 (pp) GATA2 = NA
CDK2AP1 (pp) MEF2A = NA
CDK2AP1 (pp) NFIC = NA
CDK2AP1 (pp) NFYA = NA
CDK2AP1 (pp) TP53 = NA
NBEAL2 (pp) PRRX2 = NA
NBEAL2 (pp) JUN = NA
NBEAL2 (pp) GATA2 = NA
NBEAL2 (pp) SRF = NA
NBEAL2 (pp) TP53 = NA
ADCK4 (pp) PRRX2 = NA
ADCK4 (pp) CEBPB = NA
ADCK4 (pp) FOS = NA
ADCK4 (pp) JUN = NA
ADCK4 (pp) CREB1 = NA
ADCK4 (pp) GATA2 = NA
ADCK4 (pp) NFIC = NA
ADCK4 (pp) PPARG = NA
ADCK4 (pp) STAT3 = NA
ADCK4 (pp) GATA3 = NA
ADCK4 (pp) E2F1 = NA
ADCK4 (pp) TFAP2A = NA
ADCK4 (pp) USF2 = NA
TRPC4AP (pp) PRRX2 = NA
TRPC4AP (pp) FOS = NA
TRPC4AP (pp) JUN = NA
TRPC4AP (pp) YY1 = NA
TRPC4AP (pp) TFAP2A = NA
TRPC4AP (pp) ESR1 = NA
TRPC4AP (pp) PAX2 = NA
HRH1 (pp) NKX3-2 = NA
HRH1 (pp) CEBPB = NA
HRH1 (pp) FOS = NA
HRH1 (pp) JUN = NA
HRH1 (pp) JUND = NA
HRH1 (pp) CREB1 = NA
HRH1 (pp) FOXC1 = NA
HRH1 (pp) GATA2 = NA
HRH1 (pp) FOXL1 = NA
HRH1 (pp) YY1 = NA
HRH1 (pp) NFIC = NA
HRH1 (pp) PPARG = NA
HRH1 (pp) STAT3 = NA
HRH1 (pp) GATA3 = NA
HRH1 (pp) HNF4A = NA
HRH1 (pp) E2F1 = NA
HRH1 (pp) HINFP = NA
HRH1 (pp) NFKB1 = NA
HRH1 (pp) IRF2 = NA
HRH1 (pp) PRDM1 = NA
HRH1 (pp) ELK4 = NA
HRH1 (pp) EGR1 = NA
LRP3 (pp) NKX3-2 = NA
LRP3 (pp) GATA2 = NA
LRP3 (pp) SP1 = NA
LRP3 (pp) TFAP2A = NA
LRP3 (pp) NFKB1 = NA
LRP3 (pp) TFAP2C = NA
LRP3 (pp) EN1 = NA
KCND2 (pp) NKX3-2 = NA
KCND2 (pp) YY1 = NA
KCND2 (pp) HOXA5 = NA
KCND2 (pp) HNF4A = NA
KCND2 (pp) E2F1 = NA
KCND2 (pp) USF2 = NA
KCND2 (pp) TEAD1 = NA
KCND2 (pp) FOXA1 = NA
AFG3L2 (pp) NKX3-2 = NA
AFG3L2 (pp) CEBPB = NA
AFG3L2 (pp) FOS = NA
AFG3L2 (pp) FOXC1 = NA
AFG3L2 (pp) HOXA5 = NA
AFG3L2 (pp) NFIC = NA
AFG3L2 (pp) TP53 = NA
AFG3L2 (pp) USF2 = NA
AFG3L2 (pp) PAX2 = NA
AFG3L2 (pp) EN1 = NA
SMUG1 (pp) BRCA1 = NA
SMUG1 (pp) JUND = NA
SMUG1 (pp) GATA2 = NA
SMUG1 (pp) YY1 = NA
SMUG1 (pp) POU2F2 = NA
SMUG1 (pp) NFIC = NA
SMUG1 (pp) NFYA = NA
SMUG1 (pp) SRF = NA
SMUG1 (pp) PPARG = NA
SMUG1 (pp) STAT3 = NA
SMUG1 (pp) NFKB1 = NA
SLC10A3 (pp) BRCA1 = NA
SLC10A3 (pp) CREB1 = NA
SLC10A3 (pp) GATA2 = NA
SLC10A3 (pp) YY1 = NA
SLC10A3 (pp) MEF2A = NA
SLC10A3 (pp) E2F1 = NA
SLC10A3 (pp) RELA = NA
SLC10A3 (pp) FOXF2 = NA
SLC10A3 (pp) FOXA1 = NA
SLC10A3 (pp) NR3C1 = NA
CBL (pp) CEBPB = NA
CBL (pp) FOS = NA
CBL (pp) GATA2 = NA
CBL (pp) NFIC = NA
CBL (pp) HINFP = NA
CBL (pp) SP1 = NA
CBL (pp) STAT1 = NA
CBL (pp) PRDM1 = NA
CBL (pp) FOXA1 = NA
MMP9 (pp) CEBPB = NA
MMP9 (pp) FOS = NA
MMP9 (pp) JUN = NA
MMP9 (pp) FOXC1 = NA
MMP9 (pp) YY1 = NA
MMP9 (pp) SRF = NA
MMP9 (pp) TP53 = NA
SPATA2 (pp) CEBPB = NA
SPATA2 (pp) FOS = NA
SPATA2 (pp) CREB1 = NA
SPATA2 (pp) FOXC1 = NA
SPATA2 (pp) GATA2 = NA
SPATA2 (pp) YY1 = NA
SPATA2 (pp) MEF2A = NA
SPATA2 (pp) HINFP = NA
SPATA2 (pp) TFAP2A = NA
SPATA2 (pp) NFKB1 = NA
SPATA2 (pp) TP53 = NA
SPATA2 (pp) MAX = NA
SPATA2 (pp) USF1 = NA
SPATA2 (pp) USF2 = NA
SPATA2 (pp) IRF2 = NA
TLR6 (pp) FOS = NA
TLR6 (pp) JUN = NA
TLR6 (pp) PPARG = NA
TLR6 (pp) NR3C1 = NA
TLR6 (pp) MYB = NA
TCOF1 (pp) JUN = NA
TCOF1 (pp) FOXC1 = NA
TCOF1 (pp) GATA2 = NA
TCOF1 (pp) YY1 = NA
TCOF1 (pp) NFYA = NA
TCOF1 (pp) SRF = NA
TCOF1 (pp) E2F1 = NA
TCOF1 (pp) STAT1 = NA
TCOF1 (pp) TEAD1 = NA
TCOF1 (pp) SREBF2 = NA
SKAP1 (pp) JUN = NA
SKAP1 (pp) MEF2A = NA
SKAP1 (pp) NFIC = NA
SKAP1 (pp) SRF = NA
SKAP1 (pp) NFKB1 = NA
SKAP1 (pp) SREBF2 = NA
MARCKSL1 (pp) JUN = NA
MARCKSL1 (pp) FOXC1 = NA
MARCKSL1 (pp) GATA2 = NA
MARCKSL1 (pp) SP1 = NA
MARCKSL1 (pp) KLF5 = NA
MARCKSL1 (pp) RELA = NA
MARCKSL1 (pp) SREBF1 = NA
MARCKSL1 (pp) NR2E3 = NA
CASC5 (pp) JUN = NA
CASC5 (pp) CREB1 = NA
CASC5 (pp) NFYA = NA
CASC5 (pp) NFKB1 = NA
CASC5 (pp) MAX = NA
CASC5 (pp) USF2 = NA
CASC5 (pp) ELK1 = NA
CASC5 (pp) TP63 = NA
CASC5 (pp) NRF1 = NA
SIDT2 (pp) CREB1 = NA
SIDT2 (pp) FOXC1 = NA
SIDT2 (pp) FOXL1 = NA
SIDT2 (pp) MEF2A = NA
SIDT2 (pp) HOXA5 = NA
PRKRA (pp) CREB1 = NA
PRKRA (pp) FOXC1 = NA
PRKRA (pp) GATA2 = NA
PRKRA (pp) FOXL1 = NA
PRKRA (pp) E2F1 = NA
PRKRA (pp) SP1 = NA
PRKRA (pp) RELA = NA
NSUN7 (pp) CREB1 = NA
NSUN7 (pp) FOXC1 = NA
NSUN7 (pp) GATA2 = NA
NSUN7 (pp) FOXL1 = NA
NSUN7 (pp) MEF2A = NA
NSUN7 (pp) NFKB1 = NA
TMEM243 (pp) CREB1 = NA
TMEM243 (pp) FOXC1 = NA
TMEM243 (pp) GATA2 = NA
TMEM243 (pp) FOXL1 = NA
TMEM243 (pp) NFIC = NA
TMEM243 (pp) NFYA = NA
TMEM243 (pp) E2F1 = NA
TMEM243 (pp) RELA = NA
TMEM243 (pp) TEAD1 = NA
TMEM243 (pp) ELK1 = NA
TMEM243 (pp) PRDM1 = NA
APOL2 (pp) CREB1 = NA
APOL2 (pp) FOXC1 = NA
APOL2 (pp) GATA2 = NA
APOL2 (pp) YY1 = NA
APOL2 (pp) POU2F2 = NA
APOL2 (pp) NFIC = NA
APOL2 (pp) PPARG = NA
APOL2 (pp) GATA3 = NA
APOL2 (pp) USF2 = NA
APOL2 (pp) TEAD1 = NA
DFFA (pp) CREB1 = NA
DFFA (pp) FOXC1 = NA
DFFA (pp) GATA2 = NA
DFFA (pp) FOXL1 = NA
DFFA (pp) MEF2A = NA
DFFA (pp) NFYA = NA
DFFA (pp) MAX = NA
DFFA (pp) USF1 = NA
DFFA (pp) USF2 = NA
DFFA (pp) SREBF1 = NA
DFFA (pp) NR3C1 = NA
LIMD1 (pp) FOXC1 = NA
LIMD1 (pp) GATA2 = NA
LIMD1 (pp) FOXL1 = NA
LIMD1 (pp) YY1 = NA
LIMD1 (pp) HOXA5 = NA
LIMD1 (pp) NFIC = NA
SEPT7 (pp) FOXC1 = NA
SEPT7 (pp) FOXL1 = NA
MICU2 (pp) FOXC1 = NA
MICU2 (pp) FOXL1 = NA
MICU2 (pp) USF2 = NA
MICU2 (pp) IRF2 = NA
MICU2 (pp) SOX5 = NA
SND1 (pp) FOXC1 = NA
SND1 (pp) GATA2 = NA
B3GNTL1 (pp) FOXC1 = NA
B3GNTL1 (pp) POU2F2 = NA
B3GNTL1 (pp) E2F1 = NA
B3GNTL1 (pp) TFAP2A = NA
UTP11L (pp) FOXC1 = NA
UTP11L (pp) FOXL1 = NA
UTP11L (pp) PPARG = NA
UTP11L (pp) STAT3 = NA
UTP11L (pp) FOXF2 = NA
PIP5K1B (pp) FOXC1 = NA
PIP5K1B (pp) GATA2 = NA
PIP5K1B (pp) HINFP = NA
PIP5K1B (pp) TFAP2A = NA
PIP5K1B (pp) USF2 = NA
PIP5K1B (pp) TFAP2C = NA
PIP5K1B (pp) ELK4 = NA
PIP5K1B (pp) NRF1 = NA
PIP5K1B (pp) PAX2 = NA
PIP5K1B (pp) EGR1 = NA
MEX3C (pp) FOXC1 = NA
MEX3C (pp) FOXL1 = NA
MEX3C (pp) YY1 = NA
MEX3C (pp) PPARG = NA
MEX3C (pp) E2F1 = NA
MEX3C (pp) MAX = NA
MEX3C (pp) USF1 = NA
MEX3C (pp) USF2 = NA
MEX3C (pp) ESR1 = NA
MEX3C (pp) TP63 = NA
MEX3C (pp) NRF1 = NA
GPR97 (pp) GATA2 = NA
GPR97 (pp) E2F6 = NA
GPR97 (pp) USF2 = NA
ARHGAP11A (pp) GATA2 = NA
ARHGAP11A (pp) FOXL1 = NA
ARHGAP11A (pp) TP53 = NA
ARHGAP11A (pp) TFAP2C = NA
ARHGAP11A (pp) ELK4 = NA
ARHGAP11A (pp) E2F4 = NA
USB1 (pp) GATA2 = NA
USB1 (pp) SP1 = NA
USB1 (pp) TFAP2A = NA
USB1 (pp) STAT1 = NA
USB1 (pp) TFAP2C = NA
THY1 (pp) YY1 = NA
THY1 (pp) TEAD1 = NA
THY1 (pp) ZFX = NA
SLC26A2 (pp) POU2F2 = NA
SLC26A2 (pp) NFIC = NA
SLC26A2 (pp) NFYA = NA
SLC26A2 (pp) SRF = NA
SLC26A2 (pp) ELK4 = NA
SLC26A2 (pp) TP63 = NA
SLC26A2 (pp) NR3C1 = NA
ACTR1A (pp) HOXA5 = NA
ACTR1A (pp) NFIC = NA
ACTR1A (pp) NFYA = NA
ACTR1A (pp) SRF = NA
ACTR1A (pp) HNF4A = NA
ACTR1A (pp) E2F1 = NA
ACTR1A (pp) NRF1 = NA
RTFDC1 (pp) PPARG = NA
RTFDC1 (pp) STAT3 = NA
RTFDC1 (pp) NFKB1 = NA
RETSAT (pp) SREBF1 = NA

## Sheet: CHEA
direction (class=java.lang.String)
PDXK (pp) AHR = NA
PDXK (pp) ARNT = NA
PDXK (pp) CREB1 = NA
PDXK (pp) E2F1 = NA
PDXK (pp) MYC = NA
PDXK (pp) SPI1 = NA
PDXK (pp) KLF4 = NA
PDXK (pp) SOX2 = NA
PDXK (pp) EGR1 = NA
PDXK (pp) MITF = NA
PDXK (pp) HNF4A = NA
PDXK (pp) GATA1 = NA
PDXK (pp) GATA2 = NA
PDXK (pp) FOXP1 = NA
PDXK (pp) MYCN = NA
PDXK (pp) TRIM28 = NA
PDXK (pp) SOX9 = NA
PDXK (pp) TFCP2L1 = NA
PDXK (pp) MTF2 = NA
PDXK (pp) ESRRB = NA
PDXK (pp) SOX11 = NA
PDXK (pp) NR0B1 = NA
PDXK (pp) CLOCK = NA
PDXK (pp) NR1H3 = NA
DYSF (pp) ZNF217 = NA
DYSF (pp) AR = NA
DYSF (pp) STAT3 = NA
DYSF (pp) TP63 = NA
DYSF (pp) RUNX1 = NA
DYSF (pp) MYC = NA
DYSF (pp) POU5F1 = NA
DYSF (pp) EGR1 = NA
DYSF (pp) MITF = NA
DYSF (pp) TP53 = NA
DYSF (pp) PPARG = NA
DYSF (pp) HNF4A = NA
DYSF (pp) GATA1 = NA
DYSF (pp) GATA2 = NA
DYSF (pp) RCOR3 = NA
DYSF (pp) REST = NA
DYSF (pp) SETDB1 = NA
DYSF (pp) ASH2L = NA
DYSF (pp) TFAP2C = NA
DYSF (pp) PPARD = NA
DYSF (pp) SRY = NA
DYSF (pp) EP300 = NA
DYSF (pp) YAP1 = NA
DYSF (pp) TEAD4 = NA
DYSF (pp) PRDM14 = NA
DYSF (pp) NR3C1 = NA
DYSF (pp) RUNX2 = NA
DYSF (pp) GATA4 = NA
DYSF (pp) MEF2A = NA
DYSF (pp) MTF2 = NA
DYSF (pp) SUZ12 = NA
DYSF (pp) CTNNB1 = NA
DYSF (pp) GATA3 = NA
DYSF (pp) NR1I2 = NA
DYSF (pp) DROSHA = NA
ST3GAL5 (pp) ZNF217 = NA
ST3GAL5 (pp) CEBPD = NA
ST3GAL5 (pp) FOXP3 = NA
ST3GAL5 (pp) AR = NA
ST3GAL5 (pp) STAT3 = NA
ST3GAL5 (pp) SMAD4 = NA
ST3GAL5 (pp) TP63 = NA
ST3GAL5 (pp) CREM = NA
ST3GAL5 (pp) FLI1 = NA
ST3GAL5 (pp) RUNX1 = NA
ST3GAL5 (pp) SPI1 = NA
ST3GAL5 (pp) SOX2 = NA
ST3GAL5 (pp) EGR1 = NA
ST3GAL5 (pp) MITF = NA
ST3GAL5 (pp) TP53 = NA
ST3GAL5 (pp) GATA1 = NA
ST3GAL5 (pp) ZFX = NA
ST3GAL5 (pp) TET1 = NA
ST3GAL5 (pp) TAL1 = NA
ST3GAL5 (pp) EP300 = NA
ST3GAL5 (pp) ESR1 = NA
ST3GAL5 (pp) WT1 = NA
ST3GAL5 (pp) DMRT1 = NA
ST3GAL5 (pp) KLF1 = NA
ST3GAL5 (pp) SMAD2 = NA
ST3GAL5 (pp) SMAD3 = NA
ST3GAL5 (pp) NR3C1 = NA
ST3GAL5 (pp) GATA4 = NA
ST3GAL5 (pp) TBX5 = NA
ST3GAL5 (pp) MTF2 = NA
ST3GAL5 (pp) SUZ12 = NA
ST3GAL5 (pp) ESRRB = NA
ST3GAL5 (pp) PBX1 = NA
ST3GAL5 (pp) NR1I2 = NA
ST3GAL5 (pp) PDX1 = NA
ST3GAL5 (pp) RBPJ = NA
CCDC6 (pp) ZNF217 = NA
CCDC6 (pp) AR = NA
CCDC6 (pp) STAT3 = NA
CCDC6 (pp) TCF4 = NA
CCDC6 (pp) TP63 = NA
CCDC6 (pp) E2F1 = NA
CCDC6 (pp) RUNX1 = NA
CCDC6 (pp) SPI1 = NA
CCDC6 (pp) NANOG = NA
CCDC6 (pp) POU5F1 = NA
CCDC6 (pp) EGR1 = NA
CCDC6 (pp) PPARG = NA
CCDC6 (pp) GATA1 = NA
CCDC6 (pp) KDM5B = NA
CCDC6 (pp) E2F4 = NA
CCDC6 (pp) RCOR3 = NA
CCDC6 (pp) ASH2L = NA
CCDC6 (pp) ERG = NA
CCDC6 (pp) GFI1B = NA
CCDC6 (pp) TRIM28 = NA
CCDC6 (pp) ESR1 = NA
CCDC6 (pp) MYBL2 = NA
CCDC6 (pp) STAT4 = NA
CCDC6 (pp) ELF5 = NA
CCDC6 (pp) RBPJ = NA
CCDC6 (pp) PAX6 = NA
CCDC6 (pp) PRDM16 = NA
B3GNTL1 (pp) ZNF217 = NA
B3GNTL1 (pp) DACH1 = NA
B3GNTL1 (pp) AR = NA
B3GNTL1 (pp) STAT3 = NA
B3GNTL1 (pp) CREB1 = NA
B3GNTL1 (pp) CREM = NA
B3GNTL1 (pp) E2F1 = NA
B3GNTL1 (pp) MYC = NA
B3GNTL1 (pp) EGR1 = NA
B3GNTL1 (pp) MITF = NA
B3GNTL1 (pp) TP53 = NA
B3GNTL1 (pp) PPARG = NA
B3GNTL1 (pp) KDM5B = NA
B3GNTL1 (pp) EOMES = NA
B3GNTL1 (pp) ESR1 = NA
B3GNTL1 (pp) STAT4 = NA
B3GNTL1 (pp) BMI1 = NA
LIMD1 (pp) PAX3 = NA
LIMD1 (pp) AR = NA
LIMD1 (pp) TCF4 = NA
LIMD1 (pp) TP63 = NA
LIMD1 (pp) FLI1 = NA
LIMD1 (pp) RUNX1 = NA
LIMD1 (pp) MYC = NA
LIMD1 (pp) SPI1 = NA
LIMD1 (pp) MITF = NA
LIMD1 (pp) FOXA2 = NA
LIMD1 (pp) HNF4A = NA
LIMD1 (pp) GATA2 = NA
LIMD1 (pp) TFAP2C = NA
LIMD1 (pp) PPARD = NA
LIMD1 (pp) SOX9 = NA
LIMD1 (pp) ESR1 = NA
LIMD1 (pp) SMARCA4 = NA
LIMD1 (pp) RUNX2 = NA
LIMD1 (pp) TBX5 = NA
LIMD1 (pp) CTCF = NA
LIMD1 (pp) HSF1 = NA
LIMD1 (pp) NFIB = NA
SQSTM1 (pp) NFE2L2 = NA
SQSTM1 (pp) TTF2 = NA
SQSTM1 (pp) DACH1 = NA
SQSTM1 (pp) CREM = NA
SQSTM1 (pp) E2F1 = NA
SQSTM1 (pp) RUNX1 = NA
SQSTM1 (pp) NANOG = NA
SQSTM1 (pp) SOX2 = NA
SQSTM1 (pp) MITF = NA
SQSTM1 (pp) PPARG = NA
SQSTM1 (pp) FOXA2 = NA
SQSTM1 (pp) HNF4A = NA
SQSTM1 (pp) KDM5B = NA
SQSTM1 (pp) ZFX = NA
SQSTM1 (pp) TFAP2C = NA
SQSTM1 (pp) FOXP1 = NA
SQSTM1 (pp) PPARD = NA
SQSTM1 (pp) EP300 = NA
SQSTM1 (pp) SMARCA4 = NA
SQSTM1 (pp) WT1 = NA
SQSTM1 (pp) ATF3 = NA
SQSTM1 (pp) FOXP2 = NA
SQSTM1 (pp) EZH2 = NA
SQSTM1 (pp) JUN = NA
SQSTM1 (pp) MYB = NA
SQSTM1 (pp) RELA = NA
SQSTM1 (pp) ZIC3 = NA
SQSTM1 (pp) ESR2 = NA
SQSTM1 (pp) RARG = NA
SQSTM1 (pp) FOXO1 = NA
MVP (pp) NFE2L2 = NA
MVP (pp) E2F1 = NA
MVP (pp) SPI1 = NA
MVP (pp) SOX2 = NA
MVP (pp) EGR1 = NA
MVP (pp) TP53 = NA
MVP (pp) HNF4A = NA
MVP (pp) EOMES = NA
MVP (pp) SOX9 = NA
MVP (pp) SRY = NA
MVP (pp) SMAD2 = NA
MVP (pp) SMAD3 = NA
MVP (pp) CUX1 = NA
MVP (pp) ZFP42 = NA
MVP (pp) STAT4 = NA
MVP (pp) SOX11 = NA
MVP (pp) NR0B1 = NA
MVP (pp) TFEB = NA
SMUG1 (pp) AP1S2 = NA
SMUG1 (pp) ETS1 = NA
SMUG1 (pp) ELK1 = NA
SMUG1 (pp) STAT3 = NA
SMUG1 (pp) TP63 = NA
SMUG1 (pp) CREB1 = NA
SMUG1 (pp) E2F1 = NA
SMUG1 (pp) FLI1 = NA
SMUG1 (pp) RUNX1 = NA
SMUG1 (pp) MYC = NA
SMUG1 (pp) SPI1 = NA
SMUG1 (pp) SOX2 = NA
SMUG1 (pp) MITF = NA
SMUG1 (pp) HNF4A = NA
SMUG1 (pp) SETDB1 = NA
SMUG1 (pp) EOMES = NA
SMUG1 (pp) TFAP2C = NA
SMUG1 (pp) FOXP1 = NA
SMUG1 (pp) TET1 = NA
SMUG1 (pp) SRY = NA
SMUG1 (pp) SOX17 = NA
SMUG1 (pp) DMRT1 = NA
SMUG1 (pp) CCND1 = NA
SMUG1 (pp) HOXB4 = NA
SMUG1 (pp) CHD1 = NA
SMUG1 (pp) TCF7 = NA
SMUG1 (pp) MTF2 = NA
SMUG1 (pp) ELF1 = NA
SMUG1 (pp) HCFC1 = NA
SMUG1 (pp) THAP11 = NA
CASC5 (pp) AP1S2 = NA
CASC5 (pp) VDR = NA
CASC5 (pp) AR = NA
CASC5 (pp) CREB1 = NA
CASC5 (pp) CREM = NA
CASC5 (pp) E2F1 = NA
CASC5 (pp) FLI1 = NA
CASC5 (pp) RUNX1 = NA
CASC5 (pp) MYC = NA
CASC5 (pp) SPI1 = NA
CASC5 (pp) SOX2 = NA
CASC5 (pp) EGR1 = NA
CASC5 (pp) PPARG = NA
CASC5 (pp) HNF4A = NA
CASC5 (pp) GATA1 = NA
CASC5 (pp) KDM5B = NA
CASC5 (pp) E2F4 = NA
CASC5 (pp) RCOR3 = NA
CASC5 (pp) ASH2L = NA
CASC5 (pp) FOXO3 = NA
CASC5 (pp) ATF3 = NA
CASC5 (pp) CUX1 = NA
CASC5 (pp) MYBL2 = NA
CASC5 (pp) YY1 = NA
CASC5 (pp) TFAP2A = NA
CASC5 (pp) JUN = NA
CASC5 (pp) HSF1 = NA
CASC5 (pp) CEBPA = NA
CASC5 (pp) DCP1A = NA
CASC5 (pp) PADI4 = NA
CASC5 (pp) HCFC1 = NA
TRPC4AP (pp) AP1S2 = NA
TRPC4AP (pp) ETS1 = NA
TRPC4AP (pp) VDR = NA
TRPC4AP (pp) FOXP3 = NA
TRPC4AP (pp) DACH1 = NA
TRPC4AP (pp) AR = NA
TRPC4AP (pp) CREB1 = NA
TRPC4AP (pp) CREM = NA
TRPC4AP (pp) RUNX1 = NA
TRPC4AP (pp) MYC = NA
TRPC4AP (pp) NANOG = NA
TRPC4AP (pp) SOX2 = NA
TRPC4AP (pp) MITF = NA
TRPC4AP (pp) ZFX = NA
TRPC4AP (pp) REST = NA
TRPC4AP (pp) SETDB1 = NA
TRPC4AP (pp) EOMES = NA
TRPC4AP (pp) FOXP1 = NA
TRPC4AP (pp) MYCN = NA
TRPC4AP (pp) TRIM28 = NA
TRPC4AP (pp) SRY = NA
TRPC4AP (pp) SMARCA4 = NA
TRPC4AP (pp) PRDM14 = NA
TRPC4AP (pp) CUX1 = NA
TRPC4AP (pp) YY1 = NA
TRPC4AP (pp) GATA4 = NA
TRPC4AP (pp) TBX5 = NA
TRPC4AP (pp) CTCF = NA
UTP11L (pp) AP1S2 = NA
UTP11L (pp) ETS1 = NA
UTP11L (pp) XRN2 = NA
UTP11L (pp) TP63 = NA
UTP11L (pp) FLI1 = NA
UTP11L (pp) RUNX1 = NA
UTP11L (pp) MYC = NA
UTP11L (pp) NANOG = NA
UTP11L (pp) MITF = NA
UTP11L (pp) ZFX = NA
UTP11L (pp) REST = NA
UTP11L (pp) SETDB1 = NA
UTP11L (pp) TFAP2C = NA
UTP11L (pp) ZNF281 = NA
UTP11L (pp) RAD21 = NA
UTP11L (pp) JUN = NA
UTP11L (pp) PBX1 = NA
UTP11L (pp) NACC1 = NA
UTP11L (pp) NR0B1 = NA
UTP11L (pp) BCL3 = NA
UTP11L (pp) TFEB = NA
C11ORF58 (pp) ETS1 = NA
C11ORF58 (pp) HOXC9 = NA
C11ORF58 (pp) PHF8 = NA
C11ORF58 (pp) CREB1 = NA
C11ORF58 (pp) CREM = NA
C11ORF58 (pp) FLI1 = NA
C11ORF58 (pp) MYC = NA
C11ORF58 (pp) HNF4A = NA
C11ORF58 (pp) ZFX = NA
C11ORF58 (pp) E2F4 = NA
C11ORF58 (pp) MYCN = NA
C11ORF58 (pp) ERG = NA
C11ORF58 (pp) TAL1 = NA
C11ORF58 (pp) TRIM28 = NA
C11ORF58 (pp) FOXO3 = NA
C11ORF58 (pp) SALL4 = NA
C11ORF58 (pp) KLF1 = NA
C11ORF58 (pp) CHD1 = NA
C11ORF58 (pp) MECOM = NA
C11ORF58 (pp) SRF = NA
C11ORF58 (pp) TBX5 = NA
C11ORF58 (pp) NACC1 = NA
C11ORF58 (pp) DCP1A = NA
C11ORF58 (pp) ZNF274 = NA
RTFDC1 (pp) ETS1 = NA
RTFDC1 (pp) KDM5A = NA
RTFDC1 (pp) DACH1 = NA
RTFDC1 (pp) STAT3 = NA
RTFDC1 (pp) CREB1 = NA
RTFDC1 (pp) CREM = NA
RTFDC1 (pp) FLI1 = NA
RTFDC1 (pp) RUNX1 = NA
RTFDC1 (pp) MYC = NA
RTFDC1 (pp) SPI1 = NA
RTFDC1 (pp) KLF4 = NA
RTFDC1 (pp) POU5F1 = NA
RTFDC1 (pp) EGR1 = NA
RTFDC1 (pp) PPARG = NA
RTFDC1 (pp) HNF4A = NA
RTFDC1 (pp) GATA1 = NA
RTFDC1 (pp) SETDB1 = NA
RTFDC1 (pp) EOMES = NA
RTFDC1 (pp) MYCN = NA
RTFDC1 (pp) EP300 = NA
RTFDC1 (pp) SOX17 = NA
RTFDC1 (pp) KLF1 = NA
RTFDC1 (pp) RUNX2 = NA
RTFDC1 (pp) CCND1 = NA
RTFDC1 (pp) MECOM = NA
RTFDC1 (pp) TBX5 = NA
RTFDC1 (pp) MEIS1 = NA
ACTR1A (pp) ETS1 = NA
ACTR1A (pp) XRN2 = NA
ACTR1A (pp) DACH1 = NA
ACTR1A (pp) CREB1 = NA
ACTR1A (pp) CREM = NA
ACTR1A (pp) E2F1 = NA
ACTR1A (pp) RUNX1 = NA
ACTR1A (pp) SPI1 = NA
ACTR1A (pp) NANOG = NA
ACTR1A (pp) SOX2 = NA
ACTR1A (pp) TCF3 = NA
ACTR1A (pp) PPARG = NA
ACTR1A (pp) HNF4A = NA
ACTR1A (pp) ZFX = NA
ACTR1A (pp) E2F4 = NA
ACTR1A (pp) EOMES = NA
ACTR1A (pp) TFAP2C = NA
ACTR1A (pp) FOXP1 = NA
ACTR1A (pp) TET1 = NA
ACTR1A (pp) SOX9 = NA
ACTR1A (pp) SMARCA4 = NA
ACTR1A (pp) TEAD4 = NA
ACTR1A (pp) TFCP2L1 = NA
ACTR1A (pp) SMAD2 = NA
ACTR1A (pp) SMAD3 = NA
ACTR1A (pp) CUX1 = NA
ACTR1A (pp) CCND1 = NA
ACTR1A (pp) MEF2A = NA
ACTR1A (pp) CTCF = NA
ACTR1A (pp) PBX1 = NA
ACTR1A (pp) TBP = NA
ACTR1A (pp) PADI4 = NA
ACTR1A (pp) RBPJ = NA
ACTR1A (pp) NOTCH1 = NA
RETSAT (pp) ETS1 = NA
RETSAT (pp) FOXP3 = NA
RETSAT (pp) XRN2 = NA
RETSAT (pp) PHF8 = NA
RETSAT (pp) TCF4 = NA
RETSAT (pp) E2F1 = NA
RETSAT (pp) MYC = NA
RETSAT (pp) KLF4 = NA
RETSAT (pp) NANOG = NA
RETSAT (pp) POU5F1 = NA
RETSAT (pp) EGR1 = NA
RETSAT (pp) TP53 = NA
RETSAT (pp) PPARG = NA
RETSAT (pp) GATA2 = NA
RETSAT (pp) ZFX = NA
RETSAT (pp) TET1 = NA
RETSAT (pp) EZH2 = NA
RETSAT (pp) RNF2 = NA
RETSAT (pp) ESRRB = NA
RETSAT (pp) NR0B1 = NA
RETSAT (pp) SREBF2 = NA
RETSAT (pp) GATA3 = NA
RETSAT (pp) PADI4 = NA
RETSAT (pp) THAP11 = NA
RETSAT (pp) FOXO1 = NA
DFFA (pp) ETS1 = NA
DFFA (pp) TTF2 = NA
DFFA (pp) TP63 = NA
DFFA (pp) RUNX1 = NA
DFFA (pp) SPI1 = NA
DFFA (pp) NANOG = NA
DFFA (pp) POU5F1 = NA
DFFA (pp) MITF = NA
DFFA (pp) PPARG = NA
DFFA (pp) HNF4A = NA
DFFA (pp) E2F4 = NA
DFFA (pp) SIN3B = NA
DFFA (pp) REST = NA
DFFA (pp) EOMES = NA
DFFA (pp) ESR1 = NA
DFFA (pp) ATF3 = NA
DFFA (pp) ESRRB = NA
DFFA (pp) TBX3 = NA
DFFA (pp) SIN3A = NA
DFFA (pp) RCOR1 = NA
DFFA (pp) HSF1 = NA
DFFA (pp) TBP = NA
DFFA (pp) DCP1A = NA
DFFA (pp) RBPJ = NA
DFFA (pp) HCFC1 = NA
DFFA (pp) THAP11 = NA
DFFA (pp) SREBF1 = NA
SKAP1 (pp) KDM5A = NA
SKAP1 (pp) AR = NA
SKAP1 (pp) STAT3 = NA
SKAP1 (pp) TCF4 = NA
SKAP1 (pp) SMAD4 = NA
SKAP1 (pp) CREM = NA
SKAP1 (pp) E2F1 = NA
SKAP1 (pp) FLI1 = NA
SKAP1 (pp) RUNX1 = NA
SKAP1 (pp) SPI1 = NA
SKAP1 (pp) MITF = NA
SKAP1 (pp) HNF4A = NA
SKAP1 (pp) GATA1 = NA
SKAP1 (pp) GATA2 = NA
SKAP1 (pp) KDM5B = NA
SKAP1 (pp) RCOR3 = NA
SKAP1 (pp) REST = NA
SKAP1 (pp) SRY = NA
SKAP1 (pp) DMRT1 = NA
SKAP1 (pp) TEAD4 = NA
SKAP1 (pp) SUZ12 = NA
SKAP1 (pp) TBX3 = NA
SKAP1 (pp) PBX1 = NA
SKAP1 (pp) CDX2 = NA
PIP5K1B (pp) KDM5A = NA
PIP5K1B (pp) VDR = NA
PIP5K1B (pp) TCF4 = NA
PIP5K1B (pp) SMAD4 = NA
PIP5K1B (pp) E2F1 = NA
PIP5K1B (pp) FLI1 = NA
PIP5K1B (pp) RUNX1 = NA
PIP5K1B (pp) MYC = NA
PIP5K1B (pp) KLF4 = NA
PIP5K1B (pp) POU5F1 = NA
PIP5K1B (pp) SOX2 = NA
PIP5K1B (pp) MITF = NA
PIP5K1B (pp) TP53 = NA
PIP5K1B (pp) PPARG = NA
PIP5K1B (pp) FOXA2 = NA
PIP5K1B (pp) HNF4A = NA
PIP5K1B (pp) GATA1 = NA
PIP5K1B (pp) GATA2 = NA
PIP5K1B (pp) SIN3B = NA
PIP5K1B (pp) REST = NA
PIP5K1B (pp) TET1 = NA
PIP5K1B (pp) TAL1 = NA
PIP5K1B (pp) EP300 = NA
PIP5K1B (pp) SALL4 = NA
PIP5K1B (pp) DMRT1 = NA
PIP5K1B (pp) TEAD4 = NA
PIP5K1B (pp) KLF1 = NA
PIP5K1B (pp) TFCP2L1 = NA
PIP5K1B (pp) SCLY = NA
PIP5K1B (pp) CCND1 = NA
PIP5K1B (pp) HOXB4 = NA
PIP5K1B (pp) GATA4 = NA
PIP5K1B (pp) MTF2 = NA
PIP5K1B (pp) SUZ12 = NA
PIP5K1B (pp) MYB = NA
PIP5K1B (pp) PRDM5 = NA
PIP5K1B (pp) ASXL1 = NA
PIP5K1B (pp) DNAJC2 = NA
PIP5K1B (pp) HTT = NA
EPN1 (pp) KDM5A = NA
EPN1 (pp) VDR = NA
EPN1 (pp) XRN2 = NA
EPN1 (pp) DACH1 = NA
EPN1 (pp) AR = NA
EPN1 (pp) CREB1 = NA
EPN1 (pp) CREM = NA
EPN1 (pp) FLI1 = NA
EPN1 (pp) MYC = NA
EPN1 (pp) SPI1 = NA
EPN1 (pp) KLF4 = NA
EPN1 (pp) HNF4A = NA
EPN1 (pp) GATA2 = NA
EPN1 (pp) SETDB1 = NA
EPN1 (pp) TAL1 = NA
EPN1 (pp) TRIM28 = NA
EPN1 (pp) SMARCA4 = NA
EPN1 (pp) KLF1 = NA
EPN1 (pp) CUX1 = NA
EPN1 (pp) ESRRB = NA
EPN1 (pp) TFAP2A = NA
EPN1 (pp) CTNNB1 = NA
EPN1 (pp) NUCKS1 = NA
EPN1 (pp) SOX11 = NA
EPN1 (pp) NR1I2 = NA
EPN1 (pp) ASXL1 = NA
EPN1 (pp) DNAJC2 = NA
EPN1 (pp) NR1H3 = NA
EDC4 (pp) KDM5A = NA
EDC4 (pp) VDR = NA
EDC4 (pp) TTF2 = NA
EDC4 (pp) XRN2 = NA
EDC4 (pp) DACH1 = NA
EDC4 (pp) TP63 = NA
EDC4 (pp) E2F1 = NA
EDC4 (pp) FLI1 = NA
EDC4 (pp) RUNX1 = NA
EDC4 (pp) MYC = NA
EDC4 (pp) SOX2 = NA
EDC4 (pp) EGR1 = NA
EDC4 (pp) PPARG = NA
EDC4 (pp) ZFX = NA
EDC4 (pp) E2F4 = NA
EDC4 (pp) SETDB1 = NA
EDC4 (pp) ASH2L = NA
EDC4 (pp) TET1 = NA
EDC4 (pp) TAL1 = NA
EDC4 (pp) CNOT3 = NA
EDC4 (pp) FOXO3 = NA
EDC4 (pp) CUX1 = NA
EDC4 (pp) YY1 = NA
EDC4 (pp) MYB = NA
EDC4 (pp) DCP1A = NA
EDC4 (pp) DNAJC2 = NA
CLCC1 (pp) KDM5A = NA
CLCC1 (pp) HOXC9 = NA
CLCC1 (pp) PHF8 = NA
CLCC1 (pp) RUNX1 = NA
CLCC1 (pp) SPI1 = NA
CLCC1 (pp) NANOG = NA
CLCC1 (pp) POU5F1 = NA
CLCC1 (pp) SOX2 = NA
CLCC1 (pp) MITF = NA
CLCC1 (pp) KDM5B = NA
CLCC1 (pp) E2F4 = NA
CLCC1 (pp) REST = NA
CLCC1 (pp) TRIM28 = NA
CLCC1 (pp) MYBL2 = NA
CLCC1 (pp) FOXP2 = NA
CLCC1 (pp) TCF7 = NA
CLCC1 (pp) EZH2 = NA
CLCC1 (pp) RNF2 = NA
CLCC1 (pp) RCOR1 = NA
CLCC1 (pp) STAT5A = NA
CLCC1 (pp) BCL3 = NA
CLCC1 (pp) RBPJ = NA
IP6K1 (pp) KDM5A = NA
IP6K1 (pp) STAT3 = NA
IP6K1 (pp) CREB1 = NA
IP6K1 (pp) CREM = NA
IP6K1 (pp) MYC = NA
IP6K1 (pp) POU5F1 = NA
IP6K1 (pp) SOX2 = NA
IP6K1 (pp) HNF4A = NA
IP6K1 (pp) ZFX = NA
IP6K1 (pp) EOMES = NA
IP6K1 (pp) TET1 = NA
IP6K1 (pp) MYCN = NA
IP6K1 (pp) TRIM28 = NA
IP6K1 (pp) FOXO3 = NA
IP6K1 (pp) TEAD4 = NA
IP6K1 (pp) SMAD3 = NA
IP6K1 (pp) ZFP42 = NA
IP6K1 (pp) PBX1 = NA
IP6K1 (pp) NR0B1 = NA
IP6K1 (pp) TFEB = NA
IP6K1 (pp) CRX = NA
COG4 (pp) KDM5A = NA
COG4 (pp) TTF2 = NA
COG4 (pp) XRN2 = NA
COG4 (pp) ELK1 = NA
COG4 (pp) STAT3 = NA
COG4 (pp) TCF4 = NA
COG4 (pp) E2F1 = NA
COG4 (pp) FLI1 = NA
COG4 (pp) MYC = NA
COG4 (pp) SPI1 = NA
COG4 (pp) PPARG = NA
COG4 (pp) GATA2 = NA
COG4 (pp) KDM5B = NA
COG4 (pp) E2F4 = NA
COG4 (pp) MYCN = NA
COG4 (pp) CNOT3 = NA
COG4 (pp) FOXO3 = NA
COG4 (pp) TFCP2L1 = NA
COG4 (pp) MYBL2 = NA
COG4 (pp) YY1 = NA
COG4 (pp) ZFP42 = NA
COG4 (pp) TFAP2A = NA
COG4 (pp) SIN3A = NA
MRPL41 (pp) KDM5A = NA
MRPL41 (pp) CREB1 = NA
MRPL41 (pp) CREM = NA
MRPL41 (pp) E2F1 = NA
MRPL41 (pp) RUNX1 = NA
MRPL41 (pp) MYC = NA
MRPL41 (pp) FOXA2 = NA
MRPL41 (pp) PPARD = NA
MRPL41 (pp) MYCN = NA
MRPL41 (pp) MYBL2 = NA
MRPL41 (pp) PRDM5 = NA
MRPL41 (pp) PAX6 = NA
SLC10A3 (pp) KDM5A = NA
SLC10A3 (pp) CREM = NA
SLC10A3 (pp) SOX2 = NA
SLC10A3 (pp) SIN3B = NA
SLC10A3 (pp) PPARD = NA
SLC10A3 (pp) HOXB4 = NA
SLC10A3 (pp) MYBL2 = NA
SLC10A3 (pp) CHD1 = NA
SLC10A3 (pp) FOXP2 = NA
SLC10A3 (pp) CEBPA = NA
APOL2 (pp) HOXC9 = NA
APOL2 (pp) RUNX1 = NA
APOL2 (pp) ASH2L = NA
APOL2 (pp) FOXP1 = NA
APOL2 (pp) FOXO3 = NA
APOL2 (pp) ATF3 = NA
APOL2 (pp) RAD21 = NA
APOL2 (pp) IRF1 = NA
APOL2 (pp) IRF8 = NA
EPM2AIP1 (pp) VDR = NA
EPM2AIP1 (pp) PHF8 = NA
EPM2AIP1 (pp) TCF4 = NA
EPM2AIP1 (pp) TP63 = NA
EPM2AIP1 (pp) CREB1 = NA
EPM2AIP1 (pp) E2F1 = NA
EPM2AIP1 (pp) FLI1 = NA
EPM2AIP1 (pp) MYC = NA
EPM2AIP1 (pp) SPI1 = NA
EPM2AIP1 (pp) NANOG = NA
EPM2AIP1 (pp) SOX2 = NA
EPM2AIP1 (pp) GATA1 = NA
EPM2AIP1 (pp) GATA2 = NA
EPM2AIP1 (pp) ZFX = NA
EPM2AIP1 (pp) SETDB1 = NA
EPM2AIP1 (pp) ASH2L = NA
EPM2AIP1 (pp) MYCN = NA
EPM2AIP1 (pp) ERG = NA
EPM2AIP1 (pp) GFI1B = NA
EPM2AIP1 (pp) TRIM28 = NA
EPM2AIP1 (pp) SALL4 = NA
EPM2AIP1 (pp) TFCP2L1 = NA
EPM2AIP1 (pp) ATF3 = NA
EPM2AIP1 (pp) CCND1 = NA
EPM2AIP1 (pp) MYBL2 = NA
EPM2AIP1 (pp) ESRRB = NA
EPM2AIP1 (pp) PBX1 = NA
EPM2AIP1 (pp) CEBPB = NA
EPM2AIP1 (pp) PADI4 = NA
AFG3L2 (pp) VDR = NA
AFG3L2 (pp) PHF8 = NA
AFG3L2 (pp) AR = NA
AFG3L2 (pp) STAT3 = NA
AFG3L2 (pp) CREM = NA
AFG3L2 (pp) E2F1 = NA
AFG3L2 (pp) MYC = NA
AFG3L2 (pp) NANOG = NA
AFG3L2 (pp) POU5F1 = NA
AFG3L2 (pp) EGR1 = NA
AFG3L2 (pp) MITF = NA
AFG3L2 (pp) FOXA2 = NA
AFG3L2 (pp) GATA1 = NA
AFG3L2 (pp) KDM5B = NA
AFG3L2 (pp) ZFX = NA
AFG3L2 (pp) TAL1 = NA
AFG3L2 (pp) TRIM28 = NA
AFG3L2 (pp) SALL4 = NA
AFG3L2 (pp) TEAD4 = NA
AFG3L2 (pp) TFCP2L1 = NA
AFG3L2 (pp) SMAD2 = NA
AFG3L2 (pp) SMAD3 = NA
AFG3L2 (pp) RUNX2 = NA
AFG3L2 (pp) EZH2 = NA
AFG3L2 (pp) RNF2 = NA
AFG3L2 (pp) ESRRB = NA
AFG3L2 (pp) SOX11 = NA
AFG3L2 (pp) TFEB = NA
AFG3L2 (pp) TCF21 = NA
MEX3C (pp) VDR = NA
MEX3C (pp) ELK1 = NA
MEX3C (pp) CREB1 = NA
MEX3C (pp) CREM = NA
MEX3C (pp) E2F1 = NA
MEX3C (pp) FLI1 = NA
MEX3C (pp) RUNX1 = NA
MEX3C (pp) MYC = NA
MEX3C (pp) SPI1 = NA
MEX3C (pp) SOX2 = NA
MEX3C (pp) TCF3 = NA
MEX3C (pp) EGR1 = NA
MEX3C (pp) E2F4 = NA
MEX3C (pp) TFAP2C = NA
MEX3C (pp) GFI1B = NA
MEX3C (pp) TRIM28 = NA
MEX3C (pp) ESR1 = NA
MEX3C (pp) OLIG2 = NA
MEX3C (pp) SALL4 = NA
MEX3C (pp) DMRT1 = NA
MEX3C (pp) KLF1 = NA
MEX3C (pp) HOXB4 = NA
MEX3C (pp) MYBL2 = NA
MEX3C (pp) ZFP42 = NA
MEX3C (pp) NR0B1 = NA
MEX3C (pp) ASXL1 = NA
MEX3C (pp) IRF8 = NA
TMEM243 (pp) VDR = NA
TMEM243 (pp) FOXP3 = NA
TMEM243 (pp) PHF8 = NA
TMEM243 (pp) STAT3 = NA
TMEM243 (pp) CREM = NA
TMEM243 (pp) SPI1 = NA
TMEM243 (pp) SOX2 = NA
TMEM243 (pp) EGR1 = NA
TMEM243 (pp) KDM5B = NA
TMEM243 (pp) SETDB1 = NA
TMEM243 (pp) GFI1B = NA
TMEM243 (pp) TFCP2L1 = NA
TMEM243 (pp) RELA = NA
TMEM243 (pp) CDX2 = NA
TMEM243 (pp) NR1H3 = NA
TMEM243 (pp) STAT6 = NA
TMEM243 (pp) FOXO1 = NA
MICU2 (pp) VDR = NA
MICU2 (pp) AR = NA
MICU2 (pp) SMAD4 = NA
MICU2 (pp) CREM = NA
MICU2 (pp) E2F1 = NA
MICU2 (pp) FLI1 = NA
MICU2 (pp) RUNX1 = NA
MICU2 (pp) SPI1 = NA
MICU2 (pp) KLF4 = NA
MICU2 (pp) TP53 = NA
MICU2 (pp) PPARG = NA
MICU2 (pp) FOXA2 = NA
MICU2 (pp) HNF4A = NA
MICU2 (pp) GATA1 = NA
MICU2 (pp) E2F4 = NA
MICU2 (pp) SIN3B = NA
MICU2 (pp) SETDB1 = NA
MICU2 (pp) TFAP2C = NA
MICU2 (pp) CNOT3 = NA
MICU2 (pp) TRIM28 = NA
MICU2 (pp) SOX9 = NA
MICU2 (pp) FOXO3 = NA
MICU2 (pp) YAP1 = NA
MICU2 (pp) DMRT1 = NA
MICU2 (pp) TEAD4 = NA
MICU2 (pp) KLF1 = NA
MICU2 (pp) YY1 = NA
MICU2 (pp) TCF7 = NA
MICU2 (pp) EZH2 = NA
MICU2 (pp) RNF2 = NA
MICU2 (pp) TFAP2A = NA
MICU2 (pp) SIN3A = NA
SPATA2 (pp) VDR = NA
SPATA2 (pp) AR = NA
SPATA2 (pp) CREB1 = NA
SPATA2 (pp) CREM = NA
SPATA2 (pp) SPI1 = NA
SPATA2 (pp) MITF = NA
SPATA2 (pp) FOXA2 = NA
SPATA2 (pp) HNF4A = NA
SPATA2 (pp) ZFX = NA
SPATA2 (pp) RCOR3 = NA
SPATA2 (pp) SIN3B = NA
SPATA2 (pp) REST = NA
SPATA2 (pp) OLIG2 = NA
SPATA2 (pp) SMARCA4 = NA
SPATA2 (pp) ATF3 = NA
SPATA2 (pp) NR3C1 = NA
SPATA2 (pp) RUNX2 = NA
SPATA2 (pp) STAT4 = NA
SPATA2 (pp) FOXP2 = NA
SPATA2 (pp) EWSR1 = NA
SPATA2 (pp) SREBF2 = NA
SPATA2 (pp) RBPJ = NA
ADCK4 (pp) VDR = NA
ADCK4 (pp) SMAD4 = NA
ADCK4 (pp) TP63 = NA
ADCK4 (pp) E2F1 = NA
ADCK4 (pp) FLI1 = NA
ADCK4 (pp) RUNX1 = NA
ADCK4 (pp) MYC = NA
ADCK4 (pp) NANOG = NA
ADCK4 (pp) EGR1 = NA
ADCK4 (pp) TP53 = NA
ADCK4 (pp) HNF4A = NA
ADCK4 (pp) E2F4 = NA
ADCK4 (pp) SIN3B = NA
ADCK4 (pp) ASH2L = NA
ADCK4 (pp) ERG = NA
ADCK4 (pp) CNOT3 = NA
ADCK4 (pp) TRIM28 = NA
ADCK4 (pp) PRDM14 = NA
ADCK4 (pp) SMAD2 = NA
ADCK4 (pp) SMAD3 = NA
ADCK4 (pp) NR3C1 = NA
ADCK4 (pp) CCND1 = NA
ADCK4 (pp) YY1 = NA
ADCK4 (pp) MEF2A = NA
ADCK4 (pp) TFAP2A = NA
ADCK4 (pp) RELA = NA
ADCK4 (pp) TBP = NA
ADCK4 (pp) CEBPB = NA
ADCK4 (pp) ELF1 = NA
TLR6 (pp) VDR = NA
TLR6 (pp) FOXP3 = NA
TLR6 (pp) STAT3 = NA
TLR6 (pp) MYC = NA
TLR6 (pp) SPI1 = NA
TLR6 (pp) POU5F1 = NA
TLR6 (pp) SOX2 = NA
TLR6 (pp) ATF3 = NA
TLR6 (pp) RUNX2 = NA
TLR6 (pp) MECOM = NA
TLR6 (pp) STAT4 = NA
TLR6 (pp) CTCF = NA
TLR6 (pp) RBPJ = NA
TLR6 (pp) IRF8 = NA
ARHGAP11A (pp) FOXP3 = NA
ARHGAP11A (pp) ELK1 = NA
ARHGAP11A (pp) AR = NA
ARHGAP11A (pp) TP63 = NA
ARHGAP11A (pp) CREB1 = NA
ARHGAP11A (pp) CREM = NA
ARHGAP11A (pp) E2F1 = NA
ARHGAP11A (pp) MYC = NA
ARHGAP11A (pp) SPI1 = NA
ARHGAP11A (pp) NANOG = NA
ARHGAP11A (pp) POU5F1 = NA
ARHGAP11A (pp) SOX2 = NA
ARHGAP11A (pp) TP53 = NA
ARHGAP11A (pp) PPARG = NA
ARHGAP11A (pp) KDM5B = NA
ARHGAP11A (pp) E2F4 = NA
ARHGAP11A (pp) RCOR3 = NA
ARHGAP11A (pp) SIN3B = NA
ARHGAP11A (pp) REST = NA
ARHGAP11A (pp) ASH2L = NA
ARHGAP11A (pp) MYCN = NA
ARHGAP11A (pp) SALL4 = NA
ARHGAP11A (pp) SOX17 = NA
ARHGAP11A (pp) SMAD2 = NA
ARHGAP11A (pp) SMAD3 = NA
ARHGAP11A (pp) CUX1 = NA
ARHGAP11A (pp) HOXB4 = NA
ARHGAP11A (pp) MYBL2 = NA
ARHGAP11A (pp) CHD1 = NA
ARHGAP11A (pp) TBX5 = NA
ARHGAP11A (pp) TFAP2A = NA
ARHGAP11A (pp) POU3F2 = NA
ARHGAP11A (pp) STAT5A = NA
ARHGAP11A (pp) KDM6A = NA
ARHGAP11A (pp) PADI4 = NA
ARHGAP11A (pp) FOXM1 = NA
SIDT2 (pp) FOXP3 = NA
SIDT2 (pp) CREB1 = NA
SIDT2 (pp) CREM = NA
SIDT2 (pp) RUNX1 = NA
SIDT2 (pp) EGR1 = NA
SIDT2 (pp) MITF = NA
SIDT2 (pp) ZFX = NA
SIDT2 (pp) REST = NA
SIDT2 (pp) FOXP1 = NA
SIDT2 (pp) TET1 = NA
SIDT2 (pp) FOXP2 = NA
SIDT2 (pp) RAD21 = NA
SIDT2 (pp) MTF2 = NA
SIDT2 (pp) TFAP2A = NA
SIDT2 (pp) LMO2 = NA
SIDT2 (pp) RCOR1 = NA
SIDT2 (pp) ASXL1 = NA
SIDT2 (pp) ESR2 = NA
MARCKSL1 (pp) XRN2 = NA
MARCKSL1 (pp) PHF8 = NA
MARCKSL1 (pp) CREM = NA
MARCKSL1 (pp) E2F1 = NA
MARCKSL1 (pp) FLI1 = NA
MARCKSL1 (pp) RUNX1 = NA
MARCKSL1 (pp) SPI1 = NA
MARCKSL1 (pp) MITF = NA
MARCKSL1 (pp) TP53 = NA
MARCKSL1 (pp) ZFX = NA
MARCKSL1 (pp) E2F4 = NA
MARCKSL1 (pp) TFAP2C = NA
MARCKSL1 (pp) ERG = NA
MARCKSL1 (pp) GFI1B = NA
MARCKSL1 (pp) TAL1 = NA
MARCKSL1 (pp) SMARCA4 = NA
MARCKSL1 (pp) YAP1 = NA
MARCKSL1 (pp) SOX17 = NA
MARCKSL1 (pp) WT1 = NA
MARCKSL1 (pp) ZNF281 = NA
MARCKSL1 (pp) MEF2A = NA
MARCKSL1 (pp) DCP1A = NA
MARCKSL1 (pp) IRF8 = NA
CD4 (pp) XRN2 = NA
CD4 (pp) FLI1 = NA
CD4 (pp) SPI1 = NA
CD4 (pp) NANOG = NA
CD4 (pp) TCF3 = NA
CD4 (pp) HNF4A = NA
CD4 (pp) GATA1 = NA
CD4 (pp) GATA2 = NA
CD4 (pp) ERG = NA
CD4 (pp) MYBL2 = NA
CD4 (pp) NR1I2 = NA
CD4 (pp) DNAJC2 = NA
SND1 (pp) ELK1 = NA
SND1 (pp) AR = NA
SND1 (pp) STAT3 = NA
SND1 (pp) TCF4 = NA
SND1 (pp) TP63 = NA
SND1 (pp) CREB1 = NA
SND1 (pp) CREM = NA
SND1 (pp) E2F1 = NA
SND1 (pp) FLI1 = NA
SND1 (pp) RUNX1 = NA
SND1 (pp) MYC = NA
SND1 (pp) SPI1 = NA
SND1 (pp) KLF4 = NA
SND1 (pp) SOX2 = NA
SND1 (pp) EGR1 = NA
SND1 (pp) MITF = NA
SND1 (pp) TP53 = NA
SND1 (pp) HNF4A = NA
SND1 (pp) GATA1 = NA
SND1 (pp) GATA2 = NA
SND1 (pp) KDM5B = NA
SND1 (pp) REST = NA
SND1 (pp) FOXP1 = NA
SND1 (pp) TET1 = NA
SND1 (pp) MYCN = NA
SND1 (pp) GFI1B = NA
SND1 (pp) TRIM28 = NA
SND1 (pp) SOX9 = NA
SND1 (pp) SRY = NA
SND1 (pp) OLIG2 = NA
SND1 (pp) SMARCA4 = NA
SND1 (pp) YAP1 = NA
SND1 (pp) NR3C1 = NA
SND1 (pp) CUX1 = NA
SND1 (pp) YY1 = NA
SND1 (pp) MECOM = NA
SND1 (pp) STAT4 = NA
SND1 (pp) JUN = NA
SND1 (pp) STAT5A = NA
SND1 (pp) RBPJ = NA
CBL (pp) ELK1 = NA
CBL (pp) AR = NA
CBL (pp) TP63 = NA
CBL (pp) CREB1 = NA
CBL (pp) CREM = NA
CBL (pp) SPI1 = NA
CBL (pp) KLF4 = NA
CBL (pp) POU5F1 = NA
CBL (pp) TCF3 = NA
CBL (pp) EGR1 = NA
CBL (pp) TP53 = NA
CBL (pp) PPARG = NA
CBL (pp) KDM5B = NA
CBL (pp) E2F4 = NA
CBL (pp) REST = NA
CBL (pp) SETDB1 = NA
CBL (pp) MYCN = NA
CBL (pp) ESR1 = NA
CBL (pp) SMAD2 = NA
CBL (pp) SMAD3 = NA
CBL (pp) CHD1 = NA
CBL (pp) YY1 = NA
CBL (pp) MECOM = NA
CBL (pp) GATA4 = NA
CBL (pp) CTCF = NA
CBL (pp) BMI1 = NA
CBL (pp) TFAP2A = NA
CBL (pp) POU3F2 = NA
CBL (pp) RCOR1 = NA
CBL (pp) NUCKS1 = NA
CBL (pp) STAT5A = NA
CBL (pp) IRF8 = NA
LRP3 (pp) ELK1 = NA
LRP3 (pp) FLI1 = NA
LRP3 (pp) RUNX1 = NA
LRP3 (pp) NANOG = NA
LRP3 (pp) EGR1 = NA
LRP3 (pp) KDM5B = NA
LRP3 (pp) RCOR3 = NA
LRP3 (pp) SIN3B = NA
LRP3 (pp) REST = NA
LRP3 (pp) FOXP1 = NA
LRP3 (pp) TET1 = NA
LRP3 (pp) CUX1 = NA
LRP3 (pp) MEF2A = NA
LRP3 (pp) JARID2 = NA
LRP3 (pp) MTF2 = NA
LRP3 (pp) SUZ12 = NA
LRP3 (pp) ELF1 = NA
USB1 (pp) DACH1 = NA
USB1 (pp) TP63 = NA
USB1 (pp) E2F1 = NA
USB1 (pp) SPI1 = NA
USB1 (pp) KLF4 = NA
USB1 (pp) TCF3 = NA
USB1 (pp) EGR1 = NA
USB1 (pp) ZFX = NA
USB1 (pp) SIN3B = NA
USB1 (pp) SETDB1 = NA
USB1 (pp) ASH2L = NA
USB1 (pp) TET1 = NA
USB1 (pp) ERG = NA
USB1 (pp) FOXO3 = NA
USB1 (pp) CCND1 = NA
USB1 (pp) TBX5 = NA
USB1 (pp) MTF2 = NA
USB1 (pp) SUZ12 = NA
USB1 (pp) SIN3A = NA
USB1 (pp) RCOR1 = NA
USB1 (pp) STAT5A = NA
USB1 (pp) ASXL1 = NA
USB1 (pp) CDKN2AIP = NA
TRIM31 (pp) AR = NA
TRIM31 (pp) TP63 = NA
TRIM31 (pp) MYC = NA
TRIM31 (pp) SPI1 = NA
TRIM31 (pp) POU5F1 = NA
TRIM31 (pp) SOX2 = NA
TRIM31 (pp) TCF3 = NA
TRIM31 (pp) HNF4A = NA
TRIM31 (pp) RCOR3 = NA
TRIM31 (pp) SIN3B = NA
TRIM31 (pp) REST = NA
TRIM31 (pp) FOXP1 = NA
TRIM31 (pp) SALL4 = NA
TRIM31 (pp) CUX1 = NA
TRIM31 (pp) FOXP2 = NA
TRIM31 (pp) PBX1 = NA
TRIM31 (pp) RCOR1 = NA
TRIM31 (pp) RELA = NA
TRIM31 (pp) BACH1 = NA
TRIM31 (pp) ETS2 = NA
INPPL1 (pp) AR = NA
INPPL1 (pp) KLF4 = NA
INPPL1 (pp) NANOG = NA
INPPL1 (pp) POU5F1 = NA
INPPL1 (pp) SOX2 = NA
INPPL1 (pp) TCF3 = NA
INPPL1 (pp) EGR1 = NA
INPPL1 (pp) TFAP2C = NA
INPPL1 (pp) FOXO3 = NA
INPPL1 (pp) EP300 = NA
INPPL1 (pp) WT1 = NA
INPPL1 (pp) ZNF281 = NA
INPPL1 (pp) CCND1 = NA
INPPL1 (pp) GATA4 = NA
INPPL1 (pp) ESRRB = NA
INPPL1 (pp) TFAP2A = NA
INPPL1 (pp) RARG = NA
CDK2AP1 (pp) AR = NA
CDK2AP1 (pp) E2F1 = NA
CDK2AP1 (pp) FLI1 = NA
CDK2AP1 (pp) RUNX1 = NA
CDK2AP1 (pp) MYC = NA
CDK2AP1 (pp) NANOG = NA
CDK2AP1 (pp) POU5F1 = NA
CDK2AP1 (pp) SOX2 = NA
CDK2AP1 (pp) TCF3 = NA
CDK2AP1 (pp) EGR1 = NA
CDK2AP1 (pp) TP53 = NA
CDK2AP1 (pp) ZFX = NA
CDK2AP1 (pp) REST = NA
CDK2AP1 (pp) EOMES = NA
CDK2AP1 (pp) TFAP2C = NA
CDK2AP1 (pp) PPARD = NA
CDK2AP1 (pp) DMRT1 = NA
CDK2AP1 (pp) KLF1 = NA
CDK2AP1 (pp) CUX1 = NA
CDK2AP1 (pp) CCND1 = NA
CDK2AP1 (pp) MYBL2 = NA
CDK2AP1 (pp) NR1I2 = NA
CDK2AP1 (pp) PDX1 = NA
CDK2AP1 (pp) DNAJC2 = NA
CDK2AP1 (pp) CLOCK = NA
CST8 (pp) AR = NA
CST8 (pp) FLI1 = NA
CST8 (pp) REST = NA
CST8 (pp) TRIM28 = NA
CST8 (pp) SALL4 = NA
CST8 (pp) CUX1 = NA
CST8 (pp) RCOR1 = NA
KCND2 (pp) STAT3 = NA
KCND2 (pp) SMAD4 = NA
KCND2 (pp) MYC = NA
KCND2 (pp) SOX2 = NA
KCND2 (pp) EGR1 = NA
KCND2 (pp) TP53 = NA
KCND2 (pp) GATA2 = NA
KCND2 (pp) REST = NA
KCND2 (pp) ERG = NA
KCND2 (pp) TRIM28 = NA
KCND2 (pp) SOX9 = NA
KCND2 (pp) SRY = NA
KCND2 (pp) YAP1 = NA
KCND2 (pp) SALL4 = NA
KCND2 (pp) PRDM14 = NA
KCND2 (pp) HOXB4 = NA
KCND2 (pp) ZFP42 = NA
KCND2 (pp) RAD21 = NA
KCND2 (pp) EED = NA
KCND2 (pp) RNF2 = NA
KCND2 (pp) JARID2 = NA
KCND2 (pp) MTF2 = NA
KCND2 (pp) SUZ12 = NA
KCND2 (pp) POU3F2 = NA
KCND2 (pp) CDX2 = NA
KCND2 (pp) GBX2 = NA
THY1 (pp) STAT3 = NA
THY1 (pp) MYC = NA
THY1 (pp) NANOG = NA
THY1 (pp) POU5F1 = NA
THY1 (pp) RCOR3 = NA
THY1 (pp) SIN3B = NA
THY1 (pp) REST = NA
THY1 (pp) PPARD = NA
THY1 (pp) TET1 = NA
THY1 (pp) SMARCA4 = NA
THY1 (pp) ZNF281 = NA
THY1 (pp) NR3C1 = NA
THY1 (pp) SCLY = NA
THY1 (pp) MECOM = NA
THY1 (pp) STAT4 = NA
THY1 (pp) SUZ12 = NA
TCOF1 (pp) STAT3 = NA
TCOF1 (pp) CREB1 = NA
TCOF1 (pp) CREM = NA
TCOF1 (pp) E2F1 = NA
TCOF1 (pp) MYC = NA
TCOF1 (pp) SPI1 = NA
TCOF1 (pp) KLF4 = NA
TCOF1 (pp) HNF4A = NA
TCOF1 (pp) ASH2L = NA
TCOF1 (pp) TET1 = NA
TCOF1 (pp) ESR1 = NA
TCOF1 (pp) PRDM14 = NA
TCOF1 (pp) KLF1 = NA
TCOF1 (pp) CUX1 = NA
TCOF1 (pp) ZFP42 = NA
TCOF1 (pp) JUN = NA
TCOF1 (pp) IRF8 = NA
TCOF1 (pp) THAP11 = NA
MMP9 (pp) STAT3 = NA
MMP9 (pp) CREB1 = NA
MMP9 (pp) FLI1 = NA
MMP9 (pp) RUNX1 = NA
MMP9 (pp) MYC = NA
MMP9 (pp) NANOG = NA
MMP9 (pp) EGR1 = NA
MMP9 (pp) FOXA2 = NA
MMP9 (pp) HNF4A = NA
MMP9 (pp) EOMES = NA
MMP9 (pp) TFAP2C = NA
MMP9 (pp) GFI1B = NA
MMP9 (pp) ZNF281 = NA
MMP9 (pp) PRDM14 = NA
MMP9 (pp) SMAD2 = NA
MMP9 (pp) SMAD3 = NA
MMP9 (pp) SCLY = NA
MMP9 (pp) EED = NA
MMP9 (pp) SUZ12 = NA
MMP9 (pp) RELA = NA
MMP9 (pp) NR0B1 = NA
MMP9 (pp) SMAD1 = NA
MMP9 (pp) PAX6 = NA
NSUN7 (pp) STAT3 = NA
NSUN7 (pp) MYC = NA
NSUN7 (pp) TP53 = NA
NSUN7 (pp) REST = NA
NSUN7 (pp) SETDB1 = NA
NSUN7 (pp) ASH2L = NA
NSUN7 (pp) PPARD = NA
NSUN7 (pp) SMARCA4 = NA
NSUN7 (pp) PRDM14 = NA
NSUN7 (pp) TFCP2L1 = NA
NSUN7 (pp) NR3C1 = NA
NSUN7 (pp) YY1 = NA
NSUN7 (pp) MTF2 = NA
NSUN7 (pp) SUZ12 = NA
NSUN7 (pp) STAT6 = NA
HRH1 (pp) TCF4 = NA
HRH1 (pp) TP63 = NA
HRH1 (pp) SPI1 = NA
HRH1 (pp) SOX2 = NA
HRH1 (pp) TP53 = NA
HRH1 (pp) EOMES = NA
HRH1 (pp) PPARD = NA
HRH1 (pp) SRY = NA
HRH1 (pp) ESR1 = NA
HRH1 (pp) SMARCA4 = NA
HRH1 (pp) YAP1 = NA
HRH1 (pp) ATF3 = NA
HRH1 (pp) MTF2 = NA
HRH1 (pp) SUZ12 = NA
HRH1 (pp) HSF1 = NA
HRH1 (pp) ELF1 = NA
HRH1 (pp) CLOCK = NA
NBEAL2 (pp) SMAD4 = NA
NBEAL2 (pp) TP63 = NA
NBEAL2 (pp) FLI1 = NA
NBEAL2 (pp) RUNX1 = NA
NBEAL2 (pp) MYC = NA
NBEAL2 (pp) SPI1 = NA
NBEAL2 (pp) TP53 = NA
NBEAL2 (pp) GATA2 = NA
NBEAL2 (pp) PPARD = NA
NBEAL2 (pp) SMAD3 = NA
NBEAL2 (pp) SCLY = NA
NBEAL2 (pp) CEBPB = NA
GPR97 (pp) TP63 = NA
GPR97 (pp) RUNX1 = NA
GPR97 (pp) SPI1 = NA
GPR97 (pp) EGR1 = NA
GPR97 (pp) FOXA2 = NA
GPR97 (pp) GATA1 = NA
GPR97 (pp) GATA2 = NA
GPR97 (pp) SIN3B = NA
GPR97 (pp) REST = NA
GPR97 (pp) FOXP1 = NA
GPR97 (pp) TAL1 = NA
GPR97 (pp) SRY = NA
GPR97 (pp) FOXP2 = NA
GPR97 (pp) MYB = NA
GPR97 (pp) LMO2 = NA
GPR97 (pp) MEIS1 = NA
SLC26A2 (pp) TP63 = NA
SLC26A2 (pp) CREM = NA
SLC26A2 (pp) E2F1 = NA
SLC26A2 (pp) FLI1 = NA
SLC26A2 (pp) MYC = NA
SLC26A2 (pp) SPI1 = NA
SLC26A2 (pp) KLF4 = NA
SLC26A2 (pp) NANOG = NA
SLC26A2 (pp) POU5F1 = NA
SLC26A2 (pp) SOX2 = NA
SLC26A2 (pp) EGR1 = NA
SLC26A2 (pp) MITF = NA
SLC26A2 (pp) HNF4A = NA
SLC26A2 (pp) ZFX = NA
SLC26A2 (pp) EOMES = NA
SLC26A2 (pp) TFAP2C = NA
SLC26A2 (pp) MYCN = NA
SLC26A2 (pp) TRIM28 = NA
SLC26A2 (pp) FOXO3 = NA
SLC26A2 (pp) SMARCA4 = NA
SLC26A2 (pp) SALL4 = NA
SLC26A2 (pp) MYBL2 = NA
SLC26A2 (pp) SUZ12 = NA
SLC26A2 (pp) BACH1 = NA
SLC26A2 (pp) NR0B1 = NA
SLC26A2 (pp) CEBPB = NA
SLC26A2 (pp) SREBF2 = NA
SLC26A2 (pp) ASXL1 = NA
SLC26A2 (pp) CRX = NA
COL7A1 (pp) TP63 = NA
COL7A1 (pp) SPI1 = NA
COL7A1 (pp) NANOG = NA
COL7A1 (pp) EGR1 = NA
COL7A1 (pp) REST = NA
COL7A1 (pp) TET1 = NA
COL7A1 (pp) ERG = NA
COL7A1 (pp) ATF3 = NA
COL7A1 (pp) SMAD2 = NA
COL7A1 (pp) SMAD3 = NA
COL7A1 (pp) SUZ12 = NA
COL7A1 (pp) CEBPB = NA
COL7A1 (pp) DNAJC2 = NA
COL7A1 (pp) NR1H3 = NA
SIRPB1 (pp) TP63 = NA
SIRPB1 (pp) E2F1 = NA
SIRPB1 (pp) MYC = NA
SIRPB1 (pp) SPI1 = NA
SIRPB1 (pp) SOX2 = NA
SIRPB1 (pp) ERG = NA
SIRPB1 (pp) PBX1 = NA
SIRPB1 (pp) RBPJ = NA
Sep-07 (pp) CREB1 = NA
Sep-07 (pp) RUNX1 = NA
Sep-07 (pp) MYC = NA
Sep-07 (pp) SPI1 = NA
Sep-07 (pp) MITF = NA
Sep-07 (pp) GATA1 = NA
Sep-07 (pp) KDM5B = NA
Sep-07 (pp) SIN3B = NA
Sep-07 (pp) ERG = NA
Sep-07 (pp) GFI1B = NA
Sep-07 (pp) SOX9 = NA
Sep-07 (pp) OLIG2 = NA
Sep-07 (pp) SMARCA4 = NA
Sep-07 (pp) YY1 = NA
Sep-07 (pp) TBX5 = NA
Sep-07 (pp) SIN3A = NA
Sep-07 (pp) RCOR1 = NA
Sep-07 (pp) EWSR1 = NA
PRKRA (pp) RUNX1 = NA
PRKRA (pp) EGR1 = NA
PRKRA (pp) REST = NA
PRKRA (pp) RCOR1 = NA
