# Supplementary material for: Differentiation of T Helper 17 Cells May Mediate the Abnormal Humoral Immunity in IgA Nephropathy and Inflammatory Bowel Disease Based on Shared Genetic Effects
Source: Front Immunol. 2022 Jun 13;13:916934. doi: 10.3389/fimmu.2022.916934 (PMC9234173; doi:10.3389/fimmu.2022.916934)
Supplement: Supplementary file 8 [file Table_6.xlsx]

## Sheet: IgAN-miRNA
hsa-mir-100	target gene	IgA Nephropathy	27542871	MiR-100-3p and miR-877-3p regulate overproduction of IL-8 and IL-1β in mesangial cells activated by secretory IgA from IgA nephropathy patients.	YES
hsa-mir-146a	genetics_GWAS	IgA Nephropathy	24781267	These results indicated that rs2910164 may affect the susceptibility and severity of pediatric IgAN. Further studies are needed to validate these findings.	NO
hsa-mir-148b	other	IgA Nephropathy	30355654	Renal microRNA-148b is associated with megalin downregulation in IgA nephropathy.	NO
hsa-mir-155	other	IgA Nephropathy	27796698	MicroRNA-155-induced T lymphocyte subgroup drifting in IgA nephropathy.	NO
hsa-mir-21	other	IgA Nephropathy	24468088	Inhibition of miRNA-21 prevents fibrogenic activation in podocytes and tubular cells in IgA nephropathy.	NO
hsa-mir-29a	target gene	IgA Nephropathy	25664031	we found that miR-29b-3p down-regulation caused CDK6 overexpression can promote NF-魏B signal by phosphorylating p65 which may enhance inflammation during IgAN pathogenesis.	YES
hsa-mir-320	other	IgA Nephropathy	29266359	MiR-320 promotes B cell proliferation and the production of aberrant glycosylated IgA1 in IgA nephropathy.	NO
hsa-mir-877	target gene	IgA Nephropathy	27542871	MiR-100-3p and miR-877-3p regulate overproduction of IL-8 and IL-1β in mesangial cells activated by secretory IgA from IgA nephropathy patients.	YES

## Sheet: IBD-miRNA
hsa-mir-106a	circulation_biomarker_diagnosis_ns	Inflammatory Bowel Diseases	30069249	Micro-RNAs -106a and -362-3p in Peripheral Blood of Inflammatory Bowel Disease Patients.	NO
hsa-mir-106a	tissue_expression_ns	Inflammatory Bowel Diseases	22899284	A significant difference in expressions of miR-19b, miR-106a, and miR-629 was detected between ulcerative colitis and Crohns disease groups (P<0.05).	NO
hsa-mir-10a	tissue_expression_down	Inflammatory Bowel Diseases	25281418	Our data indicate that miR-10a is decreased in the inflamed mucosa of IBD and downregulates mucosal inflammatory response through inhibition of IL-12/IL-23p40 and NOD2 expression, and blockade of Th1/Th17 cell immune responses. Thus, miR-10a could play a role in the pathogenesis and progression of IBD.	NO
hsa-mir-122	therapeutic target	Inflammatory Bowel Diseases	27485847	First clinical trials using the blockade of liver specific miR-122 showed very promising results in the treatment of chronic hepatitis C virus infection. Results of preclinical and animal studies are also promising providing future rationale for the development of new therapeutics for various internal diseases including heart failure, bronchial asthma or inflammatory bowel diseases.	NO
hsa-mir-124	target gene	Inflammatory Bowel Diseases	27977009	Downregulated expression of microRNA-124 in pediatric intestinal failure patients modulates macrophages activation by inhibiting STAT3 and AChE.	YES
hsa-mir-1246	therapeutic target	Inflammatory Bowel Diseases	25628040	miR-595 and miR-1246 warrant testing as potential targets for therapeutic intervention in the treatment of inflammatory bowel disease.	YES
hsa-mir-125b	target gene	Inflammatory Bowel Diseases	28082316	miR-16 and miR-125b are involved in barrier function dysregulation through the modulation of claudin-2 and cingulin expression in the jejunum in IBS with diarrhoea.	NO
hsa-mir-129	other	Inflammatory Bowel Diseases	26003847	TLR9 aptamers may hence potentiate miRNA regulation that enhances cholinergic signaling and the resolution of inflammation, which opens new venues for manipulating bowel diseases.	NO
hsa-mir-132	other	Inflammatory Bowel Diseases	30046303	Regarding autophagy-related pathways, miR-146b, miR-221-5p, miR-132, miR-223, miR-155, and miR-21 regulate NF-κB or mTOR signaling to induce or inhibit autophagy in intestinal cells by releasing anti- or proinflammatory factors, respectively	NO
hsa-mir-132	tissue_expression_up	Inflammatory Bowel Diseases	23598815	MiR-132 levels are higher in inflamed compared with apparently quiescent intestinal biopsies from patients with IBD.	NO
hsa-mir-132	tissue_expression_up	Inflammatory Bowel Diseases	26878986	significant upregulation of miR-132 and miR-223 was confirmed	NO
hsa-mir-133	therapeutic target	Inflammatory Bowel Diseases	25112884	NT-associated colitis and inflammatory signalling are regulated by miR-133α-AFTPH interactions. Targeting of miR-133α or AFTPH may represent a novel therapeutic approach in inflammatory bowel disease.	YES
hsa-mir-133a	other	Inflammatory Bowel Diseases	28104982	miRNA-133a-UCP2 pathway regulates inflammatory bowel disease progress by influencing inflammation, oxidative stress and energy metabolism.	NO
hsa-mir-146a	tissue_expression_ns	Inflammatory Bowel Diseases	24051693	In summary,we demonstrate that miR-31, miR-206, miR-424, and miR-146a are novel specific biomarkers of inflammatory bowel disease.	NO
hsa-mir-146a	tissue_expression_up	Inflammatory Bowel Diseases	26752469	Expression of miR-146a and -155 was higher in the inflamed mucosa of children with CD and UC than in the intact mucosa. Expression of miR-122 elevated in the macroscopically intact colonic regions of CD compared with controls and patients with UC.	NO
hsa-mir-146b	other	Inflammatory Bowel Diseases	30046303	Regarding autophagy-related pathways, miR-146b, miR-221-5p, miR-132, miR-223, miR-155, and miR-21 regulate NF-κB or mTOR signaling to induce or inhibit autophagy in intestinal cells by releasing anti- or proinflammatory factors, respectively	NO
hsa-mir-150	target gene	Inflammatory Bowel Diseases	21590770	Together, the present study presents the first evidence that miR-150 and its targeting of c-Myb may serve as a new mechanism underlying the colonic epithelial disruption in DSS-induced murine experimental colitis and in active human IBD.	YES
hsa-mir-155	circulation_biomarker_diagnosis_ns	Inflammatory Bowel Diseases	29668922	Target-based approach (miR-16, miR-21, miR-155, and miR-223) has been used to evaluate miRNA expression	NO
hsa-mir-155	other	Inflammatory Bowel Diseases	23288924	OVER EXPRESSION OF MICRORNAS-155 AND 21 TARGETING MISMATCH REPAIR PROTEINS IN INFLAMMATORY BOWEL DISEASES	NO
hsa-mir-155	other	Inflammatory Bowel Diseases	30046303	Regarding autophagy-related pathways, miR-146b, miR-221-5p, miR-132, miR-223, miR-155, and miR-21 regulate NF-κB or mTOR signaling to induce or inhibit autophagy in intestinal cells by releasing anti- or proinflammatory factors, respectively	NO
hsa-mir-16	circulation_biomarker_diagnosis_ns	Inflammatory Bowel Diseases	29668922	Target-based approach (miR-16, miR-21, miR-155, and miR-223) has been used to evaluate miRNA expression	NO
hsa-mir-16	target gene	Inflammatory Bowel Diseases	28082316	miR-16 and miR-125b are involved in barrier function dysregulation through the modulation of claudin-2 and cingulin expression in the jejunum in IBS with diarrhoea.	NO
hsa-mir-186	other	Inflammatory Bowel Diseases	26003847	TLR9 aptamers may hence potentiate miRNA regulation that enhances cholinergic signaling and the resolution of inflammation, which opens new venues for manipulating bowel diseases.	NO
hsa-mir-191a	target gene	Inflammatory Bowel Diseases	28111380	Baicalin Protects against TNF-α-Induced Injury by Down-Regulating miR-191a That Targets the Tight Junction Protein ZO-1 in IEC-6 Cells.	NO
hsa-mir-193a	target gene	Inflammatory Bowel Diseases	25931122	These findings suggest that miR-193a-3p regulation of PepT1 mediates the uptake of bacterial products and is a potent mechanism during the colonic inflammation process. Overall, we believe miR-193a-3p may be a potent regulator of colonic PepT1 for maintaining intestinal homeostasis.	YES
hsa-mir-19b-1	tissue_expression_ns	Inflammatory Bowel Diseases	22899284	A significant difference in expressions of miR-19b, miR-106a, and miR-629 was detected between ulcerative colitis and Crohns disease groups (P<0.05).	NO
hsa-mir-19b-2	tissue_expression_ns	Inflammatory Bowel Diseases	22899284	A significant difference in expressions of miR-19b, miR-106a, and miR-629 was detected between ulcerative colitis and Crohns disease groups (P<0.05).	NO
hsa-mir-200	tissue_expression_down	Inflammatory Bowel Diseases	27113480	Our finding of down-regulation of the miR-200 family and up-regulation of transcription repressors Snail and Slug supports the postulated role of EMT in the pathogenesis of fibrosis in IBD.	NO
hsa-mir-200b	target gene	Inflammatory Bowel Diseases	27979826	miR-200b inhibits TNF-α-induced IL-8 secretion and tight junction disruption of intestinal epithelial cells in vitro.	YES
hsa-mir-200c	other	Inflammatory Bowel Diseases	26003847	TLR9 aptamers may hence potentiate miRNA regulation that enhances cholinergic signaling and the resolution of inflammation, which opens new venues for manipulating bowel diseases.	NO
hsa-mir-206	tissue_expression_ns	Inflammatory Bowel Diseases	24051693	In summary,we demonstrate that miR-31, miR-206, miR-424, and miR-146a are novel specific biomarkers of inflammatory bowel disease.	NO
hsa-mir-21	circulation_biomarker_diagnosis_ns	Inflammatory Bowel Diseases	29668922	Target-based approach (miR-16, miR-21, miR-155, and miR-223) has been used to evaluate miRNA expression	NO
hsa-mir-21	other	Inflammatory Bowel Diseases	23224068	PDCD4/miR-21 dysregulation in inflammatory bowel disease-associated carcinogenesis	NO
hsa-mir-21	other	Inflammatory Bowel Diseases	23288924	OVER EXPRESSION OF MICRORNAS-155 AND 21 TARGETING MISMATCH REPAIR PROTEINS IN INFLAMMATORY BOWEL DISEASES	NO
hsa-mir-21	other	Inflammatory Bowel Diseases	30046303	Regarding autophagy-related pathways, miR-146b, miR-221-5p, miR-132, miR-223, miR-155, and miR-21 regulate NF-κB or mTOR signaling to induce or inhibit autophagy in intestinal cells by releasing anti- or proinflammatory factors, respectively	NO
hsa-mir-21	tissue_expression_ns	Inflammatory Bowel Diseases	25222661	MiRNAs are differentially expressed in both human IBD and murine colitis, with overlap of several IBD-associated miRNAs. The demonstration that miR-21-/- deletion exacerbated CD4+ T-cell-mediated models of colitis provide further evidence that miRNAs play significant roles in the pathogenesis of IBD.	NO
hsa-mir-221	other	Inflammatory Bowel Diseases	30046303	Regarding autophagy-related pathways, miR-146b, miR-221-5p, miR-132, miR-223, miR-155, and miR-21 regulate NF-κB or mTOR signaling to induce or inhibit autophagy in intestinal cells by releasing anti- or proinflammatory factors, respectively	NO
hsa-mir-223	circulation_biomarker_diagnosis_ns	Inflammatory Bowel Diseases	29668922	Target-based approach (miR-16, miR-21, miR-155, and miR-223) has been used to evaluate miRNA expression	NO
hsa-mir-223	other	Inflammatory Bowel Diseases	30046303	Regarding autophagy-related pathways, miR-146b, miR-221-5p, miR-132, miR-223, miR-155, and miR-21 regulate NF-κB or mTOR signaling to induce or inhibit autophagy in intestinal cells by releasing anti- or proinflammatory factors, respectively	NO
hsa-mir-223	target gene	Inflammatory Bowel Diseases	28487310	Myeloid-derived miR-223 regulates intestinal inflammation via repression of the NLRP3 inflammasome.	NO
hsa-mir-223	tissue_expression_up	Inflammatory Bowel Diseases	26878986	significant upregulation of miR-132 and miR-223 was confirmed	NO
hsa-mir-224	target gene	Inflammatory Bowel Diseases	23399735	MicroRNA-224 Negatively Regulates p21 Expression During Late Neoplastic Progression in Inflammatory Bowel Disease	YES
hsa-mir-31	other	Inflammatory Bowel Diseases	25665881	Differential expression of miR-31 between inflammatory bowel disease and microscopic colitis.	NO
hsa-mir-31	tissue_expression_ns	Inflammatory Bowel Diseases	20848542	Dynamic changes in the expression of MicroRNA-31 during inflammatory bowel disease-associated neoplastic transformation.	NO
hsa-mir-31	tissue_expression_ns	Inflammatory Bowel Diseases	24051693	In summary,we demonstrate that miR-31, miR-206, miR-424, and miR-146a are novel specific biomarkers of inflammatory bowel disease.	NO
hsa-mir-320	circulation_biomarker_diagnosis_ns	Inflammatory Bowel Diseases	30146762	To date, numerous biomarkers have been identified for thediagnostic or prognostic purpose; for instance, miR-182, miR-486, and miR15a in sepsis; miR-320 and miR505 in inflammatory bowel disease; miR-155 and miR-1260 in influenza; miR-12, miRVP-3p, and miR-184 in arboviruses; and miR-29b and miR-125 in hepatitis infection	NO
hsa-mir-320	target gene	Inflammatory Bowel Diseases	26752466	Exogenous miR-320 transfection in HT29 cells leads to a significant decrease of NOD2 expression	YES
hsa-mir-346	tissue_expression_down	Inflammatory Bowel Diseases	25192497	These data suggest that during mucosal inflammation TNF-α induces miR-346, which downregulates epithelial VDR. Mucosal VDR reduction in turn compromises the integrity of the mucosal epithelial barrier, further driving mucosal inflammation and colitis development.	NO
hsa-mir-34c	lncRNA target	Inflammatory Bowel Diseases	28153728	MiR-34c and PlncRNA1 mediated the function of intestinal epithelial barrier by regulating tight junction proteins in inflammatory bowel disease.	YES
hsa-mir-362	circulation_biomarker_diagnosis_ns	Inflammatory Bowel Diseases	30069249	Micro-RNAs -106a and -362-3p in Peripheral Blood of Inflammatory Bowel Disease Patients.	NO
hsa-mir-424	tissue_expression_ns	Inflammatory Bowel Diseases	24051693	In summary,we demonstrate that miR-31, miR-206, miR-424, and miR-146a are novel specific biomarkers of inflammatory bowel disease.	NO
hsa-mir-505	circulation_biomarker_diagnosis_ns	Inflammatory Bowel Diseases	30146762	To date, numerous biomarkers have been identified for thediagnostic or prognostic purpose; for instance, miR-182, miR-486, and miR15a in sepsis; miR-320 and miR505 in inflammatory bowel disease; miR-155 and miR-1260 in influenza; miR-12, miRVP-3p, and miR-184 in arboviruses; and miR-29b and miR-125 in hepatitis infection	NO
hsa-mir-595	therapeutic target	Inflammatory Bowel Diseases	25628040	miR-595 and miR-1246 warrant testing as potential targets for therapeutic intervention in the treatment of inflammatory bowel disease.	YES
hsa-mir-629	tissue_expression_ns	Inflammatory Bowel Diseases	22899284	A significant difference in expressions of miR-19b, miR-106a, and miR-629 was detected between ulcerative colitis and Crohns disease groups (P<0.05).	NO
hsa-mir-99b	tissue_expression_ns	Inflammatory Bowel Diseases	26466382	These results suggest that the proposed miRNA signature is of relevance for the etiology of IBD. Its diagnostic value, however, should be further evaluated in large, independent, clinically well characterized cohorts.	NO
