# Supplementary material for: Differentiation of T Helper 17 Cells May Mediate the Abnormal Humoral Immunity in IgA Nephropathy and Inflammatory Bowel Disease Based on Shared Genetic Effects
Source: Front Immunol. 2022 Jun 13;13:916934. doi: 10.3389/fimmu.2022.916934 (PMC9234173; doi:10.3389/fimmu.2022.916934)
Supplement: Supplementary file 9 [file Table_7.xlsx]

## Sheet: subnetwork1_direction
direction (class=java.lang.String)
MARCKSL1 (pp) hsa-let-7a-5p = NA
MARCKSL1 (pp) hsa-let-7b-5p = NA
MARCKSL1 (pp) hsa-let-7c-5p = NA
MARCKSL1 (pp) hsa-let-7d-5p = NA
MARCKSL1 (pp) hsa-let-7e-5p = NA
MARCKSL1 (pp) hsa-let-7f-5p = NA
MARCKSL1 (pp) hsa-mir-16-5p = NA
MARCKSL1 (pp) hsa-mir-21-5p = NA
MARCKSL1 (pp) hsa-mir-24-3p = NA
MARCKSL1 (pp) hsa-mir-98-5p = NA
MARCKSL1 (pp) hsa-mir-103a-3p = NA
MARCKSL1 (pp) hsa-mir-7-5p = NA
MARCKSL1 (pp) hsa-mir-34a-5p = NA
MARCKSL1 (pp) hsa-mir-181a-5p = NA
MARCKSL1 (pp) hsa-let-7g-5p = NA
MARCKSL1 (pp) hsa-let-7i-5p = NA
MARCKSL1 (pp) hsa-mir-124-3p = NA
MARCKSL1 (pp) hsa-mir-128-3p = NA
MARCKSL1 (pp) hsa-mir-149-5p = NA
MARCKSL1 (pp) hsa-mir-155-5p = NA
MARCKSL1 (pp) hsa-mir-335-5p = NA
MARCKSL1 (pp) hsa-mir-193b-3p = NA
MARCKSL1 (pp) hsa-mir-30c-2-3p = NA
MARCKSL1 (pp) hsa-mir-708-5p = NA
MARCKSL1 (pp) hsa-mir-1296-5p = NA
MARCKSL1 (pp) hsa-mir-2110 = NA
MARCKSL1 (pp) hsa-mir-532-3p = NA
MARCKSL1 (pp) hsa-mir-23b-3p = NA
MARCKSL1 (pp) hsa-mir-107 = NA
MARCKSL1 (pp) hsa-mir-137 = NA
MARCKSL1 (pp) hsa-mir-27a-3p = NA
MARCKSL1 (pp) hsa-mir-27b-3p = NA
MARCKSL1 (pp) hsa-mir-382-5p = NA
MARCKSL1 (pp) hsa-mir-191-5p = NA
MARCKSL1 (pp) hsa-mir-101-3p = NA
MARCKSL1 (pp) hsa-mir-1-3p = NA
MARCKSL1 (pp) hsa-mir-1276 = NA
MARCKSL1 (pp) hsa-mir-129-2-3p = NA
MARCKSL1 (pp) hsa-mir-29c-3p = NA
MARCKSL1 (pp) hsa-mir-520f-3p = NA
MARCKSL1 (pp) hsa-mir-876-3p = NA
MARCKSL1 (pp) hsa-mir-224-5p = NA
MARCKSL1 (pp) hsa-mir-1224-3p = NA
MARCKSL1 (pp) hsa-mir-125a-3p = NA
MARCKSL1 (pp) hsa-mir-125b-2-3p = NA
MARCKSL1 (pp) hsa-mir-1270 = NA
MARCKSL1 (pp) hsa-mir-130a-5p = NA
MARCKSL1 (pp) hsa-mir-144-3p = NA
MARCKSL1 (pp) hsa-mir-18a-3p = NA
MARCKSL1 (pp) hsa-mir-1914-3p = NA
MARCKSL1 (pp) hsa-mir-193a-3p = NA
MARCKSL1 (pp) hsa-mir-20a-3p = NA
MARCKSL1 (pp) hsa-mir-2355-5p = NA
MARCKSL1 (pp) hsa-mir-23a-3p = NA
MARCKSL1 (pp) hsa-mir-23b-5p = NA
MARCKSL1 (pp) hsa-mir-23c = NA
MARCKSL1 (pp) hsa-mir-28-5p = NA
MARCKSL1 (pp) hsa-mir-296-5p = NA
MARCKSL1 (pp) hsa-mir-3127-3p = NA
MARCKSL1 (pp) hsa-mir-3176 = NA
MARCKSL1 (pp) hsa-mir-33a-3p = NA
MARCKSL1 (pp) hsa-mir-34b-5p = NA
MARCKSL1 (pp) hsa-mir-34c-5p = NA
MARCKSL1 (pp) hsa-mir-4286 = NA
MARCKSL1 (pp) hsa-mir-449b-5p = NA
MARCKSL1 (pp) hsa-mir-449c-5p = NA
MARCKSL1 (pp) hsa-mir-548aa = NA
MARCKSL1 (pp) hsa-mir-582-5p = NA
MARCKSL1 (pp) hsa-mir-597-5p = NA
MARCKSL1 (pp) hsa-mir-625-5p = NA
MARCKSL1 (pp) hsa-mir-647 = NA
MARCKSL1 (pp) hsa-mir-660-3p = NA
MARCKSL1 (pp) hsa-mir-664a-3p = NA
MARCKSL1 (pp) hsa-mir-766-5p = NA
MARCKSL1 (pp) hsa-mir-877-3p = NA
MARCKSL1 (pp) hsa-mir-138-5p = NA
MARCKSL1 (pp) hsa-mir-203a-3p = NA
MARCKSL1 (pp) hsa-mir-21-3p = NA
MARCKSL1 (pp) hsa-mir-27a-5p = NA
MARCKSL1 (pp) hsa-mir-483-5p = NA
EPM2AIP1 (pp) hsa-let-7a-5p = NA
EPM2AIP1 (pp) hsa-let-7b-5p = NA
EPM2AIP1 (pp) hsa-let-7c-5p = NA
EPM2AIP1 (pp) hsa-let-7d-5p = NA
EPM2AIP1 (pp) hsa-mir-16-5p = NA
EPM2AIP1 (pp) hsa-mir-19b-3p = NA
EPM2AIP1 (pp) hsa-mir-26b-5p = NA
EPM2AIP1 (pp) hsa-mir-103a-3p = NA
EPM2AIP1 (pp) hsa-mir-192-5p = NA
EPM2AIP1 (pp) hsa-mir-196a-5p = NA
EPM2AIP1 (pp) hsa-mir-7-5p = NA
EPM2AIP1 (pp) hsa-mir-34a-5p = NA
EPM2AIP1 (pp) hsa-mir-142-3p = NA
EPM2AIP1 (pp) hsa-mir-320a = NA
EPM2AIP1 (pp) hsa-mir-155-5p = NA
EPM2AIP1 (pp) hsa-mir-1290 = NA
EPM2AIP1 (pp) hsa-mir-107 = NA
EPM2AIP1 (pp) hsa-mir-210-3p = NA
EPM2AIP1 (pp) hsa-mir-33a-5p = NA
EPM2AIP1 (pp) hsa-mir-33b-5p = NA
EPM2AIP1 (pp) hsa-mir-191-5p = NA
EPM2AIP1 (pp) hsa-let-7a-3p = NA
EPM2AIP1 (pp) hsa-let-7b-3p = NA
EPM2AIP1 (pp) hsa-let-7f-1-3p = NA
EPM2AIP1 (pp) hsa-mir-106b-5p = NA
EPM2AIP1 (pp) hsa-mir-140-5p = NA
EPM2AIP1 (pp) hsa-mir-17-5p = NA
EPM2AIP1 (pp) hsa-mir-20a-5p = NA
EPM2AIP1 (pp) hsa-mir-93-5p = NA
EPM2AIP1 (pp) hsa-mir-1-3p = NA
EPM2AIP1 (pp) hsa-mir-147a = NA
EPM2AIP1 (pp) hsa-mir-141-3p = NA
EPM2AIP1 (pp) hsa-mir-146a-5p = NA
EPM2AIP1 (pp) hsa-mir-182-5p = NA
EPM2AIP1 (pp) hsa-mir-574-5p = NA
EPM2AIP1 (pp) hsa-mir-664a-3p = NA
EPM2AIP1 (pp) hsa-mir-203a-3p = NA
EPM2AIP1 (pp) hsa-mir-19a-3p = NA
EPM2AIP1 (pp) hsa-mir-26a-5p = NA
EPM2AIP1 (pp) hsa-mir-654-3p = NA
EPM2AIP1 (pp) hsa-let-7d-3p = NA
EPM2AIP1 (pp) hsa-let-7f-2-3p = NA
EPM2AIP1 (pp) hsa-mir-1225-5p = NA
EPM2AIP1 (pp) hsa-mir-15a-3p = NA
EPM2AIP1 (pp) hsa-mir-185-3p = NA
EPM2AIP1 (pp) hsa-mir-20b-5p = NA
EPM2AIP1 (pp) hsa-mir-330-3p = NA
EPM2AIP1 (pp) hsa-mir-3934-5p = NA
EPM2AIP1 (pp) hsa-mir-595 = NA
EPM2AIP1 (pp) hsa-mir-92a-1-5p = NA
EPM2AIP1 (pp) hsa-mir-142-5p = NA
MICU2 (pp) hsa-mir-16-5p = NA
MICU2 (pp) hsa-mir-26b-5p = NA
MICU2 (pp) hsa-mir-124-3p = NA
MICU2 (pp) hsa-mir-423-3p = NA
MICU2 (pp) hsa-mir-1-3p = NA
MICU2 (pp) hsa-mir-374a-5p = NA
MICU2 (pp) hsa-mir-224-5p = NA
MICU2 (pp) hsa-mir-3174 = NA
MICU2 (pp) hsa-mir-3679-5p = NA
MICU2 (pp) hsa-mir-502-5p = NA
MICU2 (pp) hsa-mir-5581-5p = NA
MICU2 (pp) hsa-mir-589-3p = NA
ARHGAP11A (pp) hsa-let-7b-5p = NA
ARHGAP11A (pp) hsa-mir-16-5p = NA
ARHGAP11A (pp) hsa-mir-19b-3p = NA
ARHGAP11A (pp) hsa-mir-103a-3p = NA
ARHGAP11A (pp) hsa-mir-192-5p = NA
ARHGAP11A (pp) hsa-mir-34a-5p = NA
ARHGAP11A (pp) hsa-mir-181a-5p = NA
ARHGAP11A (pp) hsa-mir-124-3p = NA
ARHGAP11A (pp) hsa-mir-375 = NA
ARHGAP11A (pp) hsa-mir-193b-3p = NA
ARHGAP11A (pp) hsa-mir-873-5p = NA
ARHGAP11A (pp) hsa-mir-10a-5p = NA
ARHGAP11A (pp) hsa-mir-181b-5p = NA
ARHGAP11A (pp) hsa-mir-29a-5p = NA
ARHGAP11A (pp) hsa-mir-23b-3p = NA
ARHGAP11A (pp) hsa-mir-522-5p = NA
ARHGAP11A (pp) hsa-mir-107 = NA
ARHGAP11A (pp) hsa-mir-210-3p = NA
ARHGAP11A (pp) hsa-mir-15a-5p = NA
ARHGAP11A (pp) hsa-mir-15b-5p = NA
ARHGAP11A (pp) hsa-mir-183-5p = NA
ARHGAP11A (pp) hsa-mir-195-5p = NA
ARHGAP11A (pp) hsa-mir-145-5p = NA
ARHGAP11A (pp) hsa-mir-27a-3p = NA
ARHGAP11A (pp) hsa-mir-27b-3p = NA
ARHGAP11A (pp) hsa-mir-191-5p = NA
ARHGAP11A (pp) hsa-mir-106b-5p = NA
ARHGAP11A (pp) hsa-mir-17-5p = NA
ARHGAP11A (pp) hsa-mir-20a-5p = NA
ARHGAP11A (pp) hsa-mir-212-3p = NA
ARHGAP11A (pp) hsa-mir-1-3p = NA
ARHGAP11A (pp) hsa-mir-147a = NA
ARHGAP11A (pp) hsa-mir-30a-5p = NA
ARHGAP11A (pp) hsa-mir-30b-5p = NA
ARHGAP11A (pp) hsa-mir-30c-5p = NA
ARHGAP11A (pp) hsa-mir-30d-5p = NA
ARHGAP11A (pp) hsa-mir-30e-5p = NA
ARHGAP11A (pp) hsa-mir-146a-5p = NA
ARHGAP11A (pp) hsa-mir-10b-5p = NA
ARHGAP11A (pp) hsa-mir-129-2-3p = NA
ARHGAP11A (pp) hsa-mir-22-3p = NA
ARHGAP11A (pp) hsa-mir-29c-3p = NA
ARHGAP11A (pp) hsa-mir-374a-5p = NA
ARHGAP11A (pp) hsa-mir-651-5p = NA
ARHGAP11A (pp) hsa-mir-126-3p = NA
ARHGAP11A (pp) hsa-mir-125b-2-3p = NA
ARHGAP11A (pp) hsa-mir-34c-5p = NA
ARHGAP11A (pp) hsa-mir-449b-5p = NA
ARHGAP11A (pp) hsa-mir-181c-5p = NA
ARHGAP11A (pp) hsa-mir-181d-5p = NA
ARHGAP11A (pp) hsa-mir-19a-3p = NA
ARHGAP11A (pp) hsa-mir-26a-5p = NA
ARHGAP11A (pp) hsa-mir-449a = NA
ARHGAP11A (pp) hsa-mir-545-5p = NA
ARHGAP11A (pp) hsa-mir-132-3p = NA
ARHGAP11A (pp) hsa-mir-29b-3p = NA
ARHGAP11A (pp) hsa-mir-181b-3p = NA
ARHGAP11A (pp) hsa-mir-320e = NA
ARHGAP11A (pp) hsa-mir-340-5p = NA
ARHGAP11A (pp) hsa-mir-3617-5p = NA
ARHGAP11A (pp) hsa-mir-378a-3p = NA
ARHGAP11A (pp) hsa-mir-381-3p = NA
ARHGAP11A (pp) hsa-mir-485-3p = NA
ARHGAP11A (pp) hsa-mir-4999-5p = NA
ARHGAP11A (pp) hsa-mir-548d-3p = NA
ARHGAP11A (pp) hsa-mir-556-3p = NA
ARHGAP11A (pp) hsa-mir-590-3p = NA
ARHGAP11A (pp) hsa-mir-641 = NA
ARHGAP11A (pp) hsa-mir-653-5p = NA
ARHGAP11A (pp) hsa-mir-671-5p = NA
ARHGAP11A (pp) hsa-mir-99a-3p = NA
ARHGAP11A (pp) hsa-mir-214-3p = NA
ARHGAP11A (pp) hsa-mir-376a-5p = NA
ARHGAP11A (pp) hsa-mir-433-3p = NA
SLC26A2 (pp) hsa-let-7b-5p = NA
SLC26A2 (pp) hsa-mir-21-5p = NA
SLC26A2 (pp) hsa-mir-192-5p = NA
SLC26A2 (pp) hsa-mir-7-5p = NA
SLC26A2 (pp) hsa-mir-34a-5p = NA
SLC26A2 (pp) hsa-mir-124-3p = NA
SLC26A2 (pp) hsa-mir-320a = NA
SLC26A2 (pp) hsa-mir-155-5p = NA
SLC26A2 (pp) hsa-mir-193b-3p = NA
SLC26A2 (pp) hsa-mir-194-5p = NA
SLC26A2 (pp) hsa-mir-210-3p = NA
SLC26A2 (pp) hsa-mir-15a-5p = NA
SLC26A2 (pp) hsa-mir-181a-2-3p = NA
SLC26A2 (pp) hsa-mir-101-3p = NA
SLC26A2 (pp) hsa-mir-1-3p = NA
SLC26A2 (pp) hsa-mir-146a-5p = NA
SLC26A2 (pp) hsa-mir-129-2-3p = NA
SLC26A2 (pp) hsa-mir-182-5p = NA
SLC26A2 (pp) hsa-mir-146b-5p = NA
SLC26A2 (pp) hsa-mir-151a-3p = NA
SLC26A2 (pp) hsa-mir-200b-3p = NA
SLC26A2 (pp) hsa-mir-200c-3p = NA
SLC26A2 (pp) hsa-mir-2277-3p = NA
SLC26A2 (pp) hsa-mir-25-3p = NA
SLC26A2 (pp) hsa-mir-30c-1-3p = NA
SLC26A2 (pp) hsa-mir-3913-5p = NA
SLC26A2 (pp) hsa-mir-505-5p = NA
SLC26A2 (pp) hsa-mir-520a-5p = NA
SLC26A2 (pp) hsa-mir-548b-3p = NA
SLC26A2 (pp) hsa-mir-651-5p = NA
SLC26A2 (pp) hsa-mir-9-3p = NA
SLC26A2 (pp) hsa-mir-205-5p = NA
SLC26A2 (pp) hsa-mir-429 = NA
CDK2AP1 (pp) hsa-mir-16-5p = NA
CDK2AP1 (pp) hsa-mir-21-5p = NA
CDK2AP1 (pp) hsa-mir-23b-3p = NA
CDK2AP1 (pp) hsa-mir-107 = NA
CDK2AP1 (pp) hsa-mir-15b-5p = NA
CDK2AP1 (pp) hsa-mir-181a-2-3p = NA
CDK2AP1 (pp) hsa-mir-195-5p = NA
CDK2AP1 (pp) hsa-mir-30a-3p = NA
CDK2AP1 (pp) hsa-mir-30e-3p = NA
CDK2AP1 (pp) hsa-mir-33a-5p = NA
CDK2AP1 (pp) hsa-mir-495-3p = NA
CDK2AP1 (pp) hsa-let-7a-3p = NA
CDK2AP1 (pp) hsa-let-7b-3p = NA
CDK2AP1 (pp) hsa-let-7f-1-3p = NA
CDK2AP1 (pp) hsa-mir-100-3p = NA
CDK2AP1 (pp) hsa-mir-101-3p = NA
CDK2AP1 (pp) hsa-mir-105-5p = NA
CDK2AP1 (pp) hsa-mir-106b-5p = NA
CDK2AP1 (pp) hsa-mir-140-5p = NA
CDK2AP1 (pp) hsa-mir-17-5p = NA
CDK2AP1 (pp) hsa-mir-193a-5p = NA
CDK2AP1 (pp) hsa-mir-20a-5p = NA
CDK2AP1 (pp) hsa-mir-212-3p = NA
CDK2AP1 (pp) hsa-mir-221-3p = NA
CDK2AP1 (pp) hsa-mir-5008-5p = NA
CDK2AP1 (pp) hsa-mir-548an = NA
CDK2AP1 (pp) hsa-mir-561-3p = NA
CDK2AP1 (pp) hsa-mir-93-5p = NA
CDK2AP1 (pp) hsa-mir-1-3p = NA
CDK2AP1 (pp) hsa-mir-147a = NA
SMUG1 (pp) hsa-let-7a-5p = NA
SMUG1 (pp) hsa-let-7b-5p = NA
SMUG1 (pp) hsa-let-7c-5p = NA
SMUG1 (pp) hsa-let-7e-5p = NA
SMUG1 (pp) hsa-let-7f-5p = NA
SMUG1 (pp) hsa-mir-98-5p = NA
SMUG1 (pp) hsa-mir-192-5p = NA
SMUG1 (pp) hsa-mir-196a-5p = NA
SMUG1 (pp) hsa-let-7g-5p = NA
SMUG1 (pp) hsa-let-7i-5p = NA
SMUG1 (pp) hsa-mir-124-3p = NA
SMUG1 (pp) hsa-mir-155-5p = NA
SMUG1 (pp) hsa-mir-766-3p = NA
SMUG1 (pp) hsa-mir-210-3p = NA
SMUG1 (pp) hsa-mir-191-5p = NA
SMUG1 (pp) hsa-mir-5008-5p = NA
SMUG1 (pp) hsa-mir-1-3p = NA
SMUG1 (pp) hsa-mir-1276 = NA
SMUG1 (pp) hsa-mir-141-3p = NA
SMUG1 (pp) hsa-mir-186-5p = NA
SMUG1 (pp) hsa-mir-30a-5p = NA
SMUG1 (pp) hsa-mir-30b-5p = NA
SMUG1 (pp) hsa-mir-30c-5p = NA
SMUG1 (pp) hsa-mir-30d-5p = NA
SMUG1 (pp) hsa-mir-30e-5p = NA
SMUG1 (pp) hsa-mir-331-5p = NA
SMUG1 (pp) hsa-mir-361-3p = NA
SMUG1 (pp) hsa-mir-146a-5p = NA
C11orf58 (pp) hsa-mir-16-5p = NA
C11orf58 (pp) hsa-mir-103a-3p = NA
C11orf58 (pp) hsa-mir-124-3p = NA
C11orf58 (pp) hsa-mir-128-3p = NA
C11orf58 (pp) hsa-mir-375 = NA
C11orf58 (pp) hsa-mir-4517 = NA
C11orf58 (pp) hsa-mir-522-5p = NA
C11orf58 (pp) hsa-mir-107 = NA
C11orf58 (pp) hsa-mir-129-5p = NA
C11orf58 (pp) hsa-mir-1306-5p = NA
C11orf58 (pp) hsa-mir-15a-5p = NA
C11orf58 (pp) hsa-mir-15b-5p = NA
C11orf58 (pp) hsa-mir-181a-2-3p = NA
C11orf58 (pp) hsa-mir-183-5p = NA
C11orf58 (pp) hsa-mir-18a-5p = NA
C11orf58 (pp) hsa-mir-18b-5p = NA
C11orf58 (pp) hsa-mir-1910-5p = NA
C11orf58 (pp) hsa-mir-195-5p = NA
C11orf58 (pp) hsa-mir-30a-3p = NA
C11orf58 (pp) hsa-mir-30d-3p = NA
C11orf58 (pp) hsa-mir-30e-3p = NA
C11orf58 (pp) hsa-mir-33a-5p = NA
C11orf58 (pp) hsa-mir-342-3p = NA
C11orf58 (pp) hsa-mir-412-3p = NA
C11orf58 (pp) hsa-mir-424-5p = NA
C11orf58 (pp) hsa-mir-455-3p = NA
C11orf58 (pp) hsa-mir-497-5p = NA
C11orf58 (pp) hsa-mir-501-3p = NA
C11orf58 (pp) hsa-mir-532-5p = NA
C11orf58 (pp) hsa-mir-548b-5p = NA
C11orf58 (pp) hsa-mir-548j-5p = NA
C11orf58 (pp) hsa-mir-137 = NA
C11orf58 (pp) hsa-mir-145-5p = NA
C11orf58 (pp) hsa-mir-27a-3p = NA
C11orf58 (pp) hsa-mir-27b-3p = NA
C11orf58 (pp) hsa-mir-33b-5p = NA
C11orf58 (pp) hsa-mir-382-5p = NA
C11orf58 (pp) hsa-mir-495-3p = NA
C11orf58 (pp) hsa-mir-191-5p = NA
C11orf58 (pp) hsa-mir-494-3p = NA
MEX3C (pp) hsa-let-7a-5p = NA
MEX3C (pp) hsa-let-7b-5p = NA
MEX3C (pp) hsa-let-7c-5p = NA
MEX3C (pp) hsa-let-7d-5p = NA
MEX3C (pp) hsa-let-7f-5p = NA
MEX3C (pp) hsa-mir-19b-3p = NA
MEX3C (pp) hsa-mir-26b-5p = NA
MEX3C (pp) hsa-mir-103a-3p = NA
MEX3C (pp) hsa-mir-34a-5p = NA
MEX3C (pp) hsa-mir-181a-5p = NA
MEX3C (pp) hsa-let-7g-5p = NA
MEX3C (pp) hsa-let-7i-5p = NA
MEX3C (pp) hsa-mir-124-3p = NA
MEX3C (pp) hsa-mir-320a = NA
MEX3C (pp) hsa-mir-155-5p = NA
MEX3C (pp) hsa-mir-193b-3p = NA
MEX3C (pp) hsa-mir-3613-3p = NA
MEX3C (pp) hsa-mir-130a-3p = NA
MEX3C (pp) hsa-mir-181b-5p = NA
MEX3C (pp) hsa-mir-194-5p = NA
MEX3C (pp) hsa-mir-423-3p = NA
MEX3C (pp) hsa-mir-129-5p = NA
MEX3C (pp) hsa-mir-1910-5p = NA
MEX3C (pp) hsa-mir-342-3p = NA
MEX3C (pp) hsa-mir-137 = NA
MEX3C (pp) hsa-mir-27a-3p = NA
MEX3C (pp) hsa-mir-27b-3p = NA
MEX3C (pp) hsa-mir-495-3p = NA
MEX3C (pp) hsa-mir-191-5p = NA
MEX3C (pp) hsa-mir-101-3p = NA
MEX3C (pp) hsa-mir-212-3p = NA
MEX3C (pp) hsa-mir-1-3p = NA
MEX3C (pp) hsa-mir-186-5p = NA
MEX3C (pp) hsa-mir-30a-5p = NA
MEX3C (pp) hsa-mir-30b-5p = NA
MEX3C (pp) hsa-mir-30c-5p = NA
MEX3C (pp) hsa-mir-30d-5p = NA
MEX3C (pp) hsa-mir-30e-5p = NA
MEX3C (pp) hsa-mir-146a-5p = NA
MEX3C (pp) hsa-mir-19a-5p = NA
MEX3C (pp) hsa-mir-19b-1-5p = NA
MEX3C (pp) hsa-mir-182-5p = NA
MEX3C (pp) hsa-mir-374a-5p = NA
MEX3C (pp) hsa-mir-200b-3p = NA
MEX3C (pp) hsa-mir-200c-3p = NA
MEX3C (pp) hsa-mir-429 = NA
MEX3C (pp) hsa-mir-769-5p = NA
MEX3C (pp) hsa-mir-126-3p = NA
MEX3C (pp) hsa-mir-224-5p = NA
MEX3C (pp) hsa-mir-33a-3p = NA
MEX3C (pp) hsa-mir-34c-5p = NA
MEX3C (pp) hsa-mir-103a-2-5p = NA
MEX3C (pp) hsa-mir-1202 = NA
MEX3C (pp) hsa-mir-1207-5p = NA
MEX3C (pp) hsa-mir-1295a = NA
MEX3C (pp) hsa-mir-141-5p = NA
MEX3C (pp) hsa-mir-16-2-3p = NA
MEX3C (pp) hsa-mir-17-3p = NA
MEX3C (pp) hsa-mir-181c-5p = NA
MEX3C (pp) hsa-mir-181d-5p = NA
MEX3C (pp) hsa-mir-185-5p = NA
MEX3C (pp) hsa-mir-19a-3p = NA
MEX3C (pp) hsa-mir-19b-2-5p = NA
MEX3C (pp) hsa-mir-26a-5p = NA
MEX3C (pp) hsa-mir-27b-5p = NA
MEX3C (pp) hsa-mir-3065-5p = NA
MEX3C (pp) hsa-mir-3127-5p = NA
MEX3C (pp) hsa-mir-3179 = NA
MEX3C (pp) hsa-mir-320b = NA
MEX3C (pp) hsa-mir-320c = NA
MEX3C (pp) hsa-mir-320d = NA
MEX3C (pp) hsa-mir-339-5p = NA
MEX3C (pp) hsa-mir-361-5p = NA
MEX3C (pp) hsa-mir-4425 = NA
MEX3C (pp) hsa-mir-449a = NA
MEX3C (pp) hsa-mir-483-3p = NA
MEX3C (pp) hsa-mir-5010-3p = NA
MEX3C (pp) hsa-mir-509-3p = NA
MEX3C (pp) hsa-mir-5094 = NA
MEX3C (pp) hsa-mir-545-5p = NA
MEX3C (pp) hsa-mir-628-3p = NA
MEX3C (pp) hsa-mir-654-3p = NA
MEX3C (pp) hsa-mir-148b-3p = NA
MEX3C (pp) hsa-mir-132-3p = NA
HRH1 (pp) hsa-mir-16-5p = NA
HRH1 (pp) hsa-mir-103a-3p = NA
HRH1 (pp) hsa-mir-192-5p = NA
HRH1 (pp) hsa-mir-124-3p = NA
HRH1 (pp) hsa-mir-128-3p = NA
HRH1 (pp) hsa-mir-107 = NA
HRH1 (pp) hsa-mir-195-5p = NA
HRH1 (pp) hsa-mir-100-3p = NA
HRH1 (pp) hsa-mir-1-3p = NA
HRH1 (pp) hsa-mir-10b-5p = NA
HRH1 (pp) hsa-mir-129-2-3p = NA
HRH1 (pp) hsa-mir-374a-5p = NA
HRH1 (pp) hsa-mir-25-3p = NA
HRH1 (pp) hsa-mir-589-3p = NA
HRH1 (pp) hsa-mir-141-5p = NA
HRH1 (pp) hsa-mir-148b-5p = NA
HRH1 (pp) hsa-mir-32-5p = NA
HRH1 (pp) hsa-mir-941 = NA
DFFA (pp) hsa-let-7d-5p = NA
DFFA (pp) hsa-mir-103a-3p = NA
DFFA (pp) hsa-mir-196a-5p = NA
DFFA (pp) hsa-mir-34a-5p = NA
DFFA (pp) hsa-mir-320a = NA
DFFA (pp) hsa-mir-155-5p = NA
DFFA (pp) hsa-mir-196b-5p = NA
DFFA (pp) hsa-mir-3613-3p = NA
DFFA (pp) hsa-mir-1343-3p = NA
DFFA (pp) hsa-mir-26b-3p = NA
DFFA (pp) hsa-mir-522-5p = NA
DFFA (pp) hsa-mir-18a-5p = NA
DFFA (pp) hsa-mir-18b-5p = NA
DFFA (pp) hsa-mir-342-3p = NA
DFFA (pp) hsa-mir-191-5p = NA
DFFA (pp) hsa-mir-494-3p = NA
DFFA (pp) hsa-mir-212-3p = NA
DFFA (pp) hsa-mir-1-3p = NA
DFFA (pp) hsa-mir-147a = NA
DFFA (pp) hsa-mir-361-3p = NA
DFFA (pp) hsa-mir-129-2-3p = NA
DFFA (pp) hsa-mir-22-3p = NA
DFFA (pp) hsa-mir-182-5p = NA
DFFA (pp) hsa-mir-651-5p = NA
DFFA (pp) hsa-mir-9-3p = NA
DFFA (pp) hsa-mir-15b-3p = NA
DFFA (pp) hsa-mir-34a-3p = NA
DFFA (pp) hsa-mir-3619-5p = NA
DFFA (pp) hsa-mir-4484 = NA
DFFA (pp) hsa-mir-4690-5p = NA
DFFA (pp) hsa-mir-5581-3p = NA
DFFA (pp) hsa-mir-575 = NA
DFFA (pp) hsa-mir-642a-5p = NA
DFFA (pp) hsa-mir-769-5p = NA
DFFA (pp) hsa-mir-876-3p = NA
DFFA (pp) hsa-mir-574-5p = NA
DFFA (pp) hsa-mir-503-5p = NA
DFFA (pp) hsa-mir-126-3p = NA
CD4 (pp) hsa-mir-181a-5p = NA
CD4 (pp) hsa-mir-125b-5p = NA
CD4 (pp) hsa-mir-100-5p = NA
CD4 (pp) hsa-mir-10a-5p = NA
CD4 (pp) hsa-mir-125a-5p = NA
CD4 (pp) hsa-mir-1260a = NA
CD4 (pp) hsa-mir-1260b = NA
CD4 (pp) hsa-mir-130a-3p = NA
CD4 (pp) hsa-mir-140-3p = NA
CD4 (pp) hsa-mir-181b-5p = NA
CD4 (pp) hsa-mir-194-5p = NA
CD4 (pp) hsa-mir-204-5p = NA
CD4 (pp) hsa-mir-222-3p = NA
CD4 (pp) hsa-mir-29a-5p = NA
CD4 (pp) hsa-mir-423-3p = NA
CD4 (pp) hsa-mir-486-5p = NA
CD4 (pp) hsa-mir-532-3p = NA
CD4 (pp) hsa-mir-652-5p = NA
CD4 (pp) hsa-mir-9-5p = NA
CD4 (pp) hsa-mir-1343-3p = NA
CD4 (pp) hsa-mir-23b-3p = NA
PRKRA (pp) hsa-let-7b-5p = NA
PRKRA (pp) hsa-mir-16-5p = NA
PRKRA (pp) hsa-mir-122-5p = NA
PRKRA (pp) hsa-mir-125b-5p = NA
PRKRA (pp) hsa-mir-181b-5p = NA
PRKRA (pp) hsa-mir-29a-5p = NA
PRKRA (pp) hsa-mir-15b-5p = NA
PRKRA (pp) hsa-mir-195-5p = NA
PRKRA (pp) hsa-mir-424-5p = NA
PRKRA (pp) hsa-mir-191-5p = NA
PRKRA (pp) hsa-mir-186-5p = NA
PRKRA (pp) hsa-mir-146a-5p = NA
PRKRA (pp) hsa-mir-22-3p = NA
PRKRA (pp) hsa-mir-29c-3p = NA
PRKRA (pp) hsa-mir-200b-3p = NA
PRKRA (pp) hsa-mir-200c-3p = NA
PRKRA (pp) hsa-mir-181d-5p = NA
PRKRA (pp) hsa-mir-185-3p = NA
PRKRA (pp) hsa-mir-218-5p = NA
PRKRA (pp) hsa-mir-29a-3p = NA
PRKRA (pp) hsa-mir-29b-3p = NA
PRKRA (pp) hsa-mir-425-5p = NA
PRKRA (pp) hsa-mir-493-5p = NA
PIP5K1B (pp) hsa-mir-34a-5p = NA
PIP5K1B (pp) hsa-mir-124-3p = NA
PIP5K1B (pp) hsa-mir-9-5p = NA
PIP5K1B (pp) hsa-mir-130b-5p = NA
PIP5K1B (pp) hsa-mir-26b-3p = NA
PIP5K1B (pp) hsa-mir-365a-3p = NA
PIP5K1B (pp) hsa-mir-365b-3p = NA
PIP5K1B (pp) hsa-mir-522-5p = NA
PIP5K1B (pp) hsa-mir-107 = NA
PIP5K1B (pp) hsa-mir-210-3p = NA
TMEM243 (pp) hsa-let-7a-5p = NA
TMEM243 (pp) hsa-let-7b-5p = NA
TMEM243 (pp) hsa-let-7c-5p = NA
TMEM243 (pp) hsa-let-7d-5p = NA
TMEM243 (pp) hsa-let-7e-5p = NA
TMEM243 (pp) hsa-let-7f-5p = NA
TMEM243 (pp) hsa-mir-21-5p = NA
TMEM243 (pp) hsa-mir-98-5p = NA
TMEM243 (pp) hsa-mir-196a-5p = NA
TMEM243 (pp) hsa-mir-34a-5p = NA
TMEM243 (pp) hsa-let-7g-5p = NA
TMEM243 (pp) hsa-let-7i-5p = NA
TMEM243 (pp) hsa-mir-196b-5p = NA
TMEM243 (pp) hsa-mir-1343-3p = NA
TMEM243 (pp) hsa-mir-195-5p = NA
TMEM243 (pp) hsa-mir-27a-3p = NA
TMEM243 (pp) hsa-mir-27b-3p = NA
TMEM243 (pp) hsa-mir-101-3p = NA
TMEM243 (pp) hsa-mir-1-3p = NA
TMEM243 (pp) hsa-mir-186-5p = NA
TMEM243 (pp) hsa-mir-19a-5p = NA
TMEM243 (pp) hsa-mir-19b-1-5p = NA
TMEM243 (pp) hsa-mir-550a-3p = NA
TMEM243 (pp) hsa-mir-95-3p = NA
TMEM243 (pp) hsa-mir-10b-5p = NA
TMEM243 (pp) hsa-mir-129-2-3p = NA
SKAP1 (pp) hsa-mir-124-3p = NA
SKAP1 (pp) hsa-mir-375 = NA
SKAP1 (pp) hsa-mir-27a-3p = NA
SKAP1 (pp) hsa-mir-101-3p = NA
SKAP1 (pp) hsa-mir-22-3p = NA
SKAP1 (pp) hsa-mir-29b-1-5p = NA
SKAP1 (pp) hsa-mir-182-5p = NA
SKAP1 (pp) hsa-mir-29c-3p = NA
SKAP1 (pp) hsa-mir-520f-3p = NA
SKAP1 (pp) hsa-mir-372-3p = NA
SKAP1 (pp) hsa-mir-302a-3p = NA
SKAP1 (pp) hsa-mir-374a-5p = NA
MRPL41 (pp) hsa-mir-1343-3p = NA
MRPL41 (pp) hsa-mir-191-5p = NA
MRPL41 (pp) hsa-mir-1-3p = NA
MRPL41 (pp) hsa-mir-146a-5p = NA
