# Supplementary material for: Differentiation of T Helper 17 Cells May Mediate the Abnormal Humoral Immunity in IgA Nephropathy and Inflammatory Bowel Disease Based on Shared Genetic Effects
Source: Front Immunol. 2022 Jun 13;13:916934. doi: 10.3389/fimmu.2022.916934 (PMC9234173; doi:10.3389/fimmu.2022.916934)
Supplement: Supplementary file 10 [file Table_8.xlsx]

## Sheet: 4786499b-2676-44ab-ab3e-8ef4569
IgAN-gary	UC-turquoise&black	CD-brown&green
IFNA4	SEMA4A	ISG15
CRIM1	CXCR1	MIF
IL12A	PLXNC1	CCL3L3
MSTN	THBS1	KIR2DL1
ELANE	CCL4L2	HCST
IL33	AQP9	SEM1
GHR	CD8A	EIF2AK2
IL12B	RASGRP1	TAP1
FLT3	CD3E	TRIM22
DEFB1	CD3G	NOD2
EGF	FOS	MX2
VEGFD	IL32	TNFRSF1B
CXCL2	PLAAT4	VAV1
IFNA10	MIF	LYN
IL18	TLR4	KIR3DL1
TNFSF15	BCL3	CCL4L2
ROBO1	SH2D1A	RAF1
RFXAP	PTGS2	STAT1
CXCL6	SORT1	KIR2DL4
ACKR3	CSF3R	GBP2
GNAI1	VAV3	SYK
CMA1	CYBB	IRF1
BPI	CXCR3	CALR
NR1I3	CCL3L3	S100A10
HLA-DRB4	SBDS	DHX58
IFNA21	IGF2R	ITGB2
IL7	LYN	SKIV2L
CR2	CELA1	BST2
RSAD2	CD3D	NENF
KL	HCK	PIK3CB
CCL24	JAK2	IL4R
TRHR	C5AR1	HSPA1B
C5	SLC11A1	CSRP1
LIFR	APOBEC3G	PLCG2
CCL16	LTBR	MANF
VIP	NCR3	ISG20
HTR3B	IL17RA	PRDX1
LGR4	PSME2	IREB2
REG1A	RXRA	KIR3DL3
S100A7	SLC40A1	TYK2
NR1H4	SEM1	PIK3CG
FSHB	CXCR6	FGR
LALBA	NOD2	HLA-B
NR5A1	SOD1	INSL3
BMP10	CD320	TGFBR2
HNF4G	ZYX	TRPC4AP
AZGP1	HCST	SEMA3E
KIR2DS5	HSPA1B	PRKCB
ACTA1	GRN	CTSL
GIPR	CD14	CCL3
IFNA13	IFNGR1	IRF9
ANGPTL3	IL13RA1	TAP2
TNFRSF11A	TNFRSF1B	TMSB10
SP1	IFNAR1	ADAR
OLR1	APOBEC3H	SEMA4D
A2M	TLR8	PSMD8
IDO1	SYK	BECN1
LECT2	PSMC5	CLEC11A
COLEC10	BST2	PSMC3
KDR	MAP3K8	RN7SL1
S100A3	CBL	ZC3HAV1
LGMN	CALR	PIK3R5
TKFC	ITGB2	FLT3
FGF16	PIK3CB	RAC2
CD320	SOS2	IL16
LTBR	TLR2	TBK1
OBP2A	CMTM6	DAXX
IL10	PAK1	CMTM7
TDGF1	MANF	RXRB
S100P	CSF2RB	FABP5
LIF	RAF1	IL17RD
PPY	IL4R	GRK2
LTF	JUND	PSMB8
SEMG2	CTSS	NR2C2
OBP2B	BECN1	IKBKB
MC1R	CD48	CREB1
TNFRSF17	PSMC2	AKT1
PLXNA3	TYMP	NR1H3
ORM1	FGR	TRIM5
CER1	PSMD14	GDF15
ABCC4	IL6R	GNRH1
GDF3	TNFRSF1A	NFAT5
TNC	ISG20	NMB
CCR10	MYDGF	CCL3L1
KIR2DL1	S100A10	TRIM27
KLRC4	FCGRT	APOM
IL12RB2	CXCL16	TGFBR1
MCHR1	SEMA4B	GNRHR
IL17RB	IKBKG	MCHR2
NEDD4	HLA-E	IL25
KIR2DL5A	KLRC1	FABP4
ESM1	PIK3CD	AKT2
OPRD1	KLRC2	BMPR1B
TNFRSF12A	PLCG2	LRSAM1
CCN1	UNC93B1	PIK3CA
IL9	TNFRSF10B	MAVS
PDK1	PSMC4	PGF
FABP3	NLRX1	IFNL1
FGF7	PSMD8	BRD8
ANOS1	GPER1	FGF11
AZU1	RN7SL1	KRAS
S100A2	BTK	GLP2R
OSM	PGRMC2	SEMG1
CCL2	PRDX1	TNC
GDF5	CCL3	CRP
RORC	TRPC4AP	CXCL2
IL36G	PSMC3	NEDD4
CCR8	NCK1	NUDT6
CCN2	HDGFL3	PAK4
ITGAV	PSMD7	PML
TAC1	BID	HLA-G
LPA	IGF1R	CYBB
NPPB	CLCF1	JAK1
IL12RB1	TK2	INPP5D
NR3C2	IL1RAP	IRF3
TLR3	PLXNB2	CSF1R
WNT5A	C5	NDRG1
CCL25	ESRRA	TMSB4XP8
CRABP2	PIK3R5	PRDX2
NPPC	PRKCB	VIM
THRB	NR1H2	SEMA6B
MICA	LCP2	PSMD2
CTLA4	CD70	CSK
INSL5	TNFAIP3	HSPA1L
FLT3LG	CD8B	CANX
FABP2	CHUK	BTK
KLKB1	PSMC6	GRAP2
EDNRA	TNFRSF4	CRLF3
MC4R	PSMD10	AP3B1
TRAV12-2	ARRB1	PSME3
CNTF	PSMB8	TAPBPL
TNFSF12	SH3BP2	NFKB1
ENG	PTK2B	APOBEC3C
BDNF	ANGPT1	TNFRSF14
RNASE3	TMSB10	ISG20L2
IL5	CCR10	GMFB
ANGPTL7	NFYC	PLXNB2
FSHR	VEGFB	RHOA
PAK3	OGFR	TNFSF8
DEFA4	IL12RB1	ADIPOR2
TNFRSF21	CYSLTR2	ACTG1
STC2	BPHL	TNFAIP3
PAK6	CCN2	HBEGF
PTX3	KL	ITGAV
TGFBR1	APOBEC3F	ADA2
PMP2	NMB	CD1D
BPHL	LAT	MC1R
BTC	CD1D	IL5RA
IL20RA	NFAT5	CALCRL
MARCO	EED	SEMA6C
ERAP2	OPRK1	CASP3
PDGFA	JAG1	AMH
IL36RN	CACYBP	EDN1
PTHLH	BLNK	DEFB116
SDC4	TNFRSF8	NFYA
RLN1	SEMA3C	SHC1
IGK	S100A14	LCNL1
PTH1R	FGF9	LCN1P1
INSR	GALR2	LEAP2
GNRHR	SPINK5	ERAP1
TINAGL1	IFNAR2	NRP1
CRH	PIK3R1	UTS2
IL6	NR2C2	SHC2
KIR2DL2	CRH
S100B	RORA
LBP	GDF11
INHBC	BPIFC
FGF12	SLIT2
ACKR2	BMP8A
SPINK5	UCN2
FABP4	KLRK1
IFNA16	PROCR
CD1A	TRIM27
PGLYRP4	CD1B
COLEC12	HTR3B
IL13	DEFB135
NOX5	LCN8
GKN1	MC3R
PLA2G2A	SRC
CCR4	PPP3R2
NEO1	NDP
GREM2	BMP2
PSMD5	OSGIN1
PTN	IFNA17
NPFF	TMSB15B
TGFB3	BRD8
CRHR2	IL13RA2
RASGRP3	AVPR1A
CXCL1	SLURP1
MUC4	GPHA2
JUND	LRSAM1
GHSR	NR0B2
SSTR2	ANOS1
S100A12	KNG1
AR	GHR
TG	OPRL1
SEMA3G	GAST
IL3RA	ULBP2
HSPA2	GDF15
NOX4	IL13
GHRH	PPBPP2
TMSB15B	NPPC
APOBEC3F	NOX3
PI3	DEFB136
SEPTIN7	FGF10
CSH1	CCL4
RXRG	SFTPA2
PF4	LECT2
GALR2	ACVR1B
S100A13	RNASE7
PI15	GDF2
IL4	NFATC4
CALCRL	DEFB121
KIR3DL3	RARA
FABP7	MBL2
CXCL3	ANGPTL2
RBP4	NRTN
CLCF1	FGF14
CD72	NRG2
SEM1	GREM1
C5AR2	OXT
DEFB126	AVP
LTBP2	RAC1
HTN1	KLRC4
DEFA1	TCHHL1
IFNA5	UTS2
SCTR	S100A3
ULBP2	CORT
EREG	DEFB131A
CST4	IL1A
PDGFRB	FSHB
MAPK8	NRG1
IL1R1	INS-IGF2
VEGFB	PDF
TLR7	NUDT6
F2R	SPAG11A
KIR3DL1	TNFSF18
PTH2R	RXFP2
CAMP	OGN
DEFA6	RAET1G
BMPR1A	LCN6
ESRRG	SAA2
SPAG11A	RARB
ARG2	ROBO1
LEFTY1	DMBT1
PGRMC2	HTR3D
TNFSF9	OSTN
ACVR2B	FGF8
CX3CL1	PCSK1
HLA-DPB1	GDF3
INHA	PDGFB
VDR	IFNA4
HRG	IL22
SLC22A17	S100A13
HLA-DQA1	FSHR
ESR2	NOX1
IL18RAP	SAA1
AKT1	NFATC2
TGFB1	PPARG
AGRP	NR5A2
MMP12	GDNF
TRPC4AP	AREG
NR0B1	NTS
IRF5	CMTM4
IFNA17	BPIFA3
CXCL9	CGB7
RABEP1	FGFR4
TNFRSF9	AR
IGLC1	FGF1
IL24	SPAG11B
CCL3	GDF6
CBLB	NR4A1
SOCS1	AKT3
GPR17	ACKR4
PF4V1	NR2E3
LTBP1	IGF2
SHC1	HNF4A
CLEC4M	XCR1
LCN2	CCL15
S100A14	TACR1
SORT1	CSH2
TRAV38-1	FGA
HMOX1	GH2
IFNG	PTGER3
CHP2	NR4A3
KIR2DS3	VAV1
CD22	VIM
PPARA	JAK1
AGTR1	NENF
FGF13	NDRG1
IL6R	IREB2
RBP1	HLA-B
SLC29A3	TYK2
VTN	PIK3CG
NR2C2	TGFBR2
FGF4	CRLF3
TNFSF14	RAC2
GLP1R	RHOA
LTB4R	SEMA4D
DEFA5	SKIV2L
CCL13	RXRB
IL3	ACTG1
IL1RL2	AKT1
NR1D2	FABP5
IFNA14	PSMD11
TLR8	GCGR
IL22RA1	NFYA
IGF1	GRK2
IL4R	HTN1
APOD	IL25
BMP6	IL17B
C3AR1	GAL
CCR9	AMHR2
FABP5	LACRT
AEN	TSHB
TUBB3	IFNA5
LEFTY2	PCSK2
TLR4	KRAS
NR4A2	IL26
IL18R1	NEDD4
PIK3CG	S100B
MC2R	DEFB115
AVPR1B	SEMA3B
KLRD1
SEMA4C
CKLF
GALR3
NENF
KIR2DL3
PLXNB2
AIMP1
PDGFC
MIA
DUOX1
FGF1
PGF
APOM
CXCR5
PPARD
CD81
KIR3DL2
GFAP
CXCR3
ANGPTL2
SFTPD
S100A8
ECD
CD1E
IL27RA
HDGFL3
TRGJ1
S100A9
XCL1
KRAS
IL11RA
TNFRSF10B
CAT
PRF1
TNFSF8
INSL3
CYBB
TNFRSF25
SEMA3C
MMP9
ACO1
CD79A
LCK
MET
KIR2DL4
MSR1
IGF2R
ADIPOR1
BACH2
HRAS
PPBP
SH2D1A
RXRB
PAK1
IGHD
TRDV3
OXTR
CALR
S100A5
ADA2
IL1A
DAXX
TNFRSF8
TNF
PTGER3
RELB
SOS1
CTSE
HLA-DOB
CSF1R
KLRC1
IGHM
CD4
KLRC3
IL2RB
HBEGF
TAP1
ELN
PLAU
GPI
IRF3
PRDX2
NR2C1
MAVS
PTK2
ADM
IGKC
IFNAR2
IKBKB
NLRX1
UBXN1
CTSL
GNLY
ISG20L2
TSHB
NPR3
ECPAS
SDC1
ARRB1
FCGRT
TNFSF10
TAP2
PSPN
CD1C
GCGR
RETN
CXCL10
TNFRSF14
CD3E
ITGB2
PPP3CC
CSF3R
CD14
PIK3CB
CACYBP
TRAV8-3
SEMA4D
CXCR6
FGR
IL13RA1
ZC3HAV1
FYN
PIK3R1
IL1RN
SDC3
APOBEC3G
TK2
PIK3R5
CCR1
APOBEC3A
PSMD10
CDK4
GBP2
CSF2RA
HMGB1
CD8A
BMP8A
PDGFD
CCR5
CD86
HSP90AB1
APOBEC3C
CYSLTR1
LAT
CHP1
CXCR1
LILRB3
PSMD6
PLAUR
RFX5
PTAFR
PDF
PSMC1
THRA
IRF7
CD48
TPT1
LMBR1L
PSMD1
NDRG1
IGLJ3
PTPN6
HSPA4
IFNAR1
PTPN11
MX2
MAPK3
RNASE2
CD40
LIMS1
IL1R2
ZYX
HCK
B2M
TGFBR3
RAC2
EPOR
ADIPOR2
SKIV2L
GRN
IL16
TAPBPL
BID
HLA-B
ARAF
TNFRSF1A
STAT3
IKBKE
FGFR1
ACTG1
TRIM27
MAPK1
PSME3
HLA-G
HLA-C
IKBKG
SEMA4A
PLCG2
TNFAIP3
